# Supplementary material for: Characterizing and Targeting Genes Regulated by Transcription Factor MYBL2 in Lung Adenocarcinoma Cells
Source: Cancers (Basel). 2022 Oct 11;14(20):4979. doi: 10.3390/cancers14204979 (PMC9599349; doi:10.3390/cancers14204979)
Supplement: Supplementary file 1 [file cancers-14-04979-s001.zip › Table S1.xlsx]

## Sheet: S1A
Table S1A. Datasets used in this study
Tissue type	Cell line	Assay	Note	Data availability	Generated in this study
Lung adenocarcinoma	A549	MYBL2 ChIP-seq	Rep1	GSM6057148	O
Lung adenocarcinoma	A549	MYBL2 ChIP-seq	Rep2	GSM6057149	O
Lung adenocarcinoma	A549	FOXM1 ChIP-seq	Rep1	GSM6057150	O
Lung adenocarcinoma	A549	FOXM1 ChIP-seq	Rep2	GSM6057151	O
Lung adenocarcinoma	A549	H3K27ac ChIP-seq	Used reproducible replicated peaks available from ENCODE	ENCFF660AJK	N
Lung adenocarcinoma	A549	H3K4me3 ChIP-seq	Used reproducible replicated peaks available from ENCODE	ENCFF933ONG	N
Lung adenocarcinoma	A549	CTCF ChIP-seq	Used reproducible replicated peaks available from ENCODE	ENCFF624ZSR	N
Lung adenocarcinoma	A549	Input ChIP-seq	Rep1	ENCFF821HQW	N
Lung adenocarcinoma	A549	Input ChIP-seq	Rep2	ENCFF302AJZ	N
Lung adenocarcinoma	A549	siMYBL2 RNA-seq	Rep1	GSM6057124	O
Lung adenocarcinoma	A549	siMYBL2 RNA-seq	Rep2	GSM6057125	O
Lung adenocarcinoma	A549	siMYBL2 RNA-seq	Rep3	GSM6057126	O
Lung adenocarcinoma	A549	siMYBL2 RNA-seq	Rep4	GSM6057127	O
Lung adenocarcinoma	A549	siFOXM1 RNA-seq	Rep1	GSM6057128	O
Lung adenocarcinoma	A549	siFOXM1 RNA-seq	Rep2	GSM6057129	O
Lung adenocarcinoma	A549	siFOXM1 RNA-seq	Rep3	GSM6057130	O
Lung adenocarcinoma	A549	siFOXM1 RNA-seq	Rep4	GSM6057131	O
Lung adenocarcinoma	A549	siControl RNA-seq	Rep1	GSM6057132	O
Lung adenocarcinoma	A549	siControl RNA-seq	Rep2	GSM6057133	O
Lung adenocarcinoma	A549	siControl RNA-seq	Rep3	GSM6057134	O
Lung adenocarcinoma	A549	siControl RNA-seq	Rep4	GSM6057135	O
Lung adenocarcinoma	A549	siBoth RNA-seq	Rep1	GSM6057136	O
Lung adenocarcinoma	A549	siBoth RNA-seq	Rep2	GSM6057137	O
Lung adenocarcinoma	A549	siBoth RNA-seq	Rep3	GSM6057138	O
Lung adenocarcinoma	A549	siControl for siBoth RNA-seq	Rep1	GSM6057139	O
Lung adenocarcinoma	A549	siControl for siBoth RNA-seq	Rep2	GSM6057140	O
Lung adenocarcinoma	A549	siControl for siBoth RNA-seq	Rep3	GSM6057141	O
Lung adenocarcinoma	A549	FDI-6 RNA-seq	Rep1	GSM6057142	O
Lung adenocarcinoma	A549	FDI-6 RNA-seq	Rep2	GSM6057143	O
Lung adenocarcinoma	A549	FDI-6 RNA-seq	Rep3	GSM6057144	O
Lung adenocarcinoma	A549	Control for FDI-6 RNA-seq	Rep1	GSM6057145	O
Lung adenocarcinoma	A549	Control for FDI-6 RNA-seq	Rep2	GSM6057146	O
Lung adenocarcinoma	A549	Control for FDI-6 RNA-seq	Rep3	GSM6057147	O
Alveolar epithelial cells (AEC) from normal lung	AEC	AEC-hTERT RNA-seq	Rep1	GSM5012473	N
Alveolar epithelial cells (AEC) from normal lung	AEC	AEC-CDK4R24C RNA-seq	Rep2	GSM5012474	N
Alveolar epithelial cells (AEC) from normal lung	AEC	AEC-CDK4R24C+hTERT RNA-seq	Rep3	GSM5012475	N
Alveolar epithelial cells (AEC) from normal lung	AEC	AEC-ROCKinh RNA-seq	Rep4	GSM5012476	N
Fibroblasts from normal lung	IMR-90	IMR-90 RNA-seq	Rep1	ENCLB555ATO	N
Fibroblasts from normal lung	IMR-90	IMR-90 RNA-seq	Rep2	ENCLB555ATP	N
Fibroblasts from normal lung	AG04450	AG04450 RNA-seq	Rep1	ENCLB555AKP	N
Fibroblasts from normal lung	AG04450	AG04450 RNA-seq	Rep2	ENCLB555AKO	N

## Sheet: S1B
Table S1B. Quality control for in-house ChIP-seq data
Cell Line	Target	rep	Antibody	# of Total Sequenced Reads	# of Unique Reads	NRF	PBC1	PBC2
A549	MYBL2	rep1	MYBL2	26357732	19357746	0.835721	0.849476	6.87699
A549	MYBL2	rep2	MYBL2	30258206	18123573	0.807352	0.800107	4.79032
A549	FOXM1	rep1	FOXM1	21575677	16175214	0.866127	0.869353	7.78696
A549	FOXM1	rep2	FOXM1	21095414	12792559	0.814003	0.806338	4.92641

## Sheet: S1C
Table S1C. Quality control for in-house RNA-seq data
Cell Line	Treatment	rep	# of Total Sequenced Reads	# of Unique Reads	Percent of Uniquely Mapped Reads
A549	siMYBL2	rep1	29891816	28043908	0.9393
A549	siMYBL2	rep2	35459552	33461555	0.9448
A549	siMYBL2	rep3	30930720	28979041	0.938
A549	siMYBL2	rep4	33214553	31493342	0.9494
A549	siFOXM1	rep1	31630744	29872900	0.9453
A549	siFOXM1	rep2	30903480	28949480	0.9378
A549	siFOXM1	rep3	32142710	30229304	0.9412
A549	siFOXM1	rep4	36999134	35128746	0.9503
A549	siControl	rep1	30146694	28421437	0.9436
A549	siControl	rep1	33092608	31222267	0.9444
A549	siControl	rep1	35616150	33860763	0.9515
A549	siControl	rep1	29666875	27922596	0.9419
A549	siBoth	rep1	35009599	30510063	0.8784
A549	siBoth	rep2	31683428	26762983	0.8567
A549	siBoth	rep3	31676193	27172868	0.8685
A549	siControl for siBoth	rep1	30319957	26923086	0.8927
A549	siControl for siBoth	rep2	36235960	31877820	0.8872
A549	siControl for siBoth	rep3	30761640	27112336	0.8898
A549	FDI-6	rep1	20628959	19525776	0.9468
A549	FDI-6	rep2	21462507	20491578	0.9552
A549	FDI-6	rep3	22107593	21145227	0.9568
A549	Control for FDI6	rep1	23554385	22563907	0.9582
A549	Control for FDI6	rep2	26217262	25061641	0.9563
A549	Control for FDI6	rep3	23536774	22418302	0.9528
