# Supplementary material for: Characterizing and Targeting Genes Regulated by Transcription Factor MYBL2 in Lung Adenocarcinoma Cells
Source: Cancers (Basel). 2022 Oct 11;14(20):4979. doi: 10.3390/cancers14204979 (PMC9599349; doi:10.3390/cancers14204979)
Supplement: Supplementary file 1 [file cancers-14-04979-s001.zip › Table S2.xlsx]

## Sheet: S2A
Table S2A. MYBL2 ChIP-seq binding sites
chrom	chromStart	chromEnd	signalValue	pValue	qValue	condition
chr16	46387609	46388291	25.1635	1289.43	1282.8	overlapped
chrUn_KI270438v1	103877	104393	9.01077	434.632	428.782	overlapped
chrUn_KI270438v1	109234	110619	7.13759	417.369	411.532	overlapped
chr7	148883801	148885291	41.2738	394.679	388.862	overlapped
chr19	55407324	55408640	27.4927	377.028	371.229	overlapped
chr11	9573184	9574435	25.6608	268.804	263.113	unique
chr17	78213593	78214876	27.8756	262.42	256.738	overlapped
chr15	90993979	90994942	23.8162	231.117	225.477	overlapped
chr14	105020637	105021672	24.4966	219.566	213.948	overlapped
chrUn_KI270438v1	104681	105100	7.08263	189.46	183.886	overlapped
chr8	25458625	25459589	16.0842	185.765	180.198	overlapped
chr19	2461751	2463434	27.2924	181.931	176.376	overlapped
chr20	56391618	56392563	17.114	179.515	173.967	overlapped
chrM	14101	16343	2.11818	173.586	168.052	overlapped
chr16	23678288	23679547	19.2221	166.878	161.366	overlapped
chr9	35664895	35665471	18.9067	166.363	160.852	unique
chr10	96750280	96750794	24.8113	159.496	154.011	overlapped
chr16	72060119	72061006	24.3151	155.085	149.616	overlapped
chr8	143597188	143597842	24.1497	153.621	148.157	unique
chr20	45812252	45813324	19.8531	152.802	147.341	overlapped
chr4	173334012	173335374	15.6557	146.892	141.457	overlapped
chr11	125887033	125888083	17.3048	145.77	140.34	overlapped
chr2	47175862	47177035	11.5662	145.543	140.114	overlapped
chr11	46845826	46846594	21.2499	145.283	139.856	overlapped
chr14	30558839	30559656	18.5125	141.525	136.114	unique
chr17	17236793	17238075	15.4442	136.436	131.047	unique
chr9	137316061	137316891	22.1648	136.284	130.895	overlapped
chr9	120876186	120877623	18.7773	126.224	120.876	overlapped
chr1	68496383	68497414	20.6761	123.584	118.245	overlapped
chr15	69414102	69414917	13.0169	121.104	115.775	overlapped
chr20	2652126	2652971	14.8861	119.151	113.832	unique
chr6	30716920	30717761	17.1071	114.478	109.181	unique
chr5	138337517	138338395	17.6952	114.042	108.748	unique
chrM	8967	9984	2.07407	113.901	108.608	unique
chrY	56685376	56685783	19.3528	112.53	107.244	overlapped
chr7	87875999	87876836	15.8673	112.304	107.021	unique
chr19	37293264	37294122	15.6275	110.588	105.314	overlapped
chr12	52904657	52905045	14.8245	108.938	103.672	overlapped
chr12	6493586	6494304	10.675	106.117	100.865	overlapped
chr3	160449393	160450458	13.1878	105.502	100.254	overlapped
chrM	7602	8761	2.13073	105.384	100.137	unique
chr7	5526719	5527849	16.6002	105.37	100.123	overlapped
chr11	842285	843585	17.2913	105.231	99.9845	unique
chr1	214602872	214604017	10.7947	103.67	98.4329	overlapped
chrM	5804	7422	2.0897	102.651	97.4209	unique
chrUn_KI270538v1	80694	81711	15.189	101.131	95.91	overlapped
chr17	8209977	8210802	11.9596	99.5576	94.3452	overlapped
chr10	17229292	17229920	13.53	98.3408	93.1381	unique
chr12	98515437	98517076	12.3214	95.1389	89.9531	overlapped
chr4	90838746	90839124	17.0371	93.7652	88.5864	unique
chr16	14974595	14975957	15.6092	92.4823	87.3103	unique
chr1	36155784	36156454	16.8717	92.455	87.2836	unique
chr7	36389461	36390404	12.4406	92.215	87.0459	unique
chr17	44947314	44947970	8.94499	92.1519	86.9831	overlapped
chr5	126776468	126777352	14.6497	90.7586	85.5967	overlapped
chr10	128125712	128126745	14.6803	90.107	84.9478	overlapped
chr12	50025131	50025722	9.39605	88.8551	83.7042	overlapped
chr16	29805033	29806051	13.1315	88.7711	83.6206	unique
chr7	44847797	44848718	12.9337	87.2701	82.1296	unique
chr11	72813915	72814993	14.8798	86.2129	81.0784	unique
chr1_KI270709v1_random	7167	7722	11.3355	83.8393	78.7197	overlapped
chr12	2876643	2877593	13.8823	83.5832	78.465	unique
chr5	177311596	177312927	11.2626	82.8469	77.7326	unique
chr20	4023927	4024374	13.6514	82.7713	77.6582	overlapped
chr2	38481794	38482592	15.5484	82.1299	77.0201	overlapped
chr7	5528041	5528816	13.1638	81.7367	76.6299	overlapped
chr20	38925863	38927108	11.07	80.6588	75.5577	overlapped
chr9	133019230	133019905	15.2176	79.5936	74.4985	overlapped
chr6	33391516	33392297	14.0045	78.8299	73.7408	overlapped
chr9	89310742	89311716	11.6635	78.6431	73.5552	overlapped
chr10	97333756	97335178	13.4742	78.5167	73.4293	unique
chr1	202341754	202342281	9.44538	78.0104	72.9275	overlapped
chr17	40417125	40418554	8.07373	77.7888	72.7075	overlapped
chr2	10122043	10123196	11.2872	77.7108	72.6298	overlapped
chr2	200525926	200526568	12.2615	76.9572	71.8827	unique
chr5	163459875	163461001	10.8092	74.9757	69.9158	overlapped
chr11	62123742	62124630	9.87003	72.4822	67.4427	overlapped
chr8	27837379	27838054	8.46078	72.2788	67.2409	unique
chr7	21945691	21946331	12.7964	71.9205	66.8867	unique
chr20	833376	834275	11.9301	71.6165	66.5852	overlapped
chr11	75768293	75768907	14.0597	70.8671	65.8415	unique
chr14	99604066	99605043	13.8819	70.3379	65.3177	overlapped
chrUn_GL000224v1	8134	8563	12.7609	69.6921	64.6767	overlapped
chrM	680	2956	1.74756	69.2542	64.2429	overlapped
chr10	97318877	97319792	12.3743	69.0916	64.0813	unique
chr19	35643121	35643887	9.51436	68.3652	63.3619	unique
chr17	7686070	7686783	7.24966	67.8592	62.8597	unique
chr6	153282312	153282737	13.5635	67.202	62.2067	overlapped
chr19	48965319	48965609	9.0117	67.0115	62.0192	overlapped
chr17	7012282	7012818	7.86139	65.4209	60.4415	unique
chr1	155688132	155689211	10.1731	65.324	60.3451	unique
chr14	75278439	75278987	10.5321	64.934	59.9573	unique
chr1	1745743	1746689	13.0673	63.5844	58.6174	unique
chr15	44717608	44718084	13.0673	63.5844	58.6174	overlapped
chr12	104265309	104265843	11.9621	62.9277	57.9654	unique
chr3	160399357	160400125	7.94871	62.3073	57.3505	unique
chr16	46393327	46393657	3.67062	62.0798	57.1246	overlapped
chr12	49264399	49265362	10.4365	61.4257	56.4749	overlapped
chr11	19240913	19241675	10.7281	61.2645	56.3145	unique
chr12	52949111	52949681	9.75712	61.1418	56.1939	unique
chr5	112160505	112160994	7.41488	61.12	56.1726	unique
chr5	69166868	69167699	9.1347	60.7528	55.8073	overlapped
chrUn_KI270744v1	107981	109612	9.1347	60.7528	55.8073	overlapped
chr5	154190058	154190796	11.2183	60.4354	55.4918	unique
chr1	1692582	1693291	12.5711	60.0157	55.0756	unique
chr12	14365463	14366098	8.50635	59.9745	55.0365	overlapped
chr4	103197816	103198917	12.4121	59.5461	54.6105	unique
chr7	100126929	100127600	12.4057	58.8374	53.9068	unique
chrUn_GL000214v1	120827	121207	12.4057	58.8374	53.9068	overlapped
chr12	109998959	109999706	7.02812	58.6323	53.7052	unique
chr15	48177805	48178586	12.2402	57.6649	52.7452	unique
chr20	2101909	2103358	7.60739	57.2727	52.3571	unique
chr13	72727456	72728186	11.1837	57.0634	52.1492	overlapped
chr19	10568931	10569903	11.8825	56.604	51.6933	overlapped
chr15	89334383	89335128	8.92101	56.3736	51.4658	unique
chr5	60699607	60700464	8.74181	55.5752	50.6728	overlapped
chr22	41285767	41286461	8.99572	54.9993	50.1021	unique
chr19	47778233	47779467	10.0921	53.9694	49.0812	unique
chr17	47188827	47189467	7.34256	53.7808	48.8941	unique
chr11	59144547	59145039	9.13348	53.2896	48.4066	unique
chr17	17383410	17384123	10.7623	53.1247	48.2429	overlapped
chr7	55365516	55366656	11.007	52.6193	47.7433	unique
chr10	92592929	92593518	7.55317	52.445	47.5705	overlapped
chr18	3448152	3448577	9.33027	52.3358	47.4618	unique
chr17	68035390	68036313	8.28715	51.8813	47.0117	overlapped
chr12	6537577	6538353	9.54442	51.3862	46.5222	overlapped
chr15	30625443	30626337	7.91681	50.6894	45.833	overlapped
chr2	112764222	112764968	8.75674	50.6246	45.7684	overlapped
chr19	35248112	35249174	8.69847	50.3854	45.5315	unique
chr11	576053	576674	8.59997	49.9783	45.1274	unique
chr20	31739018	31739724	7.88254	49.4906	44.6455	overlapped
chr19	6737128	6737671	10.18	49.3697	44.5253	unique
chr9	120579834	120580636	6.95533	49.1951	44.3521	unique
chr18	2571218	2571873	10.5988	48.8218	43.9821	unique
chr17	6443819	6444579	8.06936	48.7756	43.9369	overlapped
chr9	113463300	113464123	9.78686	48.675	43.8374	overlapped
chr19	49850717	49851596	9.36652	48.3975	43.5635	unique
chr7	44467865	44468279	10.2534	48.3746	43.5411	overlapped
chr2	176200885	176201295	10.853	48.3143	43.4815	unique
chr5	180494071	180495175	10.0366	48.2942	43.4614	unique
chr17	74213049	74213753	9.49116	48.2526	43.421	unique
chr15	59104872	59105676	7.35818	47.9616	43.1326	overlapped
chr16	29790284	29791134	7.98968	47.8969	43.0684	unique
chr15	64162777	64163322	8.61825	47.8493	43.0223	unique
chr15	40160838	40161509	8.75433	47.2723	42.4512	unique
chr3	172750391	172751143	5.76009	47.2438	42.4232	overlapped
chr20	62143010	62143949	10.0115	46.9985	42.181	unique
chr11	18407221	18407824	7.89342	46.9498	42.133	unique
chr8	123395847	123397073	8.79477	46.8686	42.053	unique
chr20	45971108	45971982	9.19783	46.6409	41.8269	unique
chr7	133034720	133035921	9.23112	46.1818	41.3738	overlapped
chr11	65134430	65135046	7.46921	46.0274	41.222	unique
chr9	33624232	33625299	9.59779	45.6675	40.8663	overlapped
chr17	63848687	63849593	6.87318	45.4632	40.6637	unique
chr21	18857749	18858195	10.4208	45.1693	40.3726	overlapped
chr6	152982296	152983491	10.4208	45.1693	40.3726	overlapped
chr22_KI270733v1_random	148265	150609	3.47064	44.5612	39.7727	overlapped
chr22	46296588	46297469	9.78055	44.4671	39.6793	overlapped
chr8	100145468	100146053	8.3107	44.4626	39.6749	unique
chr19	46600592	46601467	5.70011	44.4118	39.6243	unique
chr2	110677716	110678664	8.86022	44.3094	39.5233	unique
chrUn_KI270438v1	105566	105823	2.79107	44.2996	39.5141	overlapped
chr1	43358747	43359432	10.2553	44.0722	39.29	unique
chr8	18084009	18084757	7.83427	43.0799	38.3099	unique
chr7	2353979	2355361	6.06086	43.071	38.301	unique
chr16	2205095	2205659	9.31975	43.0105	38.2412	unique
chr4	139015428	139016234	10.0899	42.9822	38.2131	unique
chr4	1721136	1721962	10.0899	42.9822	38.2131	overlapped
chr6	113970885	113971641	10.0899	42.9822	38.2131	unique
chr3	170221980	170222587	6.56428	42.0015	37.2453	unique
chr1	20786323	20787092	9.92453	41.8991	37.1439	overlapped
chr14_GL000225v1_random	131550	131949	9.92453	41.8991	37.1439	overlapped
chrUn_GL000220v1	142728	143300	9.92453	41.8991	37.1439	overlapped
chrUn_GL000224v1	3607	4595	2.67398	41.8886	37.1358	overlapped
chr1	150236059	150236687	6.14089	41.8534	37.1007	unique
chr7	76302625	76303066	9.05995	41.5977	36.8468	unique
chr7	2555216	2555847	8.5591	41.584	36.8333	unique
chr22_KI270733v1_random	151911	152307	3.66642	41.5397	36.7897	overlapped
chr15	67254476	67255028	7.02729	41.5202	36.7702	unique
chr17	76264834	76265417	7.9365	41.4193	36.6708	overlapped
chr8	98940825	98941893	8.65161	41.3555	36.6079	unique
chr14	74881552	74882386	7.65608	41.3263	36.5789	unique
chr15	41332332	41333265	8.09119	40.9632	36.2186	overlapped
chr3	100401362	100401989	5.20812	40.8811	36.1375	unique
chr14	94382598	94383242	9.75912	40.8232	36.0803	overlapped
chr3	51993638	51994065	9.75912	40.8232	36.0803	unique
chr14	21103683	21104183	6.73771	40.6051	35.8673	unique
chr10	60778188	60778975	6.15836	39.8203	35.0916	overlapped
chr11	45899654	45900286	9.59371	39.7546	35.0267	unique
chr11	568506	569288	9.59371	39.7546	35.0267	unique
chrM	11143	12213	1.53284	39.3658	34.6465	unique
chr11	61967340	61967647	7.36816	39.1465	34.4286	overlapped
chr19	45406311	45406866	6.96874	38.8864	34.1714	unique
chr19	42302237	42302776	5.56138	38.7549	34.0412	unique
chr5	172640679	172642312	9.34094	38.4416	33.7337	overlapped
chr21	42973889	42974330	8.7528	38.3678	33.6604	unique
chr14	39267047	39267635	8.10078	38.3633	33.6561	unique
chr8	96261507	96262007	7.93338	38.2902	33.5843	unique
chr1	154961567	154962447	9.21463	38.0747	33.371	unique
chr7	26200133	26201801	6.67147	38.0014	33.298	unique
chr16	54928526	54929086	8.12473	37.9194	33.2173	unique
chr11	74745765	74746172	8.54429	37.7051	33.005	overlapped
chr1	11478650	11479326	9.26289	37.6397	32.9404	unique
chr1	205750117	205750608	6.96035	37.4351	32.7398	overlapped
chr1	163321759	163322387	6.54721	37.421	32.7259	overlapped
chr16	81006516	81007566	5.94101	37.3666	32.6721	unique
chr4	121823418	121824131	8.972	37.3601	32.666	overlapped
chr4	77156763	77157787	9.09748	36.5937	31.9078	overlapped
chr6	12514088	12514510	9.09748	36.5937	31.9078	overlapped
chr7	99757632	99758197	8.35214	36.5464	31.8631	overlapped
chr19	40284798	40285346	6.68622	36.2432	31.5632	unique
chr19	3500432	3500985	7.93097	36.2056	31.5263	unique
chr1	26471969	26473238	8.93207	35.5555	30.884	unique
chr19	36054609	36055284	5.52962	35.447	30.7786	overlapped
chr20	54207735	54208300	7.09986	35.158	30.493	unique
chrX	39787530	39788121	8.76666	34.5252	29.8682	unique
chr18	110211	110550	8.16928	34.3664	29.7134	overlapped
chr12	52897194	52897872	7.38861	34.3004	29.6481	unique
chr16	31179756	31180414	6.03536	34.1032	29.4539	unique
chr14	54396550	54397187	7.14169	33.8802	29.2335	overlapped
chr15	72199060	72199515	7.14169	33.8802	29.2335	unique
chr6	109382210	109382877	7.53711	33.832	29.1859	unique
chr10	62268434	62268999	7.50765	33.73	29.0857	unique
chr22_KI270733v1_random	167914	168364	5.28713	33.64	28.9964	overlapped
chr15	68053712	68054739	6.37859	33.5442	28.9016	unique
chr20	22584818	22585586	7.24912	33.3088	28.6714	unique
chrX	70289830	70290361	6.71218	33.1524	28.5169	overlapped
chr8	106657526	106658197	7.0265	32.9723	28.3387	unique
chr12	49130582	49131139	5.42317	32.9152	28.2829	unique
chr17	41733845	41735382	6.35324	32.5568	27.9286	unique
chr20	33993559	33994040	7.30267	32.5247	27.8974	unique
chr7	45912428	45913793	7.56897	32.4383	27.8137	unique
chr1	23959274	23960003	8.30079	32.1032	27.4826	unique
chr17	78341596	78342377	6.65065	31.9955	27.3762	unique
chr18	26090529	26091410	7.71283	31.8943	27.2765	overlapped
chrUn_GL000214v1	131312	132555	3.98425	31.7789	27.1624	overlapped
chr3	44761460	44762019	7.21475	31.7336	27.1174	unique
chr9	15510763	15511273	5.78733	31.6635	27.0482	unique
chr20	50153410	50154107	8.27044	31.4834	26.8701	unique
chr2	130181386	130182474	8.27044	31.4834	26.8701	unique
chr19	35775379	35775932	5.81127	31.3731	26.763	unique
chr12	1594207	1594953	7.35071	31.2206	26.6122	unique
chr21	17819203	17819891	8.10503	30.4865	25.888	unique
chr5	178055626	178056177	8.10503	30.4865	25.888	unique
chr1	47313962	47314511	6.37188	30.4423	25.8471	unique
chr1	18902357	18902894	8.0053	30.2031	25.6109	unique
chr17	28467794	28468204	7.0361	30.1609	25.5693	unique
chrUn_GL000214v1	133026	134233	5.11741	30.0906	25.4999	unique
chr9	34049367	34049807	5.51965	29.9601	25.3713	unique
chr1_KI270709v1_random	3575	3859	4.73653	29.9059	25.3176	overlapped
chr2	233854159	233854998	5.40587	29.775	25.1883	overlapped
chr20	32358157	32358627	6.65141	29.7274	25.1411	overlapped
chr18	3261733	3262090	7.27507	29.5101	24.9267	unique
chr10	79981587	79982588	7.93962	29.4982	24.9149	unique
chr22_KI270733v1_random	162945	163329	7.93962	29.4982	24.9149	overlapped
chr13	52455196	52455909	6.56575	29.412	24.8311	overlapped
chr2	96335624	96336240	7.86605	29.2899	24.7104	overlapped
chr20	37178889	37179362	5.5393	29.2789	24.6999	unique
chr6	27131812	27132277	6.89838	29.2196	24.6415	unique
chr8	38786915	38787466	6.83503	29.0026	24.4274	unique
chr10	110567196	110568479	5.55861	28.9812	24.4063	unique
chr7	5529060	5529549	7.21965	28.8496	24.2758	unique
chr22	29267840	29268533	6.45056	28.5404	23.9698	unique
chr4	189233807	189234144	7.77421	28.5188	23.9489	unique
chr6	30723358	30724483	7.77421	28.5188	23.9489	unique
chr12	49127893	49128516	6.31254	28.4627	23.8967	unique
chr11	3797258	3797912	6.77063	28.3204	23.7564	overlapped
chr19	41264113	41264788	4.37232	28.1481	23.5866	overlapped
chr1	206928714	206930397	7.6238	28.0925	23.5317	unique
chr20	36835538	36836043	6.08291	28.0006	23.4407	overlapped
chr3	111859271	111859830	6.60359	27.7466	23.1891	unique
chr4	15681283	15681829	5.77567	27.5697	23.0144	unique
chr1	225427810	225428424	6.81612	27.5501	22.9954	overlapped
chr16	2513589	2514016	7.6088	27.5486	22.994	unique
chr19	2163663	2164033	7.6088	27.5486	22.994	unique
chr19	37289245	37289605	5.17419	27.4867	22.9351	overlapped
chr21	8420258	8420645	7.02565	27.2851	22.7357	overlapped
chr19	10194327	10195271	7.51518	27.2845	22.7357	unique
chr16	67562142	67562801	7.15502	27.2061	22.6584	unique
chr14	55191115	55192107	5.97803	27.1672	22.6197	overlapped
chr1	154936601	154937332	5.01981	27.0573	22.5115	unique
chr15	32615201	32615997	6.68247	26.6531	22.1124	overlapped
chr1	22710491	22711096	7.44339	26.5876	22.0475	unique
chr1	5991985	5992423	7.44339	26.5876	22.0475	unique
chr22	18001264	18002035	7.44339	26.5876	22.0475	unique
chr16	46386849	46387163	2.79968	26.4394	21.9041	overlapped
chr2	26785879	26786525	4.64236	26.3538	21.8194	overlapped
chr12	53268116	53268720	5.55616	26.2395	21.7075	overlapped
chr7	151519752	151520757	6.94105	26.0838	21.5538	unique
chr11	65040849	65041743	6.10499	25.9721	21.4437	unique
chr5	177006617	177007127	5.58315	25.9632	21.4353	unique
chr14	98972871	98973322	7.0548	25.9534	21.4259	overlapped
chr19	49149533	49150786	5.5717	25.9151	21.3879	unique
chr5	160421634	160422258	5.5717	25.9151	21.3879	overlapped
chr22_KI270733v1_random	147521	147817	3.12996	25.8191	21.293	overlapped
chr2	85538612	85539282	4.70801	25.7331	21.208	unique
chr4	17810416	17811362	6.38738	25.6717	21.1471	unique
chr22_KI270733v1_random	168695	169198	3.14818	25.6244	21.1038	overlapped
chr1	211675122	211675799	6.94347	25.6229	21.1023	overlapped
chr7	16645845	16646218	5.76828	25.5228	21.0033	unique
chr11	119094205	119095823	6.32873	25.473	20.9543	overlapped
chr5	122845078	122845874	6.45857	25.4685	20.9501	unique
chr17	76736929	76737873	4.94251	25.2559	20.7402	unique
chr3	161429251	161429629	7.13718	25.2402	20.7247	unique
chr5	34189292	34193632	5.24823	24.8966	20.3868	overlapped
chr16	2428283	2429686	7.11258	24.6943	20.1874	overlapped
chr16	33338587	33339023	7.11258	24.6943	20.1874	unique
chr4	1712306	1712880	7.11258	24.6943	20.1874	unique
chr7	100429196	100429764	5.39063	24.3862	19.8857	unique
chr17	81511267	81511615	5.37958	24.34	19.8405	unique
chr9	92325549	92326063	5.37958	24.34	19.8405	unique
chr4	49510996	49514470	4.17409	24.1398	19.6434	unique
chr3	187745436	187745880	5.15927	24.1346	19.6382	unique
chr7	100673449	100673924	5.15927	24.1346	19.6382	unique
chr22	38656317	38657221	6.90471	24.1096	19.6139	unique
chr5	34186836	34187545	6.13189	23.9484	19.4545	overlapped
chr16	29862687	29864142	4.96057	23.9435	19.45	unique
chr12	62965311	62965666	6.2466	23.9004	19.4078	unique
chr3	101576535	101576850	5.71423	23.7117	19.2241	unique
chr1	173824150	173824777	4.63689	23.702	19.2145	unique
chr7	75914758	75915386	6.45213	23.6789	19.1919	unique
chr2	199911002	199911955	5.70087	23.6622	19.1755	unique
chr16	18801236	18802161	5.29436	23.6091	19.123	overlapped
chr12	52069694	52070172	4.38445	23.6016	19.1161	unique
chr2	38376762	38377475	5.47641	23.588	19.1027	unique
chrM	3806	4458	1.47999	23.5291	19.0444	unique
chr19	49118707	49119146	5.07032	23.38	18.8979	unique
chrUn_GL000224v1	1504	1878	5.0684	23.3715	18.89	overlapped
chr4	13484356	13484775	6.78973	23.3219	18.8408	unique
chr2	28391961	28392658	5.37195	23.1741	18.6949	unique
chr2	231712897	231713388	6.69915	23.0654	18.589	unique
chr1	217630908	217631425	5.07382	23.0372	18.5611	unique
chr14	45252996	45253608	5.07382	23.0372	18.5611	overlapped
chr11	86244506	86244809	4.56443	23.0014	18.5257	unique
chr5	150904912	150905401	4.31997	22.9291	18.4542	unique
chr12	56688157	56688815	5.58909	22.8533	18.3791	unique
chr11	82689538	82689857	6.78176	22.8408	18.3672	unique
chr1	37692340	37692780	6.78176	22.8408	18.3672	unique
chr1	43707129	43707936	6.78176	22.8408	18.3672	unique
chr1	76699652	76700462	6.78176	22.8408	18.3672	unique
chr21	46323564	46324118	6.78176	22.8408	18.3672	overlapped
chr22	38755502	38756347	6.78176	22.8408	18.3672	overlapped
chr4	42657206	42657541	6.78176	22.8408	18.3672	unique
chrUn_KI270744v1	120457	120840	6.78176	22.8408	18.3672	unique
chrUn_KI270744v1	110407	112298	3.8755	22.7368	18.2685	overlapped
chr5	34179553	34180615	5.64424	22.6613	18.1936	overlapped
chr10	123153895	123154801	4.98137	22.6329	18.166	unique
chr3	12967153	12967835	6.65055	22.4752	18.0111	unique
chr11	16974714	16975011	6.58356	22.2867	17.8261	unique
chr9	34636988	34638073	6.2348	22.1434	17.685	unique
chr12	62260101	62260463	5.10184	22.0783	17.6207	unique
chr6	27894231	27894750	5.10184	22.0783	17.6207	unique
chr17	40443353	40444040	5.56048	21.9678	17.5121	unique
chr11	130001991	130002708	6.61635	21.9295	17.4747	unique
chr1	25905416	25905908	6.61635	21.9295	17.4747	unique
chr15	48331856	48332368	6.61635	21.9295	17.4747	unique
chr3	185417641	185418790	6.61635	21.9295	17.4747	overlapped
chr4	1870438	1871457	6.61635	21.9295	17.4747	unique
chr17	3723705	3724518	4.89241	21.8934	17.4421	unique
chr5	134371146	134371493	4.89241	21.8934	17.4421	unique
chr10	35090162	35090658	5.85071	21.7677	17.3187	unique
chr17	49191912	49192506	3.63064	21.5303	17.086	unique
chr19	39891054	39892384	5.88057	21.4565	17.0128	unique
chr16	70251197	70252082	6.42299	21.3908	16.9485	unique
chr12	106302484	106303102	5.00558	21.3249	16.8839	unique
chr19	42216707	42217486	4.46572	21.2272	16.7883	unique
chr17	81510035	81511095	4.80346	21.1617	16.7235	unique
chrUn_KI270330v1	993	1621	4.80346	21.1617	16.7235	overlapped
chrX	12976799	12977188	6.33786	21.1503	16.7127	unique
chr14	19372848	19373446	6.02199	21.0732	16.6365	overlapped
chr20	36050420	36050969	6.02199	21.0732	16.6365	unique
chr16	4624245	4625292	5.41386	21.0575	16.6215	unique
chr12	123383450	123384757	4.62986	21.049	16.6137	overlapped
chr11	93661272	93661895	6.45094	21.0288	16.5942	unique
chr15	89806222	89806713	6.45094	21.0288	16.5942	unique
chrX	47218394	47218937	6.45094	21.0288	16.5942	unique
chr10	125823033	125823559	4.34708	20.9409	16.5114	unique
chr9	137240386	137241146	5.94559	20.8395	16.4117	overlapped
chr14	56579528	56580097	5.11839	20.7018	16.277	unique
chr7	100874721	100875346	5.11839	20.7018	16.277	unique
chr11	68213353	68213998	6.01779	20.6438	16.2196	overlapped
chr15	34366936	34367797	5.6209	20.61	16.1864	unique
chr16	46395452	46395866	2.6607	20.6043	16.1812	overlapped
chr17	28598694	28599326	4.71451	20.4379	16.0175	overlapped
chr11	46428645	46429117	6.22064	20.3881	15.9687	unique
chr3	9792660	9793133	3.97241	20.3532	15.9344	unique
chr19	49765147	49765849	4.54719	20.3441	15.9256	unique
chr16	87384138	87384679	5.65215	20.3182	15.9003	unique
chr3	142578660	142579073	4.06207	20.3036	15.886	unique
chr3	9396524	9396991	4.92183	20.2832	15.8661	unique
chr19	12643630	12643938	6.28553	20.1391	15.7251	unique
chr6	148342502	148343119	6.28553	20.1391	15.7251	unique
chr6	82363469	82363887	6.28553	20.1391	15.7251	unique
chrUn_KI270538v1	53541	54034	6.28553	20.1391	15.7251	unique
chr1	46132570	46133008	5.80403	19.9973	15.5896	unique
chrM	12976	13629	1.37896	19.9532	15.5462	unique
chr11	94237586	94239162	6.05897	19.9293	15.5226	overlapped
chr1	200891197	200891609	4.62555	19.7221	15.3193	unique
chrY	26670213	26671293	3.3272	19.7131	15.311	overlapped
chr3	9648915	9649434	4.46451	19.6469	15.2462	overlapped
chr4	128811697	128812757	6.02097	19.4043	15.0077	unique
chr8	100721489	100722025	5.69619	19.2681	14.874	unique
chr15	20256708	20257537	6.12012	19.2605	14.8668	unique
chr4	18020721	18021111	6.12012	19.2605	14.8668	unique
chr6	42956412	42956740	6.12012	19.2605	14.8668	unique
chr17	59154896	59156016	3.44446	19.2334	14.8434	overlapped
chr16	46621004	46621483	5.66247	19.1655	14.7764	unique
chr2	168889994	168890651	5.30237	19.1633	14.7745	unique
chr6	31739598	31740040	5.30237	19.1633	14.7745	unique
chrUn_KI270538v1	83601	83929	4.7168	19.1146	14.7261	unique
chr16	31094479	31095337	5.90361	19.0719	14.6845	unique
chr7	155003049	155003417	5.7596	19.059	14.672	unique
chr17	41527625	41528758	5.49498	19.0351	14.6491	unique
chr17	63549740	63550750	3.93311	19.0312	14.6452	unique
chr16	20900521	20900914	4.38184	18.9577	14.5739	unique
chr14	51651258	51651695	5.23488	18.9349	14.5525	unique
chrUn_GL000224v1	2136	2537	2.35444	18.8019	14.4213	overlapped
chr3	133573693	133574330	5.79074	18.7482	14.3682	unique
chr15	64825007	64826015	3.6525	18.6951	14.3163	overlapped
chr7	139359558	139360160	5.04819	18.6491	14.2709	unique
chr19	29942207	29942800	4.30453	18.6036	14.226	unique
chr16	30052819	30053367	5.59185	18.5587	14.1816	unique
chr17	82518902	82519673	5.59185	18.5587	14.1816	unique
chr22	11037823	11039465	5.59185	18.5587	14.1816	unique
chr17	42422514	42423224	4.82438	18.5255	14.1492	unique
chr17	35809081	35809619	3.44154	18.5198	14.1441	unique
chr5	122077309	122078293	5.55379	18.4439	14.0691	unique
chr11	118436084	118436653	5.95472	18.3935	14.0201	unique
chr19	17075381	17075775	5.95472	18.3935	14.0201	unique
chr22	41946606	41947219	5.95472	18.3935	14.0201	unique
chr22_KI270733v1_random	172961	173392	5.95472	18.3935	14.0201	overlapped
chr14	69885357	69886129	5.50461	18.2948	13.9271	unique
chr8	78516025	78516419	5.23766	18.2072	13.8415	unique
chr18	109729	110088	5.88144	18.1935	13.8285	overlapped
chr12	6870296	6870780	5.44039	18.0989	13.7358	unique
chr19	50133607	50134530	5.18956	18.0497	13.6874	unique
chr8	12545446	12546040	5.54344	18.0251	13.6633	unique
chr15	88467403	88467802	3.65932	17.9867	13.6257	unique
chr7	12686528	12687004	4.58874	17.9422	13.5822	unique
chr9	97983979	97984927	5.2434	17.8572	13.4985	unique
chr21	9001331	9002348	3.63508	17.8426	13.4842	unique
chr1	16629455	16633811	5.21481	17.7656	13.4085	unique
chr9	63817790	63818422	5.44847	17.742	13.3852	overlapped
chr20	31605314	31605987	4.52409	17.6834	13.3289	unique
chr2	43995911	43996592	3.48776	17.6599	13.3056	unique
chr17	1063410	1064034	5.68524	17.6504	13.2965	unique
chr10	89701407	89701794	4.09302	17.6139	13.2614	unique
chr5	75717113	75717673	4.21648	17.6034	13.2515	unique
chr1	38990968	38991415	5.78931	17.5382	13.1873	unique
chr16	30395124	30395779	5.78931	17.5382	13.1873	unique
chr1	8861056	8861381	5.78931	17.5382	13.1873	unique
chr22	20858719	20859086	5.78931	17.5382	13.1873	unique
chr3	75669119	75669503	5.78931	17.5382	13.1873	overlapped
chr6	159693102	159693826	5.78931	17.5382	13.1873	unique
chr6	37818986	37819773	5.10991	17.4267	13.0814	unique
chr9	125236408	125237126	5.21232	17.3911	13.0466	unique
chr15	90191636	90192346	4.60009	17.3378	12.9947	overlapped
chr14	102081009	102081949	5.39756	17.2108	12.8698	unique
chr15	89575157	89575998	3.821	17.0865	12.7475	unique
chr15	20252852	20253879	5.62011	17.0761	12.7373	unique
chr15	40382858	40383485	5.62011	17.0761	12.7373	overlapped
chr17	35930560	35930961	4.02508	17.0086	12.6713	unique
chr1	44739627	44740084	4.42801	16.9825	12.6455	overlapped
chr15	68817866	68818305	4.77293	16.9815	12.645	unique
chr11	27889498	27890080	5.30509	16.9365	12.602	unique
chr12	100573372	100574132	4.6438	16.8491	12.5167	overlapped
chr10	32055937	32056776	4.93244	16.8433	12.5109	unique
chr11	19712406	19712993	5.25333	16.7817	12.4501	overlapped
chr14	19096964	19098150	5.6239	16.6951	12.3646	unique
chr17	81843200	81843908	5.6239	16.6951	12.3646	unique
chr19	16102490	16102883	5.6239	16.6951	12.3646	unique
chr20	3238765	3239707	5.6239	16.6951	12.3646	unique
chr5	784197	784664	5.6239	16.6951	12.3646	unique
chr8	61578539	61579579	5.6239	16.6951	12.3646	unique
chr9	137069921	137071058	5.6239	16.6951	12.3646	unique
chr19	39649432	39650154	4.86965	16.6338	12.3088	unique
chr8	47960604	47961066	4.49786	16.626	12.301	unique
chr11	123059519	123059920	5.07868	16.6096	12.2848	overlapped
chr11	66162416	66162750	5.19168	16.596	12.2718	unique
chr15	70763154	70763783	3.6752	16.5709	12.2469	unique
chr19	58544433	58545193	5.43754	16.5678	12.244	unique
chr12	124912545	124913097	4.21842	16.4276	12.1069	unique

## Sheet: S2B
Table S2B. FOXM1 ChIP-seq binding sites
chrom	chromStart	chromEnd	signalValue	pValue	qValue	condition
chr16	46387648	46388294	24.4936	885.504	878.891	overlapped
chrUn_KI270438v1	103881	104402	9.78222	376.73	370.814	overlapped
chr14	54396345	54397827	42.1044	363.069	357.172	overlapped
chr1	20786211	20787282	53.5397	345.212	339.337	overlapped
chrUn_KI270438v1	109232	110185	7.60711	337.792	331.929	overlapped
chr20	38925795	38927150	42.2657	332.512	326.656	overlapped
chr10	60778017	60779129	29.8782	329.43	323.578	overlapped
chr3	160449311	160450574	37.5246	311.297	305.479	overlapped
chr5	69166663	69167975	33.2585	290.722	284.945	overlapped
chr20	833202	834301	38.2964	283.869	278.107	overlapped
chr16	18801053	18802183	30.3649	254.33	248.624	overlapped
chr1	205749386	205750734	28.3766	246.944	241.252	overlapped
chr16	2428450	2430114	40.3742	238.477	232.804	overlapped
chr19	3505652	3506515	29.9901	229.804	224.154	unique
chr15	90191190	90192456	29.1037	220.558	214.935	overlapped
chr20	3795686	3796940	26.991	216.297	210.685	unique
chr1	211675036	211676216	34.637	210.129	204.532	overlapped
chrUn_KI270438v1	104556	105087	8.86473	199.099	193.532	overlapped
chr20	45812250	45813464	27.1106	183.393	177.865	overlapped
chr5	172640570	172642033	32.1933	177.676	172.161	overlapped
chr15	69413864	69414966	19.8792	173.229	167.726	overlapped
chr15	90954760	90955788	25.4469	164.356	158.877	unique
chr1	108876485	108877480	29.0966	162.451	156.977	unique
chr20	32357956	32359041	22.0929	141.61	136.191	overlapped
chr4	121823287	121824259	26.4739	140.53	135.114	overlapped
chr2	47176269	47177210	12.596	123.001	117.64	overlapped
chr16	15649508	15650554	21.688	121.096	115.743	unique
chr16	72060154	72060989	23.4785	114.648	109.317	overlapped
chr9	137240219	137242022	16.0231	111.311	105.991	overlapped
chr20	36835171	36836180	16.7344	109.889	104.574	overlapped
chr17	68035301	68036354	15.6386	105.919	100.618	overlapped
chr19	55407353	55408466	13.8221	102.505	97.2167	overlapped
chr8	25458657	25459884	13.1344	100.955	95.6745	overlapped
chr2	233854128	233855045	13.6079	100.128	94.851	overlapped
chrY	56685396	56685756	21.2842	100.053	94.7767	overlapped
chr12	49264278	49265443	16.8866	98.1975	92.9345	overlapped
chr11	119333988	119335830	13.9211	97.0107	91.7542	unique
chr22	38755382	38756894	20.626	95.7587	90.5088	overlapped
chr9	120876158	120877583	18.3208	93.2805	88.041	overlapped
chr15	59104767	59105606	13.4609	92.2444	87.0104	overlapped
chr1	225427604	225428651	17.547	91.1339	85.9054	overlapped
chr1	202341738	202342302	12.0641	86.4298	81.2233	overlapped
chr13	52455077	52455948	17.1498	85.9131	80.7101	overlapped
chr15	90993981	90994860	13.8848	85.8029	80.6022	overlapped
chrM	15880	16351	1.91109	85.4428	80.244	overlapped
chr17	76264647	76265498	14.0339	84.1108	78.9186	overlapped
chr2	26785576	26786527	8.89299	83.883	78.692	overlapped
chr1	214602841	214603592	10.7775	83.7699	78.5803	overlapped
chr18	12990843	12991820	17.2867	76.456	71.3064	unique
chr17	44947130	44948163	9.57107	76.338	71.1891	overlapped
chr11	125887108	125888163	15.6736	76.2424	71.0948	overlapped
chr19	37293343	37294148	14.4482	75.0075	69.8651	overlapped
chr16	46393325	46393647	4.69685	74.6997	69.5598	overlapped
chr15	40382559	40383503	15.1269	72.4092	67.2807	overlapped
chr12	100573199	100574153	13.1615	71.7141	66.5899	overlapped
chr5	126776454	126777183	13.6382	67.4222	62.3188	overlapped
chr11	46845812	46846715	10.9298	67.1454	62.0435	overlapped
chr1_KI270709v1_random	7156	7683	11.789	67.0592	61.9576	overlapped
chr12	49322822	49323778	13.1592	66.7077	61.6088	unique
chr5	160421620	160422206	11.5657	66.2634	61.1666	overlapped
chr5	74641003	74641767	9.95365	64.9959	59.9074	unique
chr10	96750289	96750778	15.5792	64.3225	59.2387	overlapped
chr22	46296459	46297411	12.8918	63.0647	57.9882	overlapped
chr4	173334224	173335229	12.5655	60.694	55.6329	overlapped
chr15	30625761	30626371	10.2395	60.6627	55.602	overlapped
chr15	64825222	64826006	9.03991	60.3157	55.2591	overlapped
chr19	39125009	39126112	7.91997	59.5413	54.4886	unique
chr16	23678476	23679433	10.0094	58.54	53.4944	overlapped
chr12	103930042	103930606	11.6367	57.8572	52.8168	unique
chr2	112764247	112765066	11.3091	57.4717	52.434	overlapped
chrUn_GL000214v1	120825	121193	14.0432	55.3517	50.3286	overlapped
chr11	62123667	62124504	9.0045	53.9005	48.8892	overlapped
chr12	14365450	14366147	8.8364	53.7541	48.7441	overlapped
chr17	6443785	6444672	9.43412	53.3208	48.3145	overlapped
chr10	92592738	92593535	8.72282	53.2654	48.2594	overlapped
chr19	4639050	4639728	13.6044	52.8477	47.8444	unique
chr5	138178744	138179361	7.4362	52.8175	47.8148	unique
chr22	46079931	46080653	13.3849	51.606	46.612	unique
chr19	2461978	2463483	13.0184	50.722	45.7354	overlapped
chr9	133019407	133019901	13.1655	50.3714	45.3869	overlapped
chrUn_KI270438v1	105564	106200	3.33093	49.229	44.254	overlapped
chr2	10122113	10122903	9.95377	48.6299	43.659	overlapped
chr20	4023916	4024367	11.221	47.4291	42.4662	overlapped
chr13	72726954	72728347	11.2996	46.9937	42.0339	overlapped
chr20	31738895	31739755	7.55165	46.9163	41.9569	overlapped
chr10	128125885	128126892	11.2497	46.8583	41.8993	overlapped
chr17	40417633	40418564	5.69991	46.4058	41.4518	overlapped
chrUn_KI270744v1	108038	109622	8.25043	45.8307	40.8801	overlapped
chr12	52904692	52905042	10.019	45.8084	40.8579	overlapped
chr9	121121456	121121919	8.04272	45.5055	40.5576	unique
chrUn_KI270538v1	80713	81586	10.571	44.9762	40.0328	overlapped
chr12	98490973	98491438	6.09805	44.1441	39.2078	unique
chr14	99604160	99605246	11.8875	43.8765	38.9424	overlapped
chr12	102119802	102120513	8.28361	43.285	38.3549	unique
chr1	156751127	156752139	9.98421	41.4668	36.5538	unique
chr15	32615198	32615961	10.144	41.3077	36.3965	overlapped
chr12	6764038	6764646	5.84397	40.9135	36.0045	unique
chr15	44717609	44718083	11.4101	40.7628	35.8557	overlapped
chr22_KI270733v1_random	167944	168345	6.64044	39.674	34.7769	overlapped
chrUn_GL000220v1	142715	143293	11.1907	39.5973	34.7007	overlapped
chr12	6493701	6494204	6.98962	39.4519	34.5588	overlapped
chr19	48965320	48965608	8.56663	39.419	34.5264	overlapped
chrUn_GL000224v1	8149	8541	10.0238	39.159	34.2687	overlapped
chr8	22141257	22142172	9.79419	39.1345	34.2445	unique
chr17	50095007	50095558	7.71531	39.0217	34.1328	unique
chr4	77156715	77157971	10.9713	38.4403	33.5555	overlapped
chr7	99757692	99758189	10.0466	38.0102	33.1321	overlapped
chr14_GL000225v1_random	131554	131925	10.7518	37.2918	32.4184	overlapped
chr9	137316114	137316666	10.7518	37.2918	32.4184	overlapped
chr2	96335615	96336219	10.6929	37.1527	32.2829	overlapped
chr17	8210225	8211003	7.47826	36.6111	31.7466	overlapped
chr3	120417180	120417713	5.60137	35.0769	30.2274	unique
chr17	28598777	28599266	7.71044	34.9342	30.0879	overlapped
chr5	163459889	163460957	7.90258	34.5564	29.7136	overlapped
chr1	197146222	197147069	5.90216	33.8609	29.0253	unique
chr3	172750366	172751068	5.57173	33.3449	28.5144	overlapped
chr22_KI270733v1_random	147482	147794	3.93962	32.4616	27.6419	overlapped
chrX	70289864	70290276	7.55748	32.4003	27.5807	overlapped
chr1	35193099	35193729	6.41679	31.9457	27.131	unique
chr10	93496264	93496890	7.85224	31.8181	27.0039	unique
chr22	49960156	49961459	9.65471	31.6842	26.871	unique
chr7	5527724	5528694	8.31597	31.6123	26.8021	overlapped
chr11	64240669	64241297	8.61721	31.3592	26.5506	unique
chr14	64799968	64801105	8.1594	31.1672	26.3609	unique
chr12	6537593	6538020	8.09014	30.4443	25.647	overlapped
chrUn_KI270330v1	1122	1610	8.43769	30.337	25.5408	overlapped
chrUn_KI270438v1	110341	110647	3.61366	30.2519	25.4574	overlapped
chr17	63916594	63917438	7.99621	30.1772	25.3839	unique
chr11	119094525	119095854	8.22013	29.7515	24.9624	overlapped
chr2	241686309	241687362	8.38358	29.6561	24.8683	unique
chr8	22108780	22109711	7.98333	29.6213	24.8339	unique
chr21	18857720	18858022	9.21586	29.5078	24.7212	overlapped
chr12	53268071	53268584	6.83156	29.4542	24.6709	overlapped
chr12	50025238	50025722	5.7421	29.4356	24.6528	overlapped
chr17	59154922	59156133	4.76082	29.0506	24.2725	overlapped
chr8	116874573	116875069	7.42173	28.4959	23.7244	unique
chr22_KI270733v1_random	172971	173396	8.99643	28.4348	23.6647	overlapped
chr4	1721236	1722023	8.99643	28.4348	23.6647	overlapped
chr15	81000438	81001766	7.74109	28.4254	23.6579	unique
chr16	1826712	1827412	8.71665	28.3268	23.5599	unique
chr1	163321780	163322260	6.5662	28.0659	23.3013	overlapped
chr9	132008453	132009183	5.9925	28.0576	23.2933	unique
chr6	12514087	12514421	8.77701	27.3721	22.6169	overlapped
chr7	5527259	5527589	8.01663	27.1167	22.3671	overlapped
chr10	14953659	14954458	6.95576	27.0667	22.3183	unique
chr14	98972886	98973258	8.38089	26.9752	22.2281	overlapped
chr21	8420136	8420620	7.83682	26.6494	21.9069	overlapped
chr8	144517461	144518558	8.53814	26.2752	21.5403	unique
chr4	129093218	129093798	7.30525	26.1982	21.4643	unique
chr5	177425920	177426951	8.25108	26.1313	21.3988	unique
chrUn_GL000224v1	3599	4641	2.53649	25.9759	21.2451	overlapped
chrUn_GL000224v1	1571	1893	6.20141	25.4657	20.7406	overlapped
chr1	44739562	44740172	6.47784	25.0882	20.3707	overlapped
chr7	43647592	43648286	5.74263	25.0206	20.3044	unique
chr1_KI270709v1_random	3577	3850	5.01947	24.9277	20.212	overlapped
chr9	33624300	33625301	7.64648	24.6437	19.9322	overlapped
chr17	78186751	78187363	6.17978	24.5357	19.8255	unique
chr22_KI270733v1_random	151932	152277	3.3507	24.3454	19.6376	overlapped
chrX	154762121	154762775	6.64806	24.276	19.5692	unique
chr11	28107718	28108413	4.95932	23.5871	18.8916	unique
chr11	19712151	19712809	7.41354	23.5616	18.8665	overlapped
chrM	1220	2057	1.63423	23.5517	18.8567	overlapped
chr19	36054595	36055166	4.99364	23.3925	18.7002	overlapped
chr18	75208758	75209976	7.89931	23.2311	18.5412	unique
chr2	96868698	96869308	7.89931	23.2311	18.5412	unique
chr5	138331658	138332285	5.67302	23.1619	18.4747	unique
chr17	17383580	17384035	7.3261	22.8557	18.1718	overlapped
chr20	56392002	56392562	5.63746	22.6368	17.9557	overlapped
chr14	95534338	95535448	6.35259	22.4988	17.8202	unique
chr17	78213960	78214750	6.65589	22.4902	17.8121	overlapped
chr6	153282318	153282709	7.67988	22.2246	17.5496	overlapped
chr14	94382618	94383178	7.46046	21.2304	16.5703	overlapped
chrY	26670344	26671820	3.39853	21.1747	16.5175	overlapped
chr5	34179485	34180545	7.22256	21.1605	16.5035	overlapped
chr9	113463294	113463864	6.76782	20.9739	16.3197	overlapped
chr12	98515854	98517052	6.05712	20.7611	16.1104	overlapped
chr22_KI270733v1_random	168693	169188	3.15099	20.3577	15.7116	overlapped
chr16_KI270728v1_random	1791405	1791744	7.24103	20.2486	15.6036	unique
chr11	123059527	123059924	6.47116	20.2023	15.5614	overlapped
chr3	75669107	75669621	7.0162	20.2	15.5594	overlapped
chr14	105020726	105021440	6.09772	20.04	15.4016	overlapped
chr14	55191333	55192043	5.90939	19.9078	15.2715	overlapped
chr7	32891053	32891683	5.74795	19.8252	15.191	unique
chr11	13463368	13463912	5.35024	19.7002	15.0678	unique
chr7	44467889	44468279	6.72701	19.5087	14.8784	overlapped
chr21	10431468	10432965	5.17726	19.4678	14.8378	unique
chr3	9649121	9649669	5.17726	19.4678	14.8378	overlapped
chr5	34191093	34193639	5.17726	19.4678	14.8378	overlapped
chr1_KI270709v1_random	13762	14044	6.89096	19.4422	14.8127	unique
chr11	94237590	94238822	6.8279	19.2944	14.6669	overlapped
chr6	152982632	152983382	7.02161	19.2797	14.6528	overlapped
chr9	128771810	128772148	7.02161	19.2797	14.6528	unique
chrUn_GL000214v1	135570	136062	7.02161	19.2797	14.6528	unique
chr16	46386854	46387113	2.79255	19.2427	14.6198	overlapped
chr19	37289268	37289613	4.81259	19.1608	14.5389	overlapped
chr16	46395468	46395873	2.75032	19.1143	14.4934	overlapped
chr5	60699803	60700398	5.47631	18.9758	14.3575	overlapped
chr11	74745765	74746335	6.49951	18.9524	14.3346	overlapped
chr17	43546158	43546810	5.06221	18.6987	14.0841	unique
chr22_KI270733v1_random	148291	150648	2.37819	18.6611	14.047	overlapped
chr15	20340886	20342379	6.70278	18.5485	13.936	unique
chr6	33391590	33392192	6.4353	18.3562	13.7467	overlapped
chr5	34186892	34187220	5.3982	18.3479	13.7386	overlapped
chr2	38481760	38482457	6.80218	18.324	13.7153	overlapped
chr22_KI270733v1_random	146721	147136	2.86962	18.303	13.6984	unique
chr1	117059713	117060367	5.61392	18.2332	13.6295	unique
chr6	30617223	30617568	4.82168	18.1747	13.5733	unique
chr18	109783	110527	6.42501	17.8952	13.2979	overlapped
chr1	200620330	200621025	5.0171	17.8308	13.234	unique
chr18	26090907	26091501	6.20345	17.7862	13.19	overlapped
chr1	145996286	145997163	5.31381	17.7084	13.1137	unique
chrX	24179271	24179746	5.94648	17.5497	12.9573	unique
chr11	68213535	68214166	6.24029	17.4516	12.8606	overlapped
chr21	46323642	46324121	6.58276	17.382	12.7939	overlapped
chr9	89311025	89311679	5.44607	17.3536	12.769	overlapped
chr9	133030675	133031367	5.57724	17.3465	12.7621	unique
chrUn_KI270744v1	110060	112296	4.06435	17.1934	12.6116	overlapped
chr12	123383731	123384685	4.83211	17.1898	12.6079	overlapped
chrUn_GL000224v1	2155	2528	2.4895	16.9945	12.4157	overlapped
chr11	3797004	3797842	4.96841	16.9626	12.3844	overlapped
chr14_GL000225v1_random	133596	133964	4.26446	16.92	12.3426	unique
chr19	51394346	51395025	4.16589	16.7903	12.2143	unique
chr22_KI270733v1_random	142917	143249	4.09192	16.7502	12.1756	unique
chr17	81711772	81712634	6.08025	16.6444	12.0718	unique
chr15	41332661	41333448	5.31845	16.6034	12.0314	overlapped
chr16	2214276	2215341	6.20718	16.5248	11.9551	unique
chr1	144104067	144104754	6.36333	16.4542	11.8864	unique
chr15	20291273	20292051	6.36333	16.4542	11.8864	unique
chr22	15835794	15836109	6.36333	16.4542	11.8864	unique
chr22_KI270733v1_random	162947	163303	6.36333	16.4542	11.8864	overlapped
chr3	185417631	185418793	6.36333	16.4542	11.8864	overlapped
chr1	42682480	42682726	6.34887	16.4219	11.8596	unique
chr8	12549431	12549845	5.51952	16.4122	11.8503	unique
chr14	73758803	73760072	5.66978	16.0311	11.4754	unique
chr5	34189272	34190861	4.99333	15.9893	11.4345	overlapped
chr8	9151382	9151890	6.13119	15.9298	11.3765	unique
chr11	61967330	61967823	5.06793	15.8626	11.3107	overlapped
chr9	63817775	63818511	5.17071	15.806	11.2547	overlapped
chr7	133034787	133035884	5.58229	15.8059	11.2547	overlapped
chr17	38919145	38919881	5.6498	15.588	11.0437	unique
chr1	115642298	115643006	6.14391	15.5409	10.9976	unique
chr14	19372772	19373559	6.14391	15.5409	10.9976	overlapped
chr1	68496680	68497332	6.14391	15.5409	10.9976	overlapped
chrUn_GL000214v1	131352	132542	2.99058	15.4978	10.9598	overlapped
chr7	148884416	148885042	5.52144	15.264	10.7298	overlapped
chr19	10568426	10569404	4.85838	15.2256	10.6923	overlapped
chr17	81937048	81937801	5.97565	15.1636	10.6317	unique
chrX	24210767	24211356	5.97565	15.1636	10.6317	unique
chr17	81487620	81488905	5.91977	15.037	10.5076	unique
chr5	134904791	134906091	4.48696	15.0027	10.4751	unique
chr19	41264017	41264656	3.53202	14.8301	10.3058	overlapped
chr14	45252930	45253514	4.42496	14.7879	10.264	overlapped
chr3	49120625	49121061	5.77805	14.7129	10.1913	unique
chr14	19669079	19669863	5.92448	14.6428	10.1228	unique
