# Supplementary material for: Characterizing and Targeting Genes Regulated by Transcription Factor MYBL2 in Lung Adenocarcinoma Cells
Source: Cancers (Basel). 2022 Oct 11;14(20):4979. doi: 10.3390/cancers14204979 (PMC9599349; doi:10.3390/cancers14204979)
Supplement: Supplementary file 1 [file cancers-14-04979-s001.zip › Table S4.xlsx]

## Sheet: S4A
Table S4A. Differentially expressed genes upon MYBL2 knockdown
gene id	gene name	baseMean	log2FoldChange	lfcSE	stat	pvalue	padj	DE status	bound by MYBL2
ENSG00000101057.15	MYBL2	2099.66	-4.59477	0.192791	-23.8329	1.52469e-125	2.70358e-121	down	Not_bound
ENSG00000012232.8	EXTL3	1360.72	-2.06787	0.104683	-19.7536	7.47005e-87	6.62294e-83	down	Not_bound
ENSG00000173218.14	VANGL1	1000.24	-2.11961	0.112232	-18.8859	1.48837e-79	8.79726e-76	down	Not_bound
ENSG00000152332.15	UHMK1	3720.03	-1.45145	0.0896108	-16.1973	5.27278e-59	2.33742e-55	down	Not_bound
ENSG00000072042.12	RDH11	2023.15	-1.43178	0.0894052	-16.0145	1.01168e-57	3.58782e-54	down	Not_bound
ENSG00000186193.8	SAPCD2	838.254	-1.59554	0.106035	-15.0474	3.59188e-51	1.06152e-47	down	Bound
ENSG00000148730.6	EIF4EBP2	2499.54	-1.31475	0.0934705	-14.0659	6.15435e-45	1.36411e-41	down	Not_bound
ENSG00000156858.11	PRR14	503.061	-1.45638	0.104408	-13.9489	3.19361e-44	5.66291e-41	down	Not_bound
ENSG00000109171.14	SLAIN2	884.214	-1.38486	0.103519	-13.3778	8.15638e-41	1.31481e-37	down	Not_bound
ENSG00000179051.13	RCC2	3310.86	-1.12442	0.0841947	-13.355	1.10712e-40	1.63595e-37	down	Not_bound
ENSG00000189060.5	H1F0	3323.37	-1.11478	0.0846746	-13.1655	1.38706e-39	1.89195e-36	down	Not_bound
ENSG00000185896.10	LAMP1	3073.98	-1.32442	0.101366	-13.0657	5.17288e-39	6.55182e-36	down	Not_bound
ENSG00000154305.16	MIA3	1632.65	-1.16769	0.0894654	-13.0518	6.20354e-39	7.33341e-36	down	Not_bound
ENSG00000079313.14	REXO1	525.82	-1.20319	0.0937269	-12.8371	1.01567e-37	1.12561e-34	down	Not_bound
ENSG00000066654.13	THUMPD1	1587.66	-0.852942	0.0664827	-12.8295	1.12024e-37	1.16848e-34	down	Not_bound
ENSG00000139514.12	SLC7A1	2365.6	-1.53202	0.120612	-12.7021	5.75688e-37	5.67117e-34	down	Not_bound
ENSG00000107798.17	LIPA	2248.71	-1.52853	0.120415	-12.6939	6.39542e-37	5.96861e-34	down	Not_bound
ENSG00000112977.15	DAP	1872.52	-2.67637	0.212126	-12.6169	1.70502e-36	1.51167e-33	down	Not_bound
ENSG00000272391.5	POM121C	1245.89	-0.966309	0.078332	-12.3361	5.7917e-35	4.66811e-32	down	Not_bound
ENSG00000008083.13	JARID2	858.411	-1.30348	0.106785	-12.2066	2.86496e-34	2.20876e-31	down	Not_bound
ENSG00000170027.6	YWHAG	10940.3	-1.22567	0.103962	-11.7896	4.41634e-32	3.26294e-29	down	Not_bound
ENSG00000196417.12	ZNF765	248.87	-1.72594	0.14875	-11.603	3.98064e-31	2.82339e-28	down	Not_bound
ENSG00000197879.16	MYO1C	7499.1	-1.40849	0.12242	-11.5054	1.23984e-30	7.58099e-28	down	Not_bound
ENSG00000024422.11	EHD2	4415.65	-1.35381	0.11948	-11.3309	9.2238e-30	5.45188e-27	down	Not_bound
ENSG00000011105.13	TSPAN9	674.2	-1.55381	0.139273	-11.1566	6.6515e-29	3.68576e-26	down	Not_bound
ENSG00000179981.10	TSHZ1	434.468	-1.15474	0.104004	-11.1029	1.21428e-28	6.52472e-26	down	Not_bound
ENSG00000090097.21	PCBP4	267.262	-1.33665	0.121209	-11.0277	2.80884e-28	1.45952e-25	down	Not_bound
ENSG00000198363.17	ASPH	44430.2	-1.63466	0.148262	-11.0254	2.88084e-28	1.45952e-25	down	Not_bound
ENSG00000182768.8	NGRN	1321.29	-0.9738	0.0911771	-10.6803	1.25851e-26	6.03132e-24	down	Not_bound
ENSG00000177311.11	ZBTB38	5061.63	-0.844446	0.0800903	-10.5437	5.43363e-26	2.5355e-23	down	Not_bound
ENSG00000100422.13	CERK	1338.91	-0.881917	0.0838735	-10.5148	7.38073e-26	3.35577e-23	down	Not_bound
ENSG00000111877.17	MCM9	334.409	-1.32339	0.127039	-10.4172	2.06975e-25	9.17522e-23	down	Not_bound
ENSG00000169957.9	ZNF768	729.404	-1.0613	0.103725	-10.2318	1.42771e-24	6.02767e-22	down	Not_bound
ENSG00000213799.12	ZNF845	281.35	-1.72437	0.168838	-10.2131	1.73175e-24	7.14127e-22	down	Not_bound
ENSG00000103222.18	ABCC1	6854.69	-0.855291	0.0839583	-10.1871	2.26444e-24	9.12571e-22	down	Not_bound
ENSG00000134644.15	PUM1	2136.83	-0.7766	0.0763398	-10.1729	2.61885e-24	1.03194e-21	down	Not_bound
ENSG00000100526.19	CDKN3	839.729	-1.04064	0.103316	-10.0724	7.31667e-24	2.82042e-21	down	Bound
ENSG00000132305.20	IMMT	3429.11	-1.63519	0.1626	-10.0565	8.60168e-24	3.24521e-21	down	Not_bound
ENSG00000125844.15	RRBP1	6749.82	-1.38835	0.138839	-9.99971	1.5285e-23	5.53128e-21	down	Not_bound
ENSG00000196313.11	POM121	1295.64	-1.00449	0.100905	-9.9548	2.40313e-23	8.35537e-21	down	Not_bound
ENSG00000164164.16	OTUD4	1738.26	-1.05942	0.10665	-9.93364	2.97189e-23	1.01341e-20	down	Not_bound
ENSG00000152102.17	FAM168B	3627.73	-1.07774	0.108843	-9.90171	4.09206e-23	1.36906e-20	down	Not_bound
ENSG00000054965.10	FAM168A	1302.67	-1.39109	0.141472	-9.83303	8.1144e-23	2.61608e-20	down	Not_bound
ENSG00000165092.12	ALDH1A1	125868	-1.55457	0.16012	-9.70878	2.76639e-22	8.75957e-20	down	Not_bound
ENSG00000173207.12	CKS1B	2470.02	-1.51074	0.15581	-9.69605	3.13403e-22	9.74959e-20	down	Not_bound
ENSG00000196214.10	ZNF766	497.983	-1.26394	0.130536	-9.68268	3.57221e-22	1.09211e-19	down	Not_bound
ENSG00000177034.15	MTX3	673.124	-0.785771	0.0818916	-9.59526	8.3704e-22	2.51566e-19	down	Not_bound
ENSG00000126787.12	DLGAP5	2011.67	-1.08087	0.113013	-9.56411	1.13173e-21	3.34465e-19	down	Bound
ENSG00000170677.5	SOCS6	2817.7	-0.92266	0.0966696	-9.54447	1.36802e-21	3.97667e-19	down	Not_bound
ENSG00000135775.13	COG2	879.974	-0.980363	0.102743	-9.54191	1.40229e-21	4.01055e-19	down	Not_bound
ENSG00000097007.17	ABL1	3293.57	-0.985154	0.104092	-9.46428	2.95583e-21	8.31949e-19	down	Not_bound
ENSG00000076201.14	PTPN23	1214.47	-1.19611	0.126445	-9.45951	3.09377e-21	8.57048e-19	down	Not_bound
ENSG00000100614.17	PPM1A	1559.56	-0.682315	0.0721423	-9.45791	3.14167e-21	8.57048e-19	down	Not_bound
ENSG00000132612.15	VPS4A	1058.7	-0.722223	0.076474	-9.44404	3.5867e-21	9.63627e-19	down	Not_bound
ENSG00000058668.14	ATP2B4	1015.59	-1.16269	0.12318	-9.43894	3.76555e-21	9.96577e-19	down	Not_bound
ENSG00000112763.16	BTN2A1	581.938	-0.883861	0.0936569	-9.43723	3.82782e-21	9.98161e-19	down	Not_bound
ENSG00000164054.15	SHISA5	2326.74	-1.79848	0.19109	-9.41168	4.88246e-21	1.25472e-18	down	Not_bound
ENSG00000180182.10	MED14	1974.52	-0.957176	0.102556	-9.33324	1.02681e-20	2.60104e-18	down	Not_bound
ENSG00000159069.13	FBXW5	2663.81	-0.673146	0.0722561	-9.3161	1.20694e-20	3.01428e-18	down	Not_bound
ENSG00000125520.13	SLC2A4RG	1969.09	-1.4717	0.158096	-9.30893	1.29129e-20	3.18017e-18	down	Not_bound
ENSG00000042088.13	TDP1	601.047	-0.86477	0.0933383	-9.26489	1.95273e-20	4.74327e-18	down	Not_bound
ENSG00000115163.14	CENPA	579.338	-1.08132	0.116866	-9.25261	2.19073e-20	5.24947e-18	down	Bound
ENSG00000103148.15	NPRL3	892.841	-0.796529	0.0863685	-9.22245	2.90396e-20	6.86574e-18	down	Not_bound
ENSG00000116237.15	ICMT	2791.24	-1.01412	0.110155	-9.20629	3.37581e-20	7.87629e-18	down	Not_bound
ENSG00000140526.17	ABHD2	4421.01	-0.668065	0.0729249	-9.161	5.14173e-20	1.16889e-17	down	Not_bound
ENSG00000175221.14	MED16	790.442	-0.877961	0.096497	-9.09832	9.17405e-20	2.05917e-17	down	Not_bound
ENSG00000133961.20	NUMB	1398.28	-1.24501	0.137718	-9.04024	1.56324e-19	3.46491e-17	down	Not_bound
ENSG00000107021.15	TBC1D13	636.618	-1.00902	0.111737	-9.0303	1.712e-19	3.70209e-17	down	Not_bound
ENSG00000071794.15	HLTF	1845.1	-1.53005	0.170582	-8.96961	2.97553e-19	6.35687e-17	down	Not_bound
ENSG00000108219.14	TSPAN14	6493.1	-0.779595	0.0869444	-8.9666	3.05822e-19	6.45575e-17	down	Not_bound
ENSG00000130479.10	MAP1S	500.973	-1.12622	0.126016	-8.93717	3.99278e-19	8.23256e-17	down	Not_bound
ENSG00000182512.4	GLRX5	1703.57	-1.05379	0.117898	-8.93821	3.95532e-19	8.23256e-17	down	Not_bound
ENSG00000035499.12	DEPDC1B	545.884	-1.52199	0.170363	-8.93381	4.11569e-19	8.38844e-17	down	Bound
ENSG00000156504.16	FAM122B	1074.06	-1.23425	0.138475	-8.91312	4.96155e-19	9.88519e-17	down	Not_bound
ENSG00000143157.11	POGK	2132.56	-0.767064	0.0861477	-8.90406	5.38417e-19	1.0608e-16	down	Not_bound
ENSG00000126464.13	PRR12	2049.27	-0.689514	0.0775399	-8.89238	5.98164e-19	1.16557e-16	down	Not_bound
ENSG00000181104.6	F2R	2358.62	-0.931614	0.105104	-8.86376	7.73571e-19	1.49097e-16	down	Not_bound
ENSG00000138778.11	CENPE	1691.93	-1.1565	0.130622	-8.8538	8.4587e-19	1.61279e-16	down	Bound
ENSG00000101558.13	VAPA	3319.42	-0.912278	0.103308	-8.83065	1.04072e-18	1.96319e-16	down	Not_bound
ENSG00000128011.4	LRFN1	315.575	-1.40287	0.158977	-8.82435	1.10101e-18	2.05506e-16	down	Not_bound
ENSG00000258441.1	LINC00641	385.524	-1.36332	0.155157	-8.78672	1.5399e-18	2.81501e-16	down	Not_bound
ENSG00000159322.17	ADPGK	2436.27	-0.586619	0.0669	-8.7686	1.80908e-18	3.24026e-16	down	Not_bound
ENSG00000214160.9	ALG3	1060.37	-0.726994	0.0830469	-8.75402	2.05886e-18	3.61463e-16	down	Not_bound
ENSG00000175220.11	ARHGAP1	1866.81	-0.621762	0.0712765	-8.72324	2.70355e-18	4.6543e-16	down	Not_bound
ENSG00000125966.9	MMP24	963.555	-0.834202	0.0959486	-8.69425	3.49118e-18	5.95246e-16	down	Not_bound
ENSG00000160336.14	ZNF761	353.174	-1.15211	0.133038	-8.65999	4.71814e-18	7.96782e-16	down	Not_bound
ENSG00000116497.17	S100PBP	538.693	-0.751015	0.0868316	-8.64909	5.19128e-18	8.68412e-16	down	Not_bound
ENSG00000182979.17	MTA1	1699.64	-1.01465	0.117729	-8.6185	6.78384e-18	1.12421e-15	down	Not_bound
ENSG00000173020.10	GRK2	1514.17	-0.789504	0.0916392	-8.61536	6.97247e-18	1.14478e-15	down	Not_bound
ENSG00000170485.16	NPAS2	1625.8	-1.10695	0.128663	-8.60351	7.73158e-18	1.24633e-15	down	Not_bound
ENSG00000175063.16	UBE2C	1329.26	-1.2351	0.143818	-8.58792	8.85571e-18	1.41468e-15	down	Bound
ENSG00000204174.7	NPY4R	527.073	-1.06979	0.125353	-8.53424	1.4108e-17	2.21384e-15	down	Not_bound
ENSG00000048828.16	FAM120A	6836.75	-0.660815	0.0775041	-8.52619	1.51251e-17	2.33215e-15	down	Not_bound
ENSG00000159579.13	RSPRY1	1232.26	-0.643739	0.0755239	-8.52364	1.54622e-17	2.36358e-15	down	Not_bound
ENSG00000198464.13	ZNF480	757.425	-1.07155	0.125732	-8.52251	1.56136e-17	2.36632e-15	down	Not_bound
ENSG00000165417.11	GTF2A1	1385.04	-0.642875	0.0755552	-8.50867	1.75933e-17	2.64377e-15	down	Not_bound
ENSG00000100243.20	CYB5R3	1874.4	-0.813	0.0959994	-8.4688	2.4793e-17	3.69437e-15	down	Not_bound
ENSG00000120889.12	TNFRSF10B	5277.41	-1.32842	0.157416	-8.4389	3.20333e-17	4.73346e-15	down	Not_bound
ENSG00000213347.10	MXD3	270.986	-1.22412	0.145151	-8.4334	3.35762e-17	4.92043e-15	down	Bound
ENSG00000198948.11	MFAP3L	236.951	-1.09751	0.1305	-8.41005	4.09846e-17	5.95687e-15	down	Not_bound
ENSG00000130449.5	ZSWIM6	769.057	-0.907745	0.108513	-8.36528	5.99743e-17	8.57633e-15	down	Not_bound
ENSG00000101935.9	AMMECR1	711.327	-0.866753	0.103638	-8.36329	6.09905e-17	8.65187e-15	down	Not_bound
ENSG00000134265.12	NAPG	513.908	-1.0302	0.123368	-8.35057	6.79363e-17	9.56069e-15	down	Not_bound
ENSG00000059758.7	CDK17	1019.72	-1.10025	0.13244	-8.30757	9.76809e-17	1.3427e-14	down	Not_bound
ENSG00000116096.5	SPR	1938.46	-1.54037	0.185709	-8.29455	1.08999e-16	1.48675e-14	down	Not_bound
ENSG00000105063.18	PPP6R1	4304.87	-1.17474	0.142129	-8.26532	1.39318e-16	1.88579e-14	down	Not_bound
ENSG00000024526.16	DEPDC1	1344.09	-1.0231	0.124103	-8.24394	1.66625e-16	2.2215e-14	down	Bound
ENSG00000120063.9	GNA13	3498.69	-0.676026	0.0823144	-8.21273	2.16216e-16	2.86115e-14	down	Not_bound
ENSG00000140320.11	BAHD1	356.175	-0.831409	0.10129	-8.20822	2.245e-16	2.94877e-14	down	Not_bound
ENSG00000156531.16	PHF6	1274.26	-1.10291	0.134929	-8.174	2.98335e-16	3.83339e-14	down	Not_bound
ENSG00000070495.14	JMJD6	1073.22	-0.75275	0.0921254	-8.17092	3.06035e-16	3.87615e-14	down	Not_bound
ENSG00000006432.15	MAP3K9	812.753	-0.71847	0.0879498	-8.1691	3.10705e-16	3.90738e-14	down	Not_bound
ENSG00000166925.8	TSC22D4	878.197	-0.933974	0.114408	-8.16354	3.2534e-16	4.06263e-14	down	Not_bound
ENSG00000198925.11	ATG9A	738.254	-0.950896	0.116617	-8.15401	3.52059e-16	4.36553e-14	down	Not_bound
ENSG00000227500.9	SCAMP4	1235.66	-0.654612	0.080371	-8.14487	3.79694e-16	4.67551e-14	down	Not_bound
ENSG00000184076.13	UQCR10	739.669	-1.04168	0.128032	-8.13612	4.08153e-16	4.99129e-14	down	Not_bound
ENSG00000185262.8	UBALD2	907.845	-1.09769	0.135145	-8.1223	4.57425e-16	5.55552e-14	down	Bound
ENSG00000214063.10	TSPAN4	2477.97	-0.975757	0.120241	-8.11503	4.85663e-16	5.85836e-14	down	Bound
ENSG00000102898.11	NUTF2	2486.38	-1.141	0.140817	-8.10274	5.37344e-16	6.43796e-14	down	Not_bound
ENSG00000100916.13	BRMS1L	399.061	-0.889818	0.110371	-8.06204	7.50304e-16	8.86959e-14	down	Not_bound
ENSG00000106477.18	CEP41	579.113	-0.835386	0.104144	-8.02145	1.04507e-15	1.22724e-13	down	Not_bound
ENSG00000156599.10	ZDHHC5	3666.34	-0.793559	0.0993651	-7.9863	1.39054e-15	1.61157e-13	down	Not_bound
ENSG00000184575.11	XPOT	6361.14	-0.781869	0.0979262	-7.98426	1.41367e-15	1.62774e-13	down	Not_bound
ENSG00000129173.12	E2F8	221.178	-1.32059	0.165677	-7.97091	1.5751e-15	1.80191e-13	down	Bound
ENSG00000171067.10	C11orf24	883.32	-1.05276	0.132127	-7.96776	1.61577e-15	1.83659e-13	down	Not_bound
ENSG00000157212.18	PAXIP1	579.41	-1.17053	0.147997	-7.90918	2.59096e-15	2.8536e-13	down	Bound
ENSG00000141867.17	BRD4	1994.13	-0.666979	0.0846363	-7.88054	3.25973e-15	3.56799e-13	down	Not_bound
ENSG00000168476.11	REEP4	1703.15	-0.648272	0.0824848	-7.85929	3.86325e-15	4.20265e-13	down	Not_bound
ENSG00000198055.10	GRK6	876.445	-1.00881	0.128854	-7.82912	4.91313e-15	5.31217e-13	down	Not_bound
ENSG00000140451.12	PIF1	374.76	-1.59934	0.20467	-7.81423	5.53016e-15	5.94308e-13	down	Bound
ENSG00000131408.13	NR1H2	2561.62	-0.634267	0.0814321	-7.78891	6.75886e-15	7.21976e-13	down	Not_bound
ENSG00000160714.9	UBE2Q1	1311.96	-1.30148	0.167666	-7.76237	8.33554e-15	8.79796e-13	down	Not_bound
ENSG00000185122.10	HSF1	2230.01	-0.669894	0.0865095	-7.74359	9.66504e-15	1.01409e-12	down	Not_bound
ENSG00000039560.13	RAI14	4195.01	-1.67956	0.217196	-7.73295	1.0508e-14	1.08964e-12	down	Not_bound
ENSG00000213965.3	NUDT19	1538.06	-0.812974	0.105183	-7.72911	1.08302e-14	1.11652e-12	down	Not_bound
ENSG00000112576.12	CCND3	2166.03	-1.23634	0.160521	-7.70208	1.33865e-14	1.35325e-12	down	Not_bound
ENSG00000145982.12	FARS2	279.845	-1.02813	0.133495	-7.70165	1.34317e-14	1.35325e-12	down	Not_bound
ENSG00000160352.15	ZNF714	309.45	-1.34508	0.175018	-7.68537	1.52553e-14	1.52829e-12	down	Not_bound
ENSG00000163785.12	RYK	1044.69	-0.721754	0.0943117	-7.65287	1.96548e-14	1.93622e-12	down	Not_bound
ENSG00000140521.13	POLG	1725.03	-0.591187	0.0781186	-7.56782	3.79552e-14	3.69792e-12	down	Bound
ENSG00000275700.4	AATF	2813.92	-1.56225	0.206622	-7.56091	4.00254e-14	3.87831e-12	down	Not_bound
ENSG00000141905.18	NFIC	2584.63	-0.625423	0.0828536	-7.54853	4.40188e-14	4.21915e-12	down	Not_bound
ENSG00000166266.13	CUL5	998.914	-0.94754	0.125623	-7.54274	4.60205e-14	4.36383e-12	down	Not_bound
ENSG00000170145.4	SIK2	746.757	-0.729025	0.0967945	-7.53167	5.00949e-14	4.69991e-12	down	Not_bound
ENSG00000130669.17	PAK4	4338.55	-0.800146	0.106475	-7.51485	5.69778e-14	5.31753e-12	down	Not_bound
ENSG00000204673.10	AKT1S1	2863.95	-0.763215	0.101608	-7.51136	5.85143e-14	5.43233e-12	down	Not_bound
ENSG00000119986.6	AVPI1	1139.68	-0.798448	0.106368	-7.50645	6.07537e-14	5.61085e-12	down	Not_bound
ENSG00000116016.13	EPAS1	7099.96	-0.636006	0.0848895	-7.49217	6.77452e-14	6.19779e-12	down	Not_bound
ENSG00000169764.15	UGP2	2892.34	-1.07229	0.143152	-7.49058	6.85684e-14	6.23515e-12	down	Not_bound
ENSG00000168066.20	SF1	6125.4	-0.73088	0.0978708	-7.46781	8.15432e-14	7.26595e-12	down	Not_bound
ENSG00000178927.17	CYBC1	1681.02	-0.712533	0.0955074	-7.4605	8.61963e-14	7.64217e-12	down	Not_bound
ENSG00000124496.12	TRERF1	573.437	-0.970422	0.13045	-7.43901	1.01443e-13	8.90487e-12	down	Not_bound
ENSG00000138160.5	KIF11	3672.98	-0.971498	0.130788	-7.42801	1.10241e-13	9.62954e-12	down	Bound
ENSG00000162368.13	CMPK1	4284.15	-0.649252	0.0875091	-7.41926	1.17778e-13	1.0138e-11	down	Not_bound
ENSG00000178695.5	KCTD12	100.284	-1.24698	0.168048	-7.42036	1.16798e-13	1.0138e-11	down	Not_bound
ENSG00000116604.17	MEF2D	1758.94	-0.769173	0.103848	-7.40669	1.29492e-13	1.10925e-11	down	Not_bound
ENSG00000112787.13	FBRSL1	1619	-1.1174	0.151199	-7.39028	1.46521e-13	1.24312e-11	down	Not_bound
ENSG00000179833.4	SERTAD2	590.65	-1.04309	0.141323	-7.3809	1.57221e-13	1.32125e-11	down	Not_bound
ENSG00000162063.12	CCNF	765.801	-1.26909	0.172478	-7.35799	1.86695e-13	1.56155e-11	down	Bound
ENSG00000004975.11	DVL2	1331.57	-0.715709	0.0973542	-7.3516	1.95852e-13	1.63044e-11	down	Not_bound
ENSG00000182704.7	TSKU	3710.93	-0.894794	0.121961	-7.33673	2.18879e-13	1.81363e-11	down	Not_bound
ENSG00000138660.11	AP1AR	869.779	-0.594501	0.0812258	-7.31911	2.49615e-13	2.05869e-11	down	Not_bound
ENSG00000182903.15	ZNF721	438.633	-0.732647	0.100328	-7.30255	2.82366e-13	2.31801e-11	down	Not_bound
ENSG00000130522.5	JUND	1946.09	-0.664911	0.0911886	-7.2916	3.06292e-13	2.50284e-11	down	Not_bound
ENSG00000198042.10	MAK16	737.021	-1.18086	0.162142	-7.28287	3.26786e-13	2.64592e-11	down	Not_bound
ENSG00000101224.17	CDC25B	8073.45	-0.848161	0.116594	-7.27446	3.47812e-13	2.79396e-11	down	Not_bound
ENSG00000143013.12	LMO4	976.152	-0.746783	0.102661	-7.2743	3.48221e-13	2.79396e-11	down	Not_bound
ENSG00000031823.14	RANBP3	1127.27	-0.669915	0.0921016	-7.27365	3.49892e-13	2.79472e-11	down	Not_bound
ENSG00000075618.17	FSCN1	5323.6	-0.68898	0.0948295	-7.26546	3.71781e-13	2.94305e-11	down	Not_bound
ENSG00000060749.15	QSER1	2778.82	-0.81462	0.11215	-7.26367	3.7673e-13	2.96896e-11	down	Not_bound
ENSG00000155100.10	OTUD6B	776.235	-0.723136	0.0999943	-7.23178	4.76706e-13	3.70744e-11	down	Not_bound
ENSG00000136738.14	STAM	717.832	-0.911293	0.126153	-7.22374	5.05781e-13	3.91638e-11	down	Not_bound
ENSG00000185049.14	NELFA	513.91	-0.794396	0.110077	-7.21675	5.3245e-13	4.09643e-11	down	Not_bound
ENSG00000049618.23	ARID1B	1614.93	-0.766002	0.107023	-7.15735	8.22497e-13	6.15842e-11	down	Not_bound
ENSG00000068489.12	PRR11	1733.46	-0.998614	0.140744	-7.09526	1.29107e-12	9.53883e-11	down	Bound
ENSG00000074410.13	CA12	11972.9	-1.67175	0.236307	-7.07448	1.50015e-12	1.10376e-10	down	Not_bound
ENSG00000142327.12	RNPEPL1	1280.27	-0.678299	0.096167	-7.05335	1.74663e-12	1.27981e-10	down	Not_bound
ENSG00000015532.9	XYLT2	1457.9	-0.729719	0.103855	-7.0263	2.12085e-12	1.54127e-10	down	Not_bound
ENSG00000163848.19	ZNF148	1059.87	-0.901769	0.128463	-7.01969	2.22356e-12	1.60931e-10	down	Not_bound
ENSG00000135631.16	RAB11FIP5	1198.81	-0.97616	0.139308	-7.00719	2.43159e-12	1.75272e-10	down	Not_bound
ENSG00000143549.19	TPM3	11854.6	-1.06572	0.152203	-7.00196	2.52398e-12	1.80464e-10	down	Not_bound
ENSG00000102781.13	KATNAL1	496.465	-0.917228	0.131269	-6.98737	2.80088e-12	1.99459e-10	down	Not_bound
ENSG00000113838.12	TBCCD1	247.017	-0.825934	0.119377	-6.91869	4.5584e-12	3.20752e-10	down	Not_bound
ENSG00000280798.1	LINC00294	336.912	-1.12386	0.162686	-6.90814	4.91048e-12	3.44161e-10	down	Not_bound
ENSG00000110400.10	NECTIN1	644.303	-0.883248	0.128534	-6.87169	6.34462e-12	4.37074e-10	down	Not_bound
ENSG00000033050.8	ABCF2	420.923	-1.52431	0.222889	-6.83889	7.981e-12	5.46406e-10	down	Not_bound
ENSG00000068885.14	IFT80	357.433	-0.728192	0.106629	-6.82919	8.53957e-12	5.82398e-10	down	Bound
ENSG00000167747.14	C19orf48	2679.26	-1.23901	0.18165	-6.82086	9.04954e-12	6.14814e-10	down	Not_bound
ENSG00000134684.10	YARS	3157.57	-0.673958	0.0988333	-6.81914	9.15887e-12	6.19867e-10	down	Not_bound
ENSG00000018408.14	WWTR1	4227.99	-0.933642	0.136938	-6.818	9.23193e-12	6.22436e-10	down	Not_bound
ENSG00000169718.17	DUS1L	2034.66	-1.06612	0.157048	-6.78848	1.13324e-11	7.58288e-10	down	Not_bound
ENSG00000178951.8	ZBTB7A	1589.97	-0.658007	0.0970119	-6.78275	1.17912e-11	7.86021e-10	down	Not_bound
ENSG00000273038.2	AL365203.2	467.028	-1.35597	0.200353	-6.76789	1.30673e-11	8.67824e-10	down	Not_bound
ENSG00000119392.14	GLE1	1288.82	-0.860652	0.127228	-6.76467	1.33616e-11	8.84059e-10	down	Not_bound
ENSG00000182095.14	TNRC18	5447.91	-0.952565	0.141054	-6.75318	1.44639e-11	9.49904e-10	down	Not_bound
ENSG00000010704.18	HFE	819.367	-1.48735	0.22162	-6.71126	1.92948e-11	1.24867e-09	down	Not_bound
ENSG00000077458.12	FAM76B	369.161	-0.803839	0.119875	-6.70565	2.00514e-11	1.29292e-09	down	Not_bound
ENSG00000196498.13	NCOR2	8318.53	-0.966143	0.144565	-6.68309	2.33957e-11	1.49767e-09	down	Not_bound
ENSG00000141858.11	SAMD1	941.837	-1.06775	0.160323	-6.65999	2.73844e-11	1.74669e-09	down	Not_bound
ENSG00000072121.15	ZFYVE26	794.962	-0.70633	0.106407	-6.63802	3.17931e-11	2.02063e-09	down	Not_bound
ENSG00000198909.7	MAP3K3	704.656	-0.778955	0.117908	-6.60644	3.9367e-11	2.45794e-09	down	Not_bound
ENSG00000129195.15	PIMREG	999.568	-0.933396	0.141426	-6.59988	4.1148e-11	2.56012e-09	down	Bound
ENSG00000129055.12	ANAPC13	544.845	-1.14837	0.174078	-6.59686	4.19953e-11	2.60371e-09	down	Not_bound
ENSG00000177885.14	GRB2	4243.47	-0.969033	0.147027	-6.59085	4.37324e-11	2.70196e-09	down	Not_bound
ENSG00000088256.8	GNA11	932.805	-0.967815	0.147489	-6.56195	5.31086e-11	3.23616e-09	down	Not_bound
ENSG00000183741.11	CBX6	2098.58	-0.771134	0.118006	-6.5347	6.37363e-11	3.87045e-09	down	Not_bound
ENSG00000075218.18	GTSE1	1136.18	-0.894632	0.137273	-6.51718	7.16409e-11	4.33562e-09	down	Bound
ENSG00000141401.11	IMPA2	758.841	-0.965627	0.148604	-6.49799	8.13984e-11	4.85978e-09	down	Not_bound
ENSG00000100410.7	PHF5A	806.424	-0.763417	0.117657	-6.48848	8.67048e-11	5.15923e-09	down	Not_bound
ENSG00000129128.12	SPCS3	2349.69	-0.597659	0.0921733	-6.48407	8.92798e-11	5.29468e-09	down	Not_bound
ENSG00000264717.5	NPY4R2	291.37	-1.10541	0.171431	-6.44814	1.13229e-10	6.64829e-09	down	Not_bound
ENSG00000103994.17	ZNF106	1380.84	-0.918512	0.14288	-6.42857	1.28811e-10	7.53818e-09	down	Not_bound
ENSG00000132591.11	ERAL1	1353.12	-0.585279	0.0910695	-6.42673	1.30382e-10	7.60503e-09	down	Not_bound
ENSG00000149503.12	INCENP	1972.39	-0.891842	0.138823	-6.42431	1.32471e-10	7.67637e-09	down	Bound
ENSG00000134057.14	CCNB1	4475.74	-0.774188	0.120737	-6.4122	1.4343e-10	8.25746e-09	down	Bound
ENSG00000154429.10	CCSAP	579.163	-0.735881	0.114838	-6.408	1.47437e-10	8.46071e-09	down	Not_bound
ENSG00000120705.12	ETF1	5979.11	-0.744295	0.116165	-6.40721	1.48208e-10	8.47753e-09	down	Not_bound
ENSG00000071564.14	TCF3	2069.86	-0.788163	0.123074	-6.40397	1.51393e-10	8.63181e-09	down	Not_bound
ENSG00000140263.13	SORD	889.882	-0.717429	0.112149	-6.39713	1.5832e-10	8.99787e-09	down	Not_bound
ENSG00000182952.4	HMGN4	1149.97	-0.647709	0.101699	-6.36891	1.90378e-10	1.06492e-08	down	Not_bound
ENSG00000275342.4	PRAG1	2826.86	-0.809943	0.127163	-6.36935	1.89829e-10	1.06492e-08	down	Not_bound
ENSG00000088038.18	CNOT3	1686.98	-0.601903	0.0947616	-6.35176	2.12863e-10	1.17585e-08	down	Not_bound
ENSG00000186297.11	GABRA5	2955.8	-0.827885	0.130952	-6.32204	2.58132e-10	1.41271e-08	down	Not_bound
ENSG00000116133.12	DHCR24	2836.07	-1.20896	0.191887	-6.3004	2.96872e-10	1.61477e-08	down	Not_bound
ENSG00000100342.20	APOL1	203.138	-1.13191	0.179981	-6.28906	3.19403e-10	1.732e-08	down	Not_bound
ENSG00000255433.5	AP001803.2	74.5962	-1.3755	0.219891	-6.25538	3.96544e-10	2.11793e-08	down	Not_bound
ENSG00000105323.16	HNRNPUL1	12231.3	-0.729513	0.116867	-6.24225	4.31322e-10	2.28359e-08	down	Bound
ENSG00000113739.10	STC2	978.714	-1.00737	0.16138	-6.24221	4.31425e-10	2.28359e-08	down	Not_bound
ENSG00000171307.18	ZDHHC16	1089.78	-0.685626	0.110105	-6.22705	4.75294e-10	2.49347e-08	down	Not_bound
ENSG00000091542.8	ALKBH5	1537.18	-1.00495	0.161624	-6.21784	5.0406e-10	2.62882e-08	down	Not_bound
ENSG00000197905.8	TEAD4	803.604	-0.985303	0.158486	-6.21698	5.06815e-10	2.63544e-08	down	Not_bound
ENSG00000182247.9	UBE2E2	433.487	-0.894928	0.144135	-6.20896	5.33364e-10	2.75732e-08	down	Not_bound
ENSG00000140443.14	IGF1R	7139.22	-0.887611	0.143623	-6.18013	6.40485e-10	3.26998e-08	down	Not_bound
ENSG00000160703.15	NLRX1	615.199	-0.654989	0.105994	-6.17947	6.43165e-10	3.26998e-08	down	Not_bound
ENSG00000130699.18	TAF4	820.152	-0.801037	0.129786	-6.17198	6.74399e-10	3.40697e-08	down	Not_bound
ENSG00000152253.8	SPC25	440.364	-0.676127	0.109589	-6.16968	6.84293e-10	3.44712e-08	down	Bound
ENSG00000055070.16	SZRD1	1811.67	-0.82714	0.135117	-6.12167	9.25987e-10	4.55204e-08	down	Not_bound
ENSG00000136158.11	SPRY2	542.481	-0.864402	0.141207	-6.12154	9.26735e-10	4.55204e-08	down	Not_bound
ENSG00000265415.1	AC099850.3	211.369	-1.12348	0.183557	-6.12058	9.32354e-10	4.56699e-08	down	Not_bound
ENSG00000128626.11	MRPS12	2498.54	-0.906366	0.148388	-6.10808	1.00839e-09	4.91228e-08	down	Not_bound
ENSG00000164649.19	CDCA7L	598.321	-0.770651	0.126291	-6.10219	1.04624e-09	5.08272e-08	down	Bound
ENSG00000085872.14	CHERP	735.62	-0.737493	0.121045	-6.09273	1.11e-09	5.37775e-08	down	Not_bound
ENSG00000126453.9	BCL2L12	920.383	-0.724087	0.118924	-6.08863	1.13881e-09	5.50227e-08	down	Not_bound
ENSG00000105464.3	GRIN2D	966.207	-0.75761	0.124905	-6.06549	1.31552e-09	6.23711e-08	down	Not_bound
ENSG00000096746.17	HNRNPH3	3691.67	-0.619293	0.102117	-6.06454	1.32334e-09	6.25748e-08	down	Not_bound
ENSG00000170949.17	ZNF160	342.661	-0.670771	0.111069	-6.03923	1.54854e-09	7.18813e-08	down	Not_bound
ENSG00000183010.16	PYCR1	1184.18	-0.776213	0.128677	-6.03228	1.6166e-09	7.48449e-08	down	Not_bound
ENSG00000100034.13	PPM1F	1003.08	-0.835975	0.138948	-6.01645	1.78289e-09	8.19019e-08	down	Not_bound
ENSG00000119285.10	HEATR1	3024.11	-0.826732	0.13754	-6.01083	1.84574e-09	8.4352e-08	down	Not_bound
ENSG00000213713.3	PIGCP1	103.198	-1.30948	0.218475	-5.99372	2.051e-09	9.26344e-08	down	Not_bound
ENSG00000148400.10	NOTCH1	823.636	-0.654239	0.109415	-5.97943	2.23915e-09	1.00264e-07	down	Not_bound
ENSG00000279519.1	AC007382.1	65.6313	-1.25526	0.210104	-5.97448	2.30821e-09	1.02837e-07	down	Not_bound
ENSG00000132286.11	TIMM10B	469.405	-0.586831	0.0985618	-5.95394	2.61766e-09	1.15751e-07	down	Not_bound
ENSG00000171150.8	SOCS5	1313.57	-0.717966	0.120621	-5.95226	2.64467e-09	1.16365e-07	down	Not_bound
ENSG00000160606.10	TLCD1	312.992	-0.787627	0.13256	-5.94166	2.82156e-09	1.22928e-07	down	Not_bound
ENSG00000130193.7	THEM6	562.308	-1.07637	0.181304	-5.93684	2.90574e-09	1.26286e-07	down	Not_bound
ENSG00000116830.11	TTF2	1071.02	-0.697856	0.117759	-5.92613	3.10161e-09	1.32845e-07	down	Not_bound
ENSG00000155959.10	VBP1	1947.31	-0.656164	0.110985	-5.91219	3.37596e-09	1.43555e-07	down	Not_bound
ENSG00000105245.9	NUMBL	1369.97	-0.798527	0.135372	-5.89875	3.66269e-09	1.54635e-07	down	Not_bound
ENSG00000285976.1	AL135905.2	110.234	-1.52451	0.258793	-5.89083	3.84263e-09	1.61847e-07	down	Not_bound
ENSG00000120254.15	MTHFD1L	1476.76	-0.708833	0.120454	-5.88469	3.98805e-09	1.67574e-07	down	Not_bound
ENSG00000204842.15	ATXN2	1443.55	-0.604057	0.102778	-5.87729	4.17041e-09	1.73999e-07	down	Not_bound
ENSG00000132952.11	USPL1	583.839	-0.587404	0.100036	-5.8719	4.30831e-09	1.79331e-07	down	Not_bound
ENSG00000134882.15	UBAC2	1465.26	-0.781815	0.133182	-5.87026	4.35112e-09	1.80689e-07	down	Not_bound
ENSG00000132024.17	CC2D1A	709.627	-0.599697	0.102264	-5.86418	4.51351e-09	1.86558e-07	down	Not_bound
ENSG00000185340.15	GAS2L1	818.816	-0.662624	0.113291	-5.84887	4.94911e-09	2.02674e-07	down	Not_bound
ENSG00000005156.11	LIG3	1356.79	-0.63977	0.109673	-5.83345	5.42944e-09	2.20308e-07	down	Not_bound
ENSG00000148337.20	CIZ1	2821.05	-0.795149	0.136726	-5.81562	6.04102e-09	2.43453e-07	down	Not_bound
ENSG00000064961.18	HMG20B	1092.46	-0.728346	0.125314	-5.81216	6.16705e-09	2.47968e-07	down	Not_bound
ENSG00000119421.6	NDUFA8	1029.87	-0.655709	0.112862	-5.80982	6.25398e-09	2.50895e-07	down	Not_bound
ENSG00000168005.8	SPINDOC	1029.55	-0.640341	0.110615	-5.78894	7.0833e-09	2.81617e-07	down	Not_bound
ENSG00000178409.13	BEND3	302.687	-0.97195	0.167995	-5.78558	7.2263e-09	2.8602e-07	down	Not_bound
ENSG00000137801.10	THBS1	2900.22	-0.645683	0.111976	-5.76624	8.10585e-09	3.16592e-07	down	Not_bound
ENSG00000136159.3	NUDT15	684.64	-0.82286	0.142722	-5.76547	8.14286e-09	3.17339e-07	down	Not_bound
ENSG00000158636.16	EMSY	695.534	-0.590023	0.10241	-5.76139	8.34249e-09	3.24406e-07	down	Not_bound
ENSG00000149657.19	LSM14B	1053.79	-0.670747	0.116482	-5.75838	8.49259e-09	3.2952e-07	down	Not_bound
ENSG00000129911.8	KLF16	534.848	-0.857718	0.148979	-5.75732	8.54574e-09	3.30858e-07	down	Not_bound
ENSG00000163781.13	TOPBP1	2132.21	-0.653934	0.11376	-5.74835	9.01162e-09	3.45128e-07	down	Not_bound
ENSG00000158480.10	SPATA2	417.49	-0.708742	0.123494	-5.7391	9.51815e-09	3.63741e-07	down	Not_bound
ENSG00000280123.1	AC023632.6	108.498	-1.24391	0.216993	-5.73247	9.89803e-09	3.76635e-07	down	Not_bound
ENSG00000178996.13	SNX18	671.574	-0.644011	0.112566	-5.72121	1.05771e-08	3.99049e-07	down	Not_bound
ENSG00000142528.15	ZNF473	411.226	-0.636317	0.111365	-5.71379	1.10486e-08	4.15073e-07	down	Not_bound
ENSG00000165238.16	WNK2	363.656	-0.798895	0.139834	-5.71318	1.10884e-08	4.15687e-07	down	Not_bound
ENSG00000141985.9	SH3GL1	1415.08	-0.689359	0.120896	-5.70207	1.18359e-08	4.40912e-07	down	Not_bound
ENSG00000182752.9	PAPPA	6163.15	-0.840951	0.147611	-5.69707	1.21886e-08	4.50267e-07	down	Not_bound
ENSG00000148834.12	GSTO1	1968.18	-0.661479	0.116227	-5.69126	1.26107e-08	4.63927e-07	down	Not_bound
ENSG00000103248.18	MTHFSD	359.679	-0.652874	0.114896	-5.6823	1.32897e-08	4.87893e-07	down	Not_bound
ENSG00000260260.1	SNHG19	525.86	-0.670015	0.118056	-5.67541	1.38354e-08	5.04794e-07	down	Not_bound
ENSG00000102871.15	TRADD	514.514	-0.647009	0.114192	-5.66598	1.4619e-08	5.30111e-07	down	Not_bound
ENSG00000155254.12	MARVELD1	1614.68	-0.603595	0.106551	-5.66483	1.47169e-08	5.31485e-07	down	Not_bound
ENSG00000197345.12	MRPL21	862.774	-0.756714	0.133629	-5.66281	1.48917e-08	5.36706e-07	down	Not_bound
ENSG00000177303.9	CASKIN2	725.782	-0.656452	0.115989	-5.65961	1.51722e-08	5.45705e-07	down	Not_bound
ENSG00000188486.3	H2AFX	2406.87	-0.948166	0.167598	-5.65737	1.53711e-08	5.51741e-07	down	Bound
ENSG00000170191.4	NANP	604.501	-0.634328	0.112152	-5.65594	1.54994e-08	5.55221e-07	down	Not_bound
ENSG00000142945.12	KIF2C	1137.67	-0.710587	0.125803	-5.6484	1.6195e-08	5.77806e-07	down	Bound
ENSG00000118515.11	SGK1	488.341	-1.00762	0.17846	-5.64621	1.64027e-08	5.82187e-07	down	Not_bound
ENSG00000132819.16	RBM38	604.258	-0.695919	0.123891	-5.61719	1.94091e-08	6.76155e-07	down	Not_bound
ENSG00000185104.19	FAF1	1040.22	-0.913821	0.162881	-5.61037	2.01895e-08	7.01961e-07	down	Not_bound
ENSG00000105722.9	ERF	3508.67	-0.588457	0.104895	-5.60999	2.02339e-08	7.02127e-07	down	Not_bound
ENSG00000158470.5	B4GALT5	4203.13	-0.854969	0.152605	-5.60249	2.11296e-08	7.31778e-07	down	Not_bound
ENSG00000090924.14	PLEKHG2	2900.27	-0.58588	0.104645	-5.59876	2.15895e-08	7.44795e-07	down	Not_bound
ENSG00000108439.10	PNPO	434.767	-0.76069	0.135944	-5.59561	2.19846e-08	7.55485e-07	down	Not_bound
ENSG00000119616.11	FCF1	1676.04	-0.770499	0.137801	-5.5914	2.25246e-08	7.69721e-07	down	Not_bound
ENSG00000197008.9	ZNF138	164.849	-0.920011	0.16467	-5.58701	2.31017e-08	7.86256e-07	down	Not_bound
ENSG00000112031.15	MTRF1L	361.958	-0.592847	0.106129	-5.58607	2.3226e-08	7.88973e-07	down	Not_bound
ENSG00000141753.6	IGFBP4	43176	-0.6915	0.124074	-5.57329	2.49974e-08	8.39495e-07	down	Bound
ENSG00000131746.12	TNS4	3519.82	-0.914901	0.164179	-5.57257	2.51005e-08	8.39778e-07	down	Not_bound
ENSG00000160208.12	RRP1B	2073.39	-0.894675	0.160541	-5.57288	2.50565e-08	8.39778e-07	down	Not_bound
ENSG00000196756.11	SNHG17	1136.53	-0.897563	0.161373	-5.56204	2.66632e-08	8.88708e-07	down	Not_bound
ENSG00000125898.12	FAM110A	184.672	-0.844186	0.152475	-5.53654	3.08498e-08	1.01302e-06	down	Bound
ENSG00000113448.18	PDE4D	7008.53	-0.640944	0.115815	-5.53423	3.12603e-08	1.02271e-06	down	Not_bound
ENSG00000169184.5	MN1	245.019	-0.973717	0.175981	-5.53308	3.14658e-08	1.02753e-06	down	Not_bound
ENSG00000103202.12	NME4	3323.81	-0.721039	0.130541	-5.52349	3.32336e-08	1.0793e-06	down	Not_bound
ENSG00000071051.13	NCK2	445.507	-0.679391	0.123065	-5.52057	3.37894e-08	1.09335e-06	down	Not_bound
ENSG00000074219.13	TEAD2	651.459	-0.658	0.119584	-5.50239	3.74683e-08	1.20798e-06	down	Not_bound
ENSG00000141503.15	MINK1	4768.49	-0.644243	0.117297	-5.4924	3.96508e-08	1.26683e-06	down	Not_bound
ENSG00000205208.4	C4orf46	555.816	-0.634882	0.115648	-5.48978	4.02438e-08	1.28346e-06	down	Not_bound
ENSG00000250899.3	AC125807.2	303.589	-1.05656	0.192941	-5.47609	4.34828e-08	1.37931e-06	down	Not_bound
ENSG00000136122.15	BORA	194.462	-0.880512	0.160861	-5.47376	4.40578e-08	1.39506e-06	down	Bound
ENSG00000170312.15	CDK1	2825.53	-0.624967	0.114221	-5.47158	4.46033e-08	1.40981e-06	down	Bound
ENSG00000101216.10	GMEB2	551.744	-0.596797	0.109219	-5.46425	4.64881e-08	1.46677e-06	down	Not_bound
ENSG00000136731.12	UGGT1	4390.05	-0.626196	0.114616	-5.46344	4.66984e-08	1.47079e-06	down	Not_bound
ENSG00000165304.7	MELK	2079.63	-0.673496	0.123306	-5.46198	4.70864e-08	1.48038e-06	down	Not_bound
ENSG00000131747.14	TOP2A	18345.9	-0.896061	0.164416	-5.44996	5.03807e-08	1.57557e-06	down	Bound
ENSG00000150687.11	PRSS23	11869.7	-0.631523	0.115956	-5.44621	5.14536e-08	1.60347e-06	down	Not_bound
ENSG00000150093.18	ITGB1	62228	-0.831807	0.153113	-5.43264	5.55277e-08	1.7085e-06	down	Not_bound
ENSG00000144354.13	CDCA7	1198.75	-0.736458	0.135792	-5.42343	5.84659e-08	1.78744e-06	down	Not_bound
ENSG00000111328.6	CDK2AP1	1399.99	-0.731133	0.134876	-5.42076	5.93465e-08	1.80813e-06	down	Not_bound
ENSG00000143878.9	RHOB	2377.99	-0.592001	0.109519	-5.40547	6.4637e-08	1.96258e-06	down	Not_bound
ENSG00000109805.9	NCAPG	1419.05	-0.807696	0.149498	-5.40273	6.56353e-08	1.98948e-06	down	Bound
ENSG00000167173.18	C15orf39	1042.89	-0.715942	0.13298	-5.38382	7.2922e-08	2.19907e-06	down	Not_bound
ENSG00000013375.15	PGM3	816.925	-0.668522	0.124621	-5.36445	8.11946e-08	2.42825e-06	down	Not_bound
ENSG00000213694.4	S1PR3	704.564	-0.807988	0.151801	-5.32267	1.02254e-07	2.99697e-06	down	Not_bound
ENSG00000129810.14	SGO1	362.568	-0.659903	0.124229	-5.312	1.08428e-07	3.15189e-06	down	Not_bound
ENSG00000167553.15	TUBA1C	4437.39	-1.06116	0.200317	-5.2974	1.17466e-07	3.39789e-06	down	Bound
ENSG00000133030.20	MPRIP	10718.2	-0.694584	0.131172	-5.29523	1.18868e-07	3.43285e-06	down	Not_bound
ENSG00000087510.6	TFAP2C	569.148	-0.692436	0.131042	-5.28407	1.26342e-07	3.62507e-06	down	Not_bound
ENSG00000269378.1	AC022149.1	186.336	-0.987485	0.187093	-5.27805	1.30567e-07	3.74025e-06	down	Not_bound
ENSG00000132613.14	MTSS1L	501.859	-0.796681	0.15128	-5.26626	1.3923e-07	3.96918e-06	down	Not_bound
ENSG00000167900.11	TK1	3866.88	-0.76384	0.145088	-5.26468	1.40436e-07	3.99712e-06	down	Not_bound
ENSG00000140534.13	TICRR	913.248	-0.873234	0.165916	-5.26311	1.41638e-07	4.02488e-06	down	Bound
ENSG00000177370.4	TIMM22	1011.78	-0.659723	0.12569	-5.24882	1.53077e-07	4.32913e-06	down	Not_bound
ENSG00000177283.7	FZD8	959.374	-1.19989	0.228901	-5.24198	1.5886e-07	4.4642e-06	down	Not_bound
ENSG00000181450.17	ZNF678	249.003	-0.668747	0.127961	-5.22619	1.73038e-07	4.79423e-06	down	Not_bound
ENSG00000175606.10	TMEM70	1008.17	-0.614862	0.117716	-5.22327	1.75795e-07	4.86302e-06	down	Not_bound
ENSG00000213096.10	ZNF254	500.602	-0.682559	0.130799	-5.21839	1.80486e-07	4.97726e-06	down	Not_bound
ENSG00000112984.11	KIF20A	1713.59	-0.847089	0.163177	-5.19123	2.08907e-07	5.69022e-06	down	Not_bound
ENSG00000137273.5	FOXF2	229.449	-1.09913	0.212468	-5.17316	2.30172e-07	6.2122e-06	down	Not_bound
ENSG00000204604.10	ZNF468	26.5915	-1.8491	0.357644	-5.17023	2.33807e-07	6.30071e-06	down	Not_bound
ENSG00000151135.9	TMEM263	1905.2	-0.756481	0.146625	-5.1593	2.47877e-07	6.61952e-06	down	Not_bound
ENSG00000160075.11	SSU72	2253.15	-0.598748	0.116112	-5.15666	2.51392e-07	6.70328e-06	down	Not_bound
ENSG00000178718.6	RPP25	813.498	-0.643749	0.12487	-5.15535	2.53162e-07	6.73023e-06	down	Not_bound
ENSG00000102302.7	FGD1	586.624	-0.615641	0.119507	-5.15151	2.58397e-07	6.83864e-06	down	Not_bound
ENSG00000101773.18	RBBP8	1201.06	-0.618495	0.120179	-5.14644	2.65472e-07	6.99458e-06	down	Not_bound
ENSG00000169826.7	CSGALNACT2	788.888	-0.757116	0.147182	-5.14408	2.68828e-07	7.04115e-06	down	Not_bound
ENSG00000198746.12	GPATCH3	204.897	-0.662434	0.128942	-5.13746	2.78472e-07	7.27226e-06	down	Not_bound
ENSG00000266208.1	AC080112.1	199.196	-0.76297	0.148728	-5.12998	2.89778e-07	7.51219e-06	down	Not_bound
ENSG00000261167.1	AC107027.3	53.6167	-1.12336	0.219091	-5.12736	2.93834e-07	7.59514e-06	down	Not_bound
ENSG00000090061.17	CCNK	348.405	-0.610581	0.119231	-5.12097	3.03962e-07	7.80009e-06	down	Not_bound
ENSG00000278259.4	MYO19	2248.93	-0.675744	0.131954	-5.12105	3.03842e-07	7.80009e-06	down	Not_bound
ENSG00000267100.1	ILF3-DT	174.556	-0.924436	0.181455	-5.09459	3.495e-07	8.866e-06	down	Not_bound
ENSG00000166851.14	PLK1	2617.55	-0.716138	0.141458	-5.06255	4.13694e-07	1.03028e-05	down	Bound
ENSG00000167930.15	FAM234A	580.866	-0.908287	0.17957	-5.05813	4.23379e-07	1.04998e-05	down	Not_bound
ENSG00000171992.12	SYNPO	1403.17	-0.757007	0.149692	-5.05709	4.2571e-07	1.05429e-05	down	Not_bound
ENSG00000138180.15	CEP55	2795.6	-0.716391	0.141762	-5.05348	4.33822e-07	1.07288e-05	down	Not_bound
ENSG00000049759.17	NEDD4L	1148.76	-0.613776	0.121733	-5.04198	4.60736e-07	1.13312e-05	down	Not_bound
ENSG00000156853.12	ZNF689	388.354	-0.661454	0.131292	-5.03805	4.70294e-07	1.15315e-05	down	Not_bound
ENSG00000109685.17	NSD2	4722.47	-0.698284	0.13863	-5.03703	4.72809e-07	1.15639e-05	down	Bound
ENSG00000124226.10	RNF114	1445.22	-0.592947	0.117882	-5.02999	4.90515e-07	1.1964e-05	down	Not_bound
ENSG00000169174.10	PCSK9	810.28	-1.43769	0.28718	-5.00623	5.55068e-07	1.33264e-05	down	Not_bound
ENSG00000177051.5	FBXO46	445.26	-0.606943	0.12124	-5.00612	5.55393e-07	1.33264e-05	down	Not_bound
ENSG00000276043.4	UHRF1	1847.23	-1.17695	0.23542	-4.99937	5.75185e-07	1.37641e-05	down	Not_bound
ENSG00000133627.17	ACTR3B	250.174	-0.759467	0.151984	-4.997	5.82289e-07	1.38779e-05	down	Not_bound
ENSG00000160298.17	C21orf58	325.076	-0.663667	0.132895	-4.99392	5.91666e-07	1.40636e-05	down	Bound
ENSG00000123416.15	TUBA1B	3889.22	-0.898233	0.180226	-4.98391	6.23117e-07	1.47202e-05	down	Bound
ENSG00000132002.7	DNAJB1	4158.73	-0.586082	0.117618	-4.98294	6.26255e-07	1.4767e-05	down	Not_bound
ENSG00000147408.14	CSGALNACT1	2986.49	-1.09713	0.220878	-4.96714	6.79467e-07	1.58739e-05	down	Not_bound
ENSG00000168993.14	CPLX1	15.5978	-2.64091	0.534019	-4.94534	7.6011e-07	1.76101e-05	down	Not_bound
ENSG00000034152.18	MAP2K3	1469.17	-0.826353	0.167294	-4.93952	7.83155e-07	1.80973e-05	down	Not_bound
ENSG00000132953.16	XPO4	1221.78	-0.674513	0.137282	-4.91332	8.95467e-07	2.03831e-05	down	Not_bound
ENSG00000118193.11	KIF14	2175.16	-0.598858	0.122422	-4.89175	9.9944e-07	2.24899e-05	down	Not_bound
ENSG00000214706.10	IFRD2	1525.91	-0.631888	0.129555	-4.87738	1.07506e-06	2.40693e-05	down	Not_bound
ENSG00000111206.12	FOXM1	2644.66	-0.739485	0.151665	-4.87578	1.08377e-06	2.42338e-05	down	Bound
ENSG00000163251.3	FZD5	812.138	-1.07248	0.220114	-4.87238	1.10259e-06	2.46237e-05	down	Not_bound
ENSG00000188827.10	SLX4	558.305	-0.651585	0.134439	-4.84672	1.25522e-06	2.77872e-05	down	Not_bound
ENSG00000166741.7	NNMT	3711.42	-1.14148	0.235887	-4.83908	1.30439e-06	2.86966e-05	down	Not_bound
ENSG00000125266.7	EFNB2	199.132	-1.35505	0.28013	-4.83723	1.31661e-06	2.89294e-05	down	Not_bound
ENSG00000159200.17	RCAN1	346.64	-0.749609	0.155164	-4.83106	1.35806e-06	2.97297e-05	down	Not_bound
ENSG00000180861.9	LINC01559	35.6262	-2.00082	0.414328	-4.82907	1.37175e-06	2.99556e-05	down	Not_bound
ENSG00000135451.12	TROAP	828.736	-0.811201	0.168856	-4.8041	1.55445e-06	3.34916e-05	down	Not_bound
ENSG00000163909.7	HEYL	136.855	-0.704086	0.146645	-4.80131	1.57629e-06	3.38387e-05	down	Not_bound
ENSG00000275216.2	AL161431.1	517.744	-0.706941	0.147538	-4.79157	1.65481e-06	3.54385e-05	down	Not_bound
ENSG00000145337.4	PYURF	742.183	-0.643704	0.134449	-4.78771	1.68698e-06	3.60405e-05	down	Not_bound
ENSG00000241015.2	TPM3P9	410.417	-0.746024	0.156323	-4.77232	1.82117e-06	3.85818e-05	down	Not_bound
ENSG00000085840.12	ORC1	650.486	-0.881052	0.184976	-4.76305	1.90687e-06	4.02532e-05	down	Not_bound
ENSG00000277879.1	AL391988.1	62.8933	-1.20201	0.253376	-4.74395	2.09588e-06	4.37225e-05	down	Not_bound
ENSG00000166508.17	MCM7	8688.88	-0.670585	0.141385	-4.74296	2.10614e-06	4.38849e-05	down	Not_bound
ENSG00000153574.8	RPIA	535.626	-0.708889	0.149714	-4.73496	2.19098e-06	4.54391e-05	down	Not_bound
ENSG00000102098.17	SCML2	638.526	-0.617791	0.130489	-4.73444	2.19657e-06	4.55019e-05	down	Not_bound
ENSG00000272750.1	AL592148.3	20.4635	-1.80526	0.381523	-4.73171	2.22639e-06	4.6012e-05	down	Not_bound
ENSG00000163507.13	CIP2A	1343.45	-0.699346	0.148133	-4.72106	2.34624e-06	4.80411e-05	down	Not_bound
ENSG00000148773.13	MKI67	9604.55	-0.915158	0.194145	-4.7138	2.43144e-06	4.97282e-05	down	Bound
ENSG00000168497.4	CAVIN2	367.613	-0.893486	0.189847	-4.70635	2.52193e-06	5.1401e-05	down	Not_bound
ENSG00000186205.12	2022-03-01	379.536	-0.733229	0.156799	-4.67622	2.92206e-06	5.85468e-05	down	Not_bound
ENSG00000197483.9	ZNF628	292.345	-0.611957	0.130986	-4.67191	2.9841e-06	5.96551e-05	down	Not_bound
ENSG00000278133.1	AC135050.6	94.3602	-0.80136	0.17152	-4.6721	2.98129e-06	5.96551e-05	down	Not_bound
ENSG00000178999.12	AURKB	1682.15	-0.8948	0.193599	-4.62193	3.8018e-06	7.43259e-05	down	Bound
ENSG00000189266.12	PNRC2	1683.74	-0.711847	0.154094	-4.61957	3.84542e-06	7.49307e-05	down	Bound
ENSG00000127423.10	AUNIP	126.368	-1.07008	0.231801	-4.61639	3.90481e-06	7.57551e-05	down	Not_bound
ENSG00000085644.13	ZNF213	392.757	-0.696304	0.151614	-4.59261	4.37728e-06	8.40766e-05	down	Not_bound
ENSG00000173638.18	SLC19A1	876.958	-0.59096	0.128742	-4.59028	4.42649e-06	8.46715e-05	down	Not_bound
ENSG00000135100.17	HNF1A	207.783	-0.757364	0.165357	-4.58017	4.64593e-06	8.82976e-05	down	Not_bound
ENSG00000273366.1	Z83851.2	8.25035	-3.38246	0.743166	-4.55143	5.32831e-06	9.96641e-05	down	Not_bound
ENSG00000126003.6	PLAGL2	840.375	-0.749572	0.164851	-4.54697	5.44246e-06	0.000101379	down	Not_bound
ENSG00000136271.10	DDX56	2562.18	-0.634577	0.13986	-4.53722	5.70016e-06	0.000105177	down	Not_bound
ENSG00000127528.5	KLF2	267.011	-1.34123	0.295683	-4.53605	5.73171e-06	0.00010543	down	Not_bound
ENSG00000254470.2	AP5B1	733.47	-0.604673	0.133527	-4.52846	5.94145e-06	0.000108724	down	Not_bound
ENSG00000141052.17	MYOCD	21.6414	-1.62739	0.360062	-4.51975	6.19118e-06	0.000112712	down	Not_bound
ENSG00000139174.11	PRICKLE1	65.6994	-0.913546	0.203427	-4.49077	7.0965e-06	0.00012733	down	Not_bound
ENSG00000204564.11	C6orf136	208.349	-0.595926	0.133623	-4.45975	8.20544e-06	0.000144631	down	Not_bound
ENSG00000161888.11	SPC24	398.603	-0.628414	0.141173	-4.45137	8.53259e-06	0.000149802	down	Not_bound
ENSG00000158828.7	PINK1	200.956	-0.664298	0.149554	-4.44185	8.91896e-06	0.000155967	down	Not_bound
ENSG00000214357.8	NEURL1B	196.989	-1.02062	0.230243	-4.4328	9.30188e-06	0.000161865	down	Bound
ENSG00000123485.11	HJURP	2665.64	-0.754155	0.171116	-4.40726	1.04685e-05	0.00017935	down	Bound
ENSG00000130165.10	ELOF1	874.033	-0.593363	0.134728	-4.40415	1.06199e-05	0.000181768	down	Not_bound
ENSG00000057657.16	PRDM1	140.932	-0.799379	0.181622	-4.40133	1.07592e-05	0.000183975	down	Not_bound
ENSG00000242125.3	SNHG3	459.341	-0.838222	0.191144	-4.38529	1.15832e-05	0.000196925	down	Not_bound
ENSG00000275183.1	LENG9	179.804	-0.992621	0.226434	-4.38371	1.16677e-05	0.000198173	down	Not_bound
ENSG00000007968.6	E2F2	332.912	-0.68599	0.156767	-4.37585	1.20959e-05	0.000204466	down	Not_bound
ENSG00000130054.4	FAM155B	134.784	-1.01225	0.231928	-4.3645	1.27416e-05	0.000213953	down	Not_bound
ENSG00000145386.9	CCNA2	2084.42	-0.705758	0.161698	-4.36468	1.2731e-05	0.000213953	down	Bound
ENSG00000172716.16	SLFN11	408.7	-0.791264	0.181789	-4.35264	1.3451e-05	0.000223955	down	Not_bound
ENSG00000263513.5	FAM72C	116.933	-0.882561	0.202895	-4.34983	1.36243e-05	0.000226417	down	Not_bound
ENSG00000128617.2	OPN1SW	97.4158	-0.76912	0.176978	-4.34584	1.38744e-05	0.000230141	down	Not_bound
ENSG00000157483.8	MYO1E	11307.7	-0.612902	0.141191	-4.34094	1.41876e-05	0.000234677	down	Not_bound
ENSG00000215784.5	FAM72D	134.861	-0.688919	0.159296	-4.32476	1.52698e-05	0.000249552	down	Not_bound
ENSG00000146410.11	MTFR2	212.634	-0.811983	0.187796	-4.32375	1.53402e-05	0.000250471	down	Not_bound
ENSG00000143473.12	KCNH1	36.5982	-1.95506	0.452354	-4.32197	1.54642e-05	0.000252264	down	Not_bound
ENSG00000119042.16	SATB2	211.627	-0.674523	0.156655	-4.30578	1.66396e-05	0.000269456	down	Not_bound
ENSG00000105865.10	DUS4L	289.882	-0.58515	0.136304	-4.29297	1.76299e-05	0.000283936	down	Not_bound
ENSG00000175130.6	MARCKSL1	2857.78	-0.697741	0.162546	-4.29257	1.76614e-05	0.000284186	down	Not_bound
ENSG00000130529.15	TRPM4	565.145	-0.71414	0.16644	-4.29069	1.78122e-05	0.000285834	down	Not_bound
ENSG00000005884.17	ITGA3	17064.4	-0.912129	0.214899	-4.24445	2.19135e-05	0.000341199	down	Not_bound
ENSG00000163472.18	TMEM79	169.853	-0.665053	0.156774	-4.24211	2.21425e-05	0.00034381	down	Not_bound
ENSG00000198538.10	ZNF28	31.2308	-1.37062	0.323332	-4.23905	2.24471e-05	0.000347626	down	Not_bound
ENSG00000100297.15	MCM5	2824.68	-0.625226	0.147719	-4.23254	2.31064e-05	0.000355872	down	Not_bound
ENSG00000060982.14	BCAT1	919.583	-0.780986	0.184977	-4.22208	2.42062e-05	0.00037066	down	Not_bound
ENSG00000112029.9	FBXO5	549.025	-0.821203	0.195271	-4.20545	2.60558e-05	0.000394217	down	Bound
ENSG00000181991.15	MRPS11	790.586	-0.592271	0.140859	-4.20471	2.61419e-05	0.000395102	down	Bound
ENSG00000253368.3	TRNP1	3558.55	-0.938779	0.223341	-4.20335	2.62992e-05	0.000396882	down	Not_bound
ENSG00000171320.14	ESCO2	978.268	-0.642647	0.153287	-4.19243	2.75979e-05	0.000412787	down	Not_bound
ENSG00000136997.17	MYC	3053.43	-0.655862	0.157011	-4.17716	2.95171e-05	0.000438036	down	Not_bound
ENSG00000100292.16	HMOX1	1247.83	-0.729767	0.175182	-4.16577	3.10306e-05	0.000456745	down	Not_bound
ENSG00000101447.14	FAM83D	1893.02	-0.646745	0.155271	-4.16526	3.10997e-05	0.000457264	down	Bound
ENSG00000196247.11	ZNF107	344.904	-0.706041	0.169688	-4.16083	3.17098e-05	0.000464693	down	Not_bound
ENSG00000106948.16	AKNA	369.38	-0.705668	0.170153	-4.14725	3.36492e-05	0.000489473	down	Not_bound
ENSG00000197417.7	SHPK	78.7741	-0.823673	0.1986	-4.1474	3.36273e-05	0.000489473	down	Not_bound
ENSG00000267321.2	LINC02001	161.763	-0.619746	0.149485	-4.14587	3.38524e-05	0.000492025	down	Not_bound
ENSG00000109674.3	NEIL3	712.732	-0.606868	0.146921	-4.13057	3.61862e-05	0.000522094	down	Not_bound
ENSG00000152240.12	HAUS1	552.046	-0.599067	0.145193	-4.12602	3.69099e-05	0.000530569	down	Not_bound
ENSG00000145358.6	DDIT4L	151.494	-1.0401	0.25305	-4.11025	3.9523e-05	0.000562006	down	Not_bound
ENSG00000183763.8	TRAIP	262.515	-0.829813	0.20243	-4.09927	4.14458e-05	0.000586994	down	Not_bound
ENSG00000198826.10	ARHGAP11A	3149.22	-0.596013	0.145412	-4.09879	4.15323e-05	0.000587281	down	Bound
ENSG00000111665.11	CDCA3	950.568	-0.985918	0.24394	-4.04164	5.30784e-05	0.000727909	down	Not_bound
ENSG00000100599.15	RIN3	1145.62	-0.70154	0.173993	-4.03201	5.53014e-05	0.000751998	down	Not_bound
ENSG00000213020.9	ZNF611	127.395	-0.684542	0.170129	-4.02367	5.72977e-05	0.000774392	down	Not_bound
ENSG00000258181.1	AC008083.2	16.4532	-1.76242	0.43847	-4.01946	5.8331e-05	0.000787158	down	Not_bound
ENSG00000126215.13	XRCC3	486.574	-0.702251	0.174727	-4.01915	5.84097e-05	0.000787621	down	Not_bound
ENSG00000196550.10	FAM72A	190.087	-0.646546	0.161667	-3.99926	6.35416e-05	0.000844617	down	Not_bound
ENSG00000197256.10	KANK2	1586.53	-0.629707	0.158565	-3.97128	7.14873e-05	0.000936199	down	Not_bound
ENSG00000203668.2	CHML	1234.89	-0.76674	0.193658	-3.95925	7.51858e-05	0.000975271	down	Not_bound
ENSG00000137807.15	KIF23	4016.47	-0.679901	0.171895	-3.95534	7.64269e-05	0.000987757	down	Bound
ENSG00000188483.7	IER5L	1684.5	-0.605625	0.153135	-3.95486	7.65805e-05	0.00098902	down	Not_bound
ENSG00000135476.11	ESPL1	1454.37	-0.709533	0.179475	-3.95338	7.70559e-05	0.000993713	down	Bound
ENSG00000129354.11	AP1M2	352.56	-0.597914	0.151528	-3.9459	7.95024e-05	0.0010186	down	Not_bound
ENSG00000203666.12	EFCAB2	100.269	-0.717941	0.182355	-3.93706	8.24875e-05	0.00105077	down	Not_bound
ENSG00000269343.6	ZNF587B	449.694	-0.609985	0.155274	-3.92845	8.54946e-05	0.00108285	down	Not_bound
ENSG00000276488.1	AC008735.4	31.9947	-1.14445	0.29219	-3.91681	8.9727e-05	0.0011252	down	Not_bound
ENSG00000174669.11	SLC29A2	300.099	-0.721799	0.184428	-3.91372	9.08845e-05	0.00113749	down	Not_bound
ENSG00000073111.13	MCM2	1899.09	-0.678454	0.173586	-3.90847	9.28841e-05	0.00115824	down	Not_bound
ENSG00000073150.13	PANX2	270.242	-0.643343	0.164767	-3.90456	9.43956e-05	0.00117297	down	Not_bound
ENSG00000128944.13	KNSTRN	803.815	-0.601755	0.154395	-3.8975	9.71892e-05	0.00119761	down	Bound
ENSG00000184661.13	CDCA2	1466.76	-0.606462	0.157039	-3.86186	0.000112528	0.00136294	down	Bound
ENSG00000079974.17	RABL2B	414.997	-0.588914	0.153038	-3.84815	0.000119013	0.00142394	down	Not_bound
ENSG00000261578.1	AP003119.3	212.4	-0.933672	0.242659	-3.84767	0.000119247	0.00142421	down	Not_bound
ENSG00000261428.2	AC097461.1	20.0301	-1.53867	0.401872	-3.82875	0.000128798	0.00152553	down	Not_bound
ENSG00000091651.8	ORC6	874.701	-0.733093	0.191758	-3.82301	0.000131833	0.00155624	down	Not_bound
ENSG00000101150.17	TPD52L2	3311.44	-0.660881	0.173352	-3.81236	0.000137648	0.00161213	down	Not_bound
ENSG00000113389.15	NPR3	334.182	-0.982361	0.25919	-3.79012	0.000150576	0.00173829	down	Not_bound
ENSG00000186185.13	KIF18B	1463.54	-0.651038	0.172166	-3.78146	0.000155911	0.00178592	down	Bound
ENSG00000159259.7	CHAF1B	701.359	-0.610497	0.161872	-3.77147	0.000162285	0.0018482	down	Not_bound
ENSG00000278266.1	AC079949.2	70.1661	-0.743462	0.197922	-3.75634	0.000172419	0.0019457	down	Not_bound
ENSG00000259994.1	AL353796.1	31.6188	-1.1473	0.306385	-3.74464	0.000180653	0.00202487	down	Not_bound
ENSG00000204611.6	ZNF616	44.2488	-0.949628	0.255213	-3.72093	0.000198492	0.00219248	down	Not_bound
ENSG00000041353.9	RAB27B	4124.92	-0.612289	0.165327	-3.7035	0.000212642	0.00232321	down	Not_bound
ENSG00000181472.4	ZBTB2	608.261	-0.600434	0.162814	-3.68785	0.000226153	0.00244819	down	Not_bound
ENSG00000248905.8	FMN1	382.395	-0.783647	0.212958	-3.67982	0.000233401	0.00251285	down	Not_bound
ENSG00000110880.10	CORO1C	6740.15	-0.607407	0.165756	-3.66446	0.00024786	0.00264284	down	Not_bound
ENSG00000272335.1	AC093297.2	98.6042	-0.773478	0.211219	-3.66197	0.000250287	0.00266232	down	Not_bound
ENSG00000125845.6	BMP2	88.828	-0.924415	0.253182	-3.65119	0.00026103	0.00276004	down	Not_bound
ENSG00000204618.8	RNF39	63.4258	-0.928488	0.255462	-3.63455	0.00027847	0.00290461	down	Not_bound
ENSG00000099219.13	ERMP1	3584.91	-0.69017	0.191646	-3.60128	0.000316649	0.00322505	down	Not_bound
ENSG00000233903.2	Z83851.1	19.3206	-1.48414	0.412473	-3.59816	0.000320482	0.00325475	down	Not_bound
ENSG00000067082.14	KLF6	2377.25	-0.67213	0.187607	-3.58265	0.00034012	0.00342576	down	Not_bound
ENSG00000130821.15	SLC6A8	392.217	-0.612378	0.170986	-3.58146	0.000341681	0.00343463	down	Not_bound
ENSG00000186603.5	HPDL	49.2523	-1.18132	0.330101	-3.57866	0.000345358	0.00346963	down	Not_bound
ENSG00000164855.15	TMEM184A	705.203	-0.606252	0.169797	-3.57045	0.000356374	0.00356414	down	Not_bound
ENSG00000124575.6	HIST1H1D	39.9571	-0.870967	0.244265	-3.56567	0.000362932	0.00360937	down	Not_bound
ENSG00000230328.2	AL359893.1	19.8641	-2.4502	0.69244	-3.53851	0.000402398	0.0039509	down	Not_bound
ENSG00000135373.12	EHF	895.31	-0.722293	0.206008	-3.50615	0.000454638	0.00437182	down	Not_bound
ENSG00000256663.1	AC112777.1	26.7645	-1.65428	0.472156	-3.50368	0.000458879	0.00441021	down	Not_bound
ENSG00000266278.1	LINC01910	30.0338	-1.60063	0.457975	-3.49501	0.000474048	0.00452656	down	Not_bound
ENSG00000075702.17	WDR62	1730.74	-0.69903	0.200664	-3.48358	0.000494752	0.00469141	down	Bound
ENSG00000074276.10	CDHR2	27.7196	-1.11624	0.32076	-3.47997	0.000501474	0.00473994	down	Not_bound
ENSG00000165490.12	DDIAS	708.937	-0.672874	0.193476	-3.47781	0.000505525	0.00477009	down	Not_bound
ENSG00000205571.13	SMN2	199.85	-0.633573	0.182577	-3.47016	0.000520139	0.00488253	down	Not_bound
ENSG00000122515.14	ZMIZ2	1647.32	-0.595823	0.171808	-3.46796	0.000524432	0.00491762	down	Not_bound
ENSG00000112245.11	PTP4A1	40.8069	-0.951814	0.274681	-3.46516	0.000529909	0.00496636	down	Not_bound
ENSG00000184792.15	OSBP2	427.027	-0.98811	0.285615	-3.45959	0.000540999	0.0050516	down	Not_bound
ENSG00000146263.11	MMS22L	740.218	-0.630713	0.182412	-3.45762	0.000544962	0.00508058	down	Not_bound
ENSG00000148426.12	PROSER2	521.091	-0.631898	0.182815	-3.45649	0.00054726	0.00509444	down	Not_bound
ENSG00000261373.1	VPS9D1-AS1	254.817	-0.710976	0.206252	-3.44713	0.000566578	0.00523259	down	Not_bound
ENSG00000049246.14	PER3	71.8916	-0.774917	0.225551	-3.43566	0.000591112	0.00541405	down	Not_bound
ENSG00000065328.16	MCM10	1460.3	-0.707677	0.206049	-3.4345	0.000593644	0.00542883	down	Not_bound
ENSG00000145147.19	SLIT2	16.9216	-1.27107	0.371336	-3.42296	0.000619439	0.00562123	down	Not_bound
ENSG00000163110.14	PDLIM5	16750.6	-0.951075	0.278798	-3.41135	0.000646428	0.00578328	down	Not_bound
ENSG00000134363.11	FST	443.487	-1.11062	0.325754	-3.40937	0.000651137	0.00581368	down	Not_bound
ENSG00000279453.1	Z99129.4	51.7791	-0.986032	0.289374	-3.40746	0.000655695	0.00583674	down	Not_bound
ENSG00000177494.5	ZBED2	15.5258	-1.6713	0.491811	-3.39825	0.000678176	0.00600371	down	Not_bound
ENSG00000164125.15	FAM198B	349.235	-0.801391	0.236966	-3.38188	0.000719906	0.00631949	down	Not_bound
ENSG00000125319.14	C17orf53	269.492	-0.61548	0.182317	-3.37588	0.000735808	0.00642727	down	Not_bound
ENSG00000197385.5	ZNF860	50.2795	-0.930322	0.275798	-3.3732	0.000743002	0.00647734	down	Not_bound
ENSG00000176597.11	B3GNT5	573.606	-0.722441	0.215419	-3.35366	0.000797492	0.00688803	down	Not_bound
ENSG00000204922.4	UQCC3	151.806	-0.590023	0.176253	-3.34759	0.000815172	0.00698291	down	Not_bound
ENSG00000131153.8	GINS2	900.48	-0.744914	0.22391	-3.32684	0.000878369	0.00742385	down	Not_bound
ENSG00000127585.11	FBXL16	41.7035	-1.05281	0.317251	-3.31856	0.000904834	0.00761487	down	Not_bound
ENSG00000228649.8	SNHG26	32.5249	-1.2673	0.383491	-3.30465	0.000950965	0.00795027	down	Not_bound
ENSG00000268034.1	AC243960.2	12.9231	-1.47341	0.449913	-3.27489	0.00105705	0.00864156	down	Not_bound
ENSG00000257315.2	ZBED6	19.5647	-1.29752	0.396726	-3.27058	0.00107329	0.00875012	down	Not_bound
ENSG00000165300.7	SLITRK5	265.095	-0.712599	0.21815	-3.26656	0.00108865	0.00884687	down	Not_bound
ENSG00000162073.13	PAQR4	294.421	-0.635175	0.195665	-3.24624	0.00116942	0.00940842	down	Not_bound
ENSG00000170561.12	IRX2	85.9289	-0.720112	0.222371	-3.23834	0.00120228	0.00964213	down	Not_bound
ENSG00000233251.7	AC007743.1	63.1612	-1.10931	0.344508	-3.21997	0.00128204	0.0101714	down	Not_bound
ENSG00000277476.1	AC005332.5	46.4686	-0.825114	0.256923	-3.21152	0.00132034	0.0104377	down	Not_bound
ENSG00000168298.6	HIST1H1E	25.2069	-1.06554	0.33185	-3.21092	0.0013231	0.0104412	down	Not_bound
ENSG00000123358.19	NR4A1	716.855	-0.835171	0.261268	-3.19661	0.00139054	0.0108765	down	Not_bound
ENSG00000230894.1	AL133284.1	16.6644	-1.5574	0.489118	-3.18411	0.00145201	0.0112523	down	Not_bound
ENSG00000260966.1	AP001486.2	22.5829	-1.25337	0.396556	-3.16063	0.00157428	0.01195	down	Not_bound
ENSG00000154734.14	ADAMTS1	27.3408	-1.14554	0.362541	-3.15976	0.00157901	0.0119808	down	Not_bound
ENSG00000122592.7	HOXA7	49.4154	-0.964161	0.308132	-3.12905	0.00175374	0.0130332	down	Not_bound
ENSG00000171522.5	PTGER4	44.0531	-0.875782	0.280333	-3.12407	0.00178368	0.0132169	down	Not_bound
ENSG00000160200.17	CBS	52.6447	-0.820414	0.262676	-3.12329	0.00178839	0.0132285	down	Not_bound
ENSG00000268996.3	MAN1B1-DT	53.0242	-0.743784	0.238148	-3.1232	0.00178899	0.0132285	down	Not_bound
ENSG00000184937.13	WT1	134.131	-0.688435	0.221033	-3.11462	0.00184179	0.0135705	down	Not_bound
ENSG00000276851.1	AC002401.4	53.4966	-1.39203	0.447306	-3.11203	0.00185803	0.0136538	down	Not_bound
ENSG00000165480.15	SKA3	571.906	-0.638984	0.205496	-3.10948	0.00187418	0.013744	down	Not_bound
ENSG00000157927.16	RADIL	104.65	-0.637696	0.205153	-3.10839	0.00188111	0.0137777	down	Not_bound
ENSG00000196517.11	SLC6A9	228.43	-0.663024	0.214144	-3.09616	0.00196042	0.014231	down	Not_bound
ENSG00000099822.2	HCN2	1065.94	-0.621454	0.200839	-3.09429	0.00197288	0.0143071	down	Not_bound
ENSG00000116285.12	ERRFI1	3393.65	-0.832859	0.26987	-3.08615	0.00202767	0.0146336	down	Not_bound
ENSG00000055813.5	CCDC85A	20.2236	-1.46897	0.476501	-3.08283	0.00205042	0.0147617	down	Not_bound
ENSG00000103064.14	SLC7A6	433.258	-0.589959	0.191427	-3.0819	0.00205685	0.014796	down	Not_bound
ENSG00000220848.5	RPS18P9	31.2416	-0.887993	0.288276	-3.08035	0.00206755	0.0148489	down	Not_bound
ENSG00000188368.9	PRR19	45.9824	-0.695519	0.227146	-3.06199	0.00219869	0.0156324	down	Bound
ENSG00000270872.2	SRGAP2D	61.9194	-0.691756	0.226189	-3.05831	0.00222586	0.0158129	down	Not_bound
ENSG00000125848.9	FLRT3	1108.41	-0.947862	0.310108	-3.05656	0.00223894	0.0158867	down	Not_bound
ENSG00000124429.17	POF1B	668.948	-0.779609	0.255524	-3.05103	0.00228061	0.0161243	down	Not_bound
ENSG00000146648.17	EGFR	7058.78	-0.75597	0.248698	-3.03971	0.00236806	0.016643	down	Not_bound
ENSG00000181722.16	ZBTB20	401.236	-0.669375	0.22036	-3.03765	0.00238434	0.0167456	down	Not_bound
ENSG00000226611.2	OFD1P2Y	7.83653	-2.27943	0.751798	-3.03197	0.00242967	0.0169952	down	Not_bound
ENSG00000129493.14	HEATR5A	816.116	-0.602785	0.198889	-3.03076	0.00243941	0.0170445	down	Not_bound
ENSG00000243477.5	NAA80	87.9621	-0.607996	0.200909	-3.02623	0.00247623	0.0172529	down	Not_bound
ENSG00000237686.6	AL109615.3	25.3749	-1.0314	0.342104	-3.01486	0.00257098	0.0177941	down	Not_bound
ENSG00000176046.8	NUPR1	100.47	-0.889372	0.296098	-3.00364	0.00266769	0.0183379	down	Not_bound
ENSG00000279806.1	AC018629.1	398.29	-0.586569	0.195356	-3.00256	0.00267724	0.0183932	down	Not_bound
ENSG00000173114.12	LRRN3	32.6643	-1.18536	0.394806	-3.00239	0.00267871	0.0183962	down	Not_bound
ENSG00000117399.13	CDC20	2652.17	-0.59092	0.197217	-2.99629	0.00273283	0.0187079	down	Bound
ENSG00000278192.1	AL118505.1	17.5922	-1.20516	0.404691	-2.97798	0.00290156	0.0196301	down	Not_bound
ENSG00000260418.1	AL023284.4	32.3766	-1.09633	0.368275	-2.97694	0.0029114	0.0196817	down	Not_bound
ENSG00000275180.1	AC048341.2	163.36	-0.735165	0.247073	-2.97549	0.00292516	0.0197521	down	Not_bound
ENSG00000182057.4	OGFRP1	21.9519	-1.08269	0.366267	-2.95603	0.00311631	0.020766	down	Not_bound
ENSG00000274561.1	AC005332.3	38.0924	-0.776526	0.26279	-2.95493	0.0031274	0.0208321	down	Not_bound
ENSG00000117148.7	ACTL8	16.7965	-1.64126	0.556355	-2.95003	0.00317741	0.0211097	down	Not_bound
ENSG00000281398.4	SNHG4	542.197	-0.671864	0.2278	-2.94936	0.00318435	0.0211479	down	Not_bound
ENSG00000198346.10	ZNF813	25.1538	-0.96161	0.326627	-2.94407	0.00323931	0.0214246	down	Not_bound
ENSG00000184845.3	DRD1	175.797	-0.728404	0.24812	-2.93569	0.00332809	0.021865	down	Not_bound
ENSG00000230650.1	AC140479.2	71.3085	-0.687153	0.235379	-2.91935	0.00350761	0.0227911	down	Not_bound
ENSG00000160233.7	LRRC3	91.3347	-0.684833	0.234882	-2.91564	0.00354955	0.0229491	down	Not_bound
ENSG00000176933.5	TOB2P1	17.7503	-1.10693	0.381566	-2.90101	0.00371962	0.0238281	down	Not_bound
ENSG00000274828.1	AC068473.5	47.3637	-0.703258	0.242714	-2.89747	0.0037618	0.0239944	down	Not_bound
ENSG00000261338.2	AC021016.2	17.64	-1.146	0.396732	-2.88862	0.00386942	0.0245308	down	Not_bound
ENSG00000226953.7	AC010890.1	30.1285	-1.1531	0.399376	-2.88726	0.00388618	0.0246106	down	Not_bound
ENSG00000235859.5	AC006978.1	36.2901	-0.743207	0.258375	-2.87647	0.00402152	0.025305	down	Not_bound
ENSG00000196787.3	HIST1H2AG	82.4557	-0.597605	0.207939	-2.87395	0.00405376	0.0254447	down	Bound
ENSG00000246985.7	SOCS2-AS1	44.2785	-0.658352	0.229412	-2.86974	0.0041081	0.0257311	down	Not_bound
ENSG00000181544.14	FANCB	225.898	-0.640577	0.223939	-2.86049	0.00422987	0.0263172	down	Not_bound
ENSG00000078725.12	BRINP1	6.84813	-2.05142	0.717211	-2.86027	0.00423284	0.0263264	down	Not_bound
ENSG00000281344.1	HELLPAR	51.6876	-0.927561	0.325025	-2.85381	0.00431979	0.0267827	down	Not_bound
ENSG00000255031.5	AP002807.1	77.9897	-0.694503	0.244987	-2.83486	0.00458459	0.0279766	down	Not_bound
ENSG00000257135.5	AC007249.2	7.01428	-1.80958	0.645075	-2.80522	0.00502825	0.0301627	down	Not_bound
ENSG00000278828.1	HIST1H3H	73.3305	-0.6506	0.231955	-2.80486	0.00503386	0.0301759	down	Not_bound
ENSG00000224420.3	ADM5	73.9097	-0.625913	0.223847	-2.79616	0.0051714	0.0307819	down	Not_bound
ENSG00000171451.13	DSEL	38.7678	-1.05285	0.377898	-2.78607	0.00533507	0.0315193	down	Not_bound
ENSG00000156509.13	FBXO43	91.5633	-0.700282	0.25183	-2.78077	0.00542301	0.031979	down	Bound
ENSG00000237126.8	AC073254.1	15.5893	-1.12646	0.405134	-2.78045	0.00542831	0.0319996	down	Not_bound
ENSG00000213412.3	HNRNPA1P33	21.6288	-1.26386	0.45549	-2.77473	0.00552478	0.0323638	down	Not_bound
ENSG00000232956.8	SNHG15	433.299	-0.617235	0.222591	-2.77295	0.00555505	0.0324982	down	Not_bound
ENSG00000163082.9	SGPP2	228.942	-0.728258	0.264928	-2.74889	0.00597975	0.0343705	down	Not_bound
ENSG00000013619.13	MAMLD1	295.135	-0.767826	0.281731	-2.72539	0.00642263	0.0363273	down	Not_bound
ENSG00000230797.2	YY2	47.3721	-0.650929	0.239073	-2.72272	0.00647463	0.0365282	down	Not_bound
ENSG00000089505.17	CMTM1	46.2445	-0.883649	0.324688	-2.72153	0.00649802	0.0366252	down	Not_bound
ENSG00000268798.1	AC027307.3	22.4639	-0.925828	0.34085	-2.71623	0.00660299	0.0371578	down	Not_bound
ENSG00000260328.1	AC104024.2	40.8423	-0.688461	0.253958	-2.71093	0.00670948	0.0376376	down	Not_bound
ENSG00000215417.12	MIR17HG	61.2492	-0.935523	0.345246	-2.70973	0.00673376	0.0377499	down	Not_bound
ENSG00000133687.15	TMTC1	47.8941	-0.891832	0.329614	-2.70568	0.00681644	0.0380973	down	Not_bound
ENSG00000255857.5	PXN-AS1	63.8136	-0.612544	0.226446	-2.70503	0.00682989	0.0381081	down	Not_bound
ENSG00000272604.1	AC073073.2	49.7976	-0.637207	0.23583	-2.70198	0.00689278	0.0383986	down	Not_bound
ENSG00000232480.1	TGFB2-AS1	88.271	-0.651628	0.241407	-2.69929	0.00694873	0.0386617	down	Not_bound
ENSG00000141668.9	CBLN2	45.8028	-0.829751	0.308894	-2.6862	0.00722693	0.0398718	down	Not_bound
ENSG00000152939.15	MARVELD2	212.148	-0.720071	0.269203	-2.67483	0.00747682	0.0409321	down	Not_bound
ENSG00000178726.6	THBD	1961.44	-0.707476	0.265097	-2.66874	0.00761361	0.0415514	down	Not_bound
ENSG00000164362.19	TERT	111.082	-0.756453	0.283868	-2.66481	0.00770329	0.0419646	down	Not_bound
ENSG00000119508.17	NR4A3	91.6398	-0.814611	0.306847	-2.65478	0.00793609	0.0429033	down	Not_bound
ENSG00000119737.5	GPR75	34.8506	-0.950073	0.359717	-2.64117	0.00826197	0.0442437	down	Not_bound
ENSG00000171989.5	LDHAL6B	7.42404	-1.89586	0.722108	-2.62546	0.00865327	0.0460227	down	Not_bound
ENSG00000038295.7	TLL1	29.2317	-1.01813	0.38781	-2.62533	0.00865642	0.0460257	down	Not_bound
ENSG00000234129.7	AC073529.1	21.5572	-0.910268	0.350549	-2.59669	0.00941259	0.0491617	down	Not_bound
ENSG00000184260.5	HIST2H2AC	33.0157	-0.724118	0.278981	-2.59558	0.00944308	0.0492484	down	Not_bound
ENSG00000136161.12	RCBTB2	49.9327	-0.610708	0.235842	-2.58948	0.00961208	0.0499535	down	Not_bound
ENSG00000140678.16	ITGAX	226.882	2.29549	0.161726	14.1937	1.00185e-45	2.53782e-42	up	Not_bound
ENSG00000050438.16	SLC4A8	519.122	2.50581	0.178264	14.0567	7.00593e-45	1.38032e-41	up	Not_bound
ENSG00000105696.8	TMEM59L	186.94	1.98783	0.158516	12.5402	4.49639e-36	3.79667e-33	up	Not_bound
ENSG00000182013.17	PNMA8A	1274.6	0.794951	0.0685604	11.5949	4.37312e-31	2.87201e-28	up	Not_bound
ENSG00000188766.12	SPRED3	360.39	1.73396	0.149532	11.5959	4.32284e-31	2.87201e-28	up	Not_bound
ENSG00000091592.15	NLRP1	220.061	2.04226	0.176901	11.5446	7.85778e-31	4.97622e-28	up	Not_bound
ENSG00000155961.4	RAB39B	162.646	1.98278	0.176514	11.233	2.80848e-29	1.60645e-26	up	Not_bound
ENSG00000121753.12	ADGRB2	935.211	0.836675	0.078177	10.7023	9.92616e-27	4.88918e-24	up	Not_bound
ENSG00000183044.11	ABAT	97.4622	2.10718	0.204983	10.2798	8.69193e-25	3.75915e-22	up	Not_bound
ENSG00000035664.11	DAPK2	220.677	1.37873	0.137655	10.0159	1.29818e-23	4.79569e-21	up	Not_bound
ENSG00000159784.17	FAM131B	323.168	1.98799	0.199261	9.97682	1.92531e-23	6.82793e-21	up	Not_bound
ENSG00000070182.20	SPTB	327.454	1.35756	0.13761	9.86533	5.88429e-23	1.93223e-20	up	Not_bound
ENSG00000146966.12	DENND2A	93.6986	2.03237	0.221688	9.16772	4.8312e-20	1.11256e-17	up	Not_bound
ENSG00000010310.8	GIPR	135.494	1.57954	0.174834	9.03451	1.64746e-19	3.60651e-17	up	Not_bound
ENSG00000115828.16	QPCT	1594.55	0.790335	0.0886655	8.91367	4.93704e-19	9.88519e-17	up	Not_bound
ENSG00000166813.14	KIF7	454.662	0.841709	0.0956631	8.79868	1.38431e-18	2.55693e-16	up	Not_bound
ENSG00000166448.14	TMEM130	58.9471	3.1561	0.359883	8.7698	1.78982e-18	3.23848e-16	up	Not_bound
ENSG00000158106.13	RHPN1	1513.56	0.68311	0.0779882	8.75915	1.9673e-18	3.48842e-16	up	Not_bound
ENSG00000127561.14	SYNGR3	343.668	1.23951	0.141759	8.74378	2.25439e-18	3.9191e-16	up	Not_bound
ENSG00000171130.18	ATP6V0E2	1388.68	0.662888	0.0777204	8.52914	1.47438e-17	2.2933e-15	up	Not_bound
ENSG00000184524.5	CEND1	77.6397	2.32314	0.276879	8.39044	4.84311e-17	6.98196e-15	up	Not_bound
ENSG00000171533.11	MAP6	186.436	1.71534	0.205882	8.33165	7.97212e-17	1.11308e-14	up	Not_bound
ENSG00000132718.8	SYT11	112.327	2.06297	0.248019	8.31779	8.96174e-17	1.24148e-14	up	Not_bound
ENSG00000156299.13	TIAM1	199.795	1.06256	0.128675	8.25771	1.48491e-16	1.99472e-14	up	Not_bound
ENSG00000086730.16	LAT2	151.325	1.59078	0.194301	8.18716	2.6746e-16	3.4872e-14	up	Not_bound
ENSG00000205755.11	CRLF2	80.4529	2.11613	0.258792	8.17696	2.91095e-16	3.76766e-14	up	Not_bound
ENSG00000146216.12	TTBK1	26.6586	4.04921	0.502042	8.06548	7.29467e-16	8.68115e-14	up	Not_bound
ENSG00000104967.6	NOVA2	156.689	1.86542	0.23344	7.99097	1.33876e-15	1.56177e-13	up	Not_bound
ENSG00000128872.9	TMOD2	387.592	1.20823	0.152284	7.93404	2.12122e-15	2.3806e-13	up	Not_bound
ENSG00000198814.12	GK	257.661	0.981901	0.123818	7.93019	2.18804e-15	2.44015e-13	up	Not_bound
ENSG00000085117.11	CD82	358.2	1.55376	0.196428	7.9101	2.57192e-15	2.85033e-13	up	Not_bound
ENSG00000157064.10	NMNAT2	235.762	0.993967	0.128466	7.73721	1.01622e-14	1.05997e-12	up	Not_bound
ENSG00000242732.4	RTL5	327.162	1.03075	0.13357	7.71696	1.19134e-14	1.22109e-12	up	Not_bound
ENSG00000156515.23	HK1	3273.48	0.668865	0.0867047	7.71428	1.21665e-14	1.23986e-12	up	Not_bound
ENSG00000100439.10	ABHD4	2340.94	0.601374	0.0783114	7.67927	1.6e-14	1.59389e-12	up	Not_bound
ENSG00000074317.10	SNCB	33.2259	2.68354	0.350654	7.65296	1.96405e-14	1.93622e-12	up	Not_bound
ENSG00000049323.15	LTBP1	2132	0.591937	0.0775426	7.6337	2.28117e-14	2.23479e-12	up	Not_bound
ENSG00000006042.11	TMEM98	1021.68	0.713712	0.0945324	7.54993	4.35508e-14	4.19697e-12	up	Not_bound
ENSG00000277363.4	SRCIN1	326.248	1.1681	0.155912	7.49205	6.7808e-14	6.19779e-12	up	Not_bound
ENSG00000138798.11	EGF	94.7654	1.30784	0.174635	7.48899	6.94059e-14	6.27911e-12	up	Not_bound
ENSG00000159388.5	BTG2	865.393	0.845294	0.112991	7.4811	7.37027e-14	6.63399e-12	up	Not_bound
ENSG00000186106.11	ANKRD46	794.195	1.34833	0.180274	7.47933	7.4701e-14	6.68989e-12	up	Not_bound
ENSG00000166311.9	SMPD1	651.588	0.873055	0.117037	7.45965	8.6753e-14	7.65326e-12	up	Not_bound
ENSG00000139266.5	2022-03-09	699.645	0.881575	0.118818	7.41951	1.17555e-13	1.0138e-11	up	Not_bound
ENSG00000135596.17	MICAL1	723.954	0.834217	0.112835	7.39321	1.43321e-13	1.22181e-11	up	Not_bound
ENSG00000173918.14	C1QTNF1	1467.41	1.03801	0.142841	7.26689	3.67847e-13	2.92496e-11	up	Not_bound
ENSG00000168280.16	KIF5C	71.2615	2.02952	0.28061	7.23252	4.74112e-13	3.7035e-11	up	Not_bound
ENSG00000126259.19	KIRREL2	65.56	1.67184	0.231796	7.21254	5.4918e-13	4.19744e-11	up	Not_bound
ENSG00000163644.14	PPM1K	143.686	1.51678	0.211632	7.16708	7.66151e-13	5.80572e-11	up	Not_bound
ENSG00000089818.17	NECAP1	628.324	0.728492	0.101784	7.15725	8.23115e-13	6.15842e-11	up	Not_bound
ENSG00000128596.16	CCDC136	185.695	1.4458	0.202038	7.15607	8.30223e-13	6.18551e-11	up	Not_bound
ENSG00000100100.12	PIK3IP1	101.447	1.38817	0.195303	7.10774	1.17961e-12	8.75182e-11	up	Not_bound
ENSG00000118402.5	ELOVL4	185.868	1.12896	0.160589	7.03012	2.0635e-12	1.50576e-10	up	Not_bound
ENSG00000100307.12	CBX7	121.986	1.46299	0.208859	7.00467	2.47573e-12	1.77731e-10	up	Not_bound
ENSG00000105246.5	EBI3	66.2386	1.8014	0.258455	6.96986	3.17248e-12	2.25018e-10	up	Not_bound
ENSG00000126562.16	WNK4	146.061	0.940962	0.136621	6.88737	5.68325e-12	3.95198e-10	up	Not_bound
ENSG00000167100.14	SAMD14	53.118	1.83621	0.267227	6.87136	6.3594e-12	4.37074e-10	up	Not_bound
ENSG00000186462.8	NAP1L2	181.555	0.887227	0.131249	6.75988	1.38106e-11	9.10373e-10	up	Not_bound
ENSG00000157782.9	CABP1	32.3719	2.20877	0.327115	6.75228	1.45545e-11	9.52324e-10	up	Not_bound
ENSG00000214021.15	TTLL3	262.827	0.912847	0.135376	6.74307	1.55076e-11	1.01096e-09	up	Not_bound
ENSG00000130762.14	ARHGEF16	361.846	0.766813	0.115907	6.61578	3.69601e-11	2.33672e-09	up	Not_bound
ENSG00000198133.8	TMEM229B	64.9184	1.72259	0.260603	6.61002	3.84256e-11	2.41123e-09	up	Not_bound
ENSG00000153029.14	MR1	606.304	0.917669	0.13942	6.58204	4.64028e-11	2.84711e-09	up	Not_bound
ENSG00000250510.7	GPR162	134.576	1.74706	0.26582	6.57231	4.95391e-11	3.02906e-09	up	Not_bound
ENSG00000167202.11	TBC1D2B	1509.81	0.751787	0.11553	6.5073	7.65137e-11	4.61476e-09	up	Not_bound
ENSG00000166086.12	JAM3	257.507	1.05866	0.164011	6.45481	1.08354e-10	6.38316e-09	up	Not_bound
ENSG00000162645.12	GBP2	171.401	1.09617	0.170619	6.42464	1.3218e-10	7.67637e-09	up	Not_bound
ENSG00000143845.14	ETNK2	148.376	0.982301	0.153029	6.41907	1.37113e-10	7.91951e-09	up	Not_bound
ENSG00000065357.19	DGKA	801.414	0.728746	0.114181	6.38235	1.74391e-10	9.81684e-09	up	Not_bound
ENSG00000108797.11	CNTNAP1	737.203	0.735138	0.115472	6.36637	1.93551e-10	1.07588e-08	up	Not_bound
ENSG00000116983.12	HPCAL4	31.512	2.32542	0.365261	6.36648	1.93415e-10	1.07588e-08	up	Not_bound
ENSG00000172602.10	RND1	1342.01	0.986546	0.155028	6.36368	1.96982e-10	1.09153e-08	up	Not_bound
ENSG00000067445.20	TRO	57.7987	1.61934	0.256978	6.30146	2.94854e-10	1.60872e-08	up	Not_bound
ENSG00000163704.11	PRRT3	168.542	0.997698	0.158885	6.27938	3.39916e-10	1.83762e-08	up	Not_bound
ENSG00000131409.12	LRRC4B	141.143	1.93798	0.308815	6.27555	3.48404e-10	1.87209e-08	up	Not_bound
ENSG00000185101.12	ANO9	96.0667	1.51874	0.244569	6.20986	5.30317e-10	2.74959e-08	up	Not_bound
ENSG00000119632.3	IFI27L2	255.275	0.696352	0.112623	6.18305	6.28738e-10	3.23153e-08	up	Not_bound
ENSG00000151320.10	AKAP6	164.062	1.01971	0.164949	6.18197	6.33055e-10	3.24432e-08	up	Not_bound
ENSG00000135114.12	OASL	72.7878	1.79622	0.290702	6.17891	6.45439e-10	3.26998e-08	up	Not_bound
ENSG00000001561.6	ENPP4	109.659	1.2606	0.204347	6.16892	6.87576e-10	3.45385e-08	up	Not_bound
ENSG00000084444.13	FAM234B	480.585	1.02594	0.166577	6.15899	7.32111e-10	3.66717e-08	up	Not_bound
ENSG00000181191.11	PJA1	826.541	0.604033	0.0981687	6.15301	7.60284e-10	3.7869e-08	up	Not_bound
ENSG00000104368.17	PLAT	218.989	1.36541	0.222276	6.14288	8.10394e-10	4.02518e-08	up	Not_bound
ENSG00000143375.14	CGN	351.079	1.4281	0.232752	6.13572	8.4774e-10	4.19892e-08	up	Not_bound
ENSG00000151117.8	TMEM86A	45.1632	1.95014	0.320596	6.08288	1.18045e-09	5.67255e-08	up	Not_bound
ENSG00000167703.14	SLC43A2	756.762	0.647522	0.106508	6.07956	1.20513e-09	5.7755e-08	up	Not_bound
ENSG00000101577.9	LPIN2	1458.44	0.627704	0.103548	6.06197	1.3446e-09	6.3411e-08	up	Not_bound
ENSG00000073910.21	FRY	102.876	1.82833	0.302695	6.04016	1.53959e-09	7.16534e-08	up	Not_bound
ENSG00000172667.10	ZMAT3	981.159	0.693766	0.115402	6.01173	1.83554e-09	8.41027e-08	up	Not_bound
ENSG00000139636.15	LMBR1L	811.443	0.743899	0.123989	5.99971	1.97664e-09	9.01024e-08	up	Not_bound
ENSG00000089847.12	ANKRD24	30.1442	2.13798	0.356583	5.99574	2.02565e-09	9.20995e-08	up	Not_bound
ENSG00000187867.8	PALM3	138.729	1.0067	0.16792	5.99512	2.03335e-09	9.22131e-08	up	Not_bound
ENSG00000136274.8	NACAD	23.3118	2.6752	0.447198	5.98215	2.2021e-09	9.88546e-08	up	Not_bound
ENSG00000168779.19	SHOX2	97.8417	1.02447	0.172194	5.9495	2.68955e-09	1.18047e-07	up	Not_bound
ENSG00000131067.16	GGT7	589.542	0.892646	0.150055	5.94879	2.70128e-09	1.18269e-07	up	Not_bound
ENSG00000168477.19	TNXB	96.7156	1.61635	0.272313	5.93565	2.9269e-09	1.26588e-07	up	Not_bound
ENSG00000196932.11	TMEM26	35.5892	2.51833	0.424313	5.93507	2.93715e-09	1.26719e-07	up	Not_bound
ENSG00000100626.16	GALNT16	160.297	1.25848	0.212591	5.9197	3.22525e-09	1.37808e-07	up	Not_bound
ENSG00000137501.17	SYTL2	701.979	1.10673	0.188187	5.88101	4.07771e-09	1.70936e-07	up	Not_bound
ENSG00000155099.7	PIP4P2	306.504	0.659493	0.112179	5.87895	4.12889e-09	1.72673e-07	up	Not_bound
ENSG00000131015.4	ULBP2	96.7145	1.03911	0.177866	5.8421	5.15483e-09	2.10128e-07	up	Not_bound
ENSG00000141750.6	STAC2	24.4615	2.19686	0.376963	5.8278	5.61637e-09	2.27373e-07	up	Not_bound
ENSG00000125089.16	SH3TC1	558.179	0.641425	0.110288	5.81591	6.03036e-09	2.43453e-07	up	Not_bound
ENSG00000171631.14	P2RY6	627.832	1.26121	0.217232	5.80582	6.40534e-09	2.56387e-07	up	Not_bound
ENSG00000186310.9	NAP1L3	39.34	2.50315	0.432185	5.79186	6.96092e-09	2.77373e-07	up	Not_bound
ENSG00000131095.12	GFAP	53.6159	1.453	0.25135	5.78078	7.43544e-09	2.9299e-07	up	Not_bound
ENSG00000154265.15	ABCA5	363.204	0.810854	0.140368	5.77662	7.62141e-09	2.98988e-07	up	Not_bound
ENSG00000138083.4	SIX3	38.1763	1.50288	0.262248	5.73073	9.99974e-09	3.7969e-07	up	Not_bound
ENSG00000163485.16	ADORA1	136.22	1.33241	0.232625	5.72771	1.01795e-08	3.85689e-07	up	Not_bound
ENSG00000205413.7	SAMD9	672.505	0.69656	0.12186	5.71607	1.09019e-08	4.10429e-07	up	Not_bound
ENSG00000002746.14	HECW1	399.439	0.684032	0.119804	5.70958	1.13257e-08	4.23686e-07	up	Not_bound
ENSG00000173237.4	C11orf86	278.22	0.859527	0.151341	5.6794	1.35172e-08	4.9522e-07	up	Not_bound
ENSG00000171223.5	JUNB	1627.35	0.587097	0.103404	5.67772	1.36499e-08	4.99052e-07	up	Not_bound
ENSG00000267750.5	RUNDC3A-AS1	44.9217	1.48509	0.262788	5.6513	1.59235e-08	5.69265e-07	up	Not_bound
ENSG00000197467.14	COL13A1	86.9448	1.54191	0.273213	5.64362	1.66515e-08	5.89352e-07	up	Not_bound
ENSG00000158555.14	GDPD5	363.174	0.86591	0.153547	5.63937	1.70669e-08	6.02848e-07	up	Not_bound
ENSG00000166473.17	PKD1L2	186.934	0.803094	0.142422	5.63881	1.71225e-08	6.03611e-07	up	Not_bound
ENSG00000163531.15	NFASC	40.5167	1.48723	0.263835	5.63697	1.73065e-08	6.08887e-07	up	Not_bound
ENSG00000154096.13	THY1	149.933	1.16117	0.206328	5.62778	1.82546e-08	6.40972e-07	up	Not_bound
ENSG00000187288.10	CIDEC	108.066	1.72019	0.306167	5.61848	1.92645e-08	6.72438e-07	up	Not_bound
ENSG00000253293.4	HOXA10	119.706	0.9605	0.171771	5.59175	2.24789e-08	7.69721e-07	up	Not_bound
ENSG00000131094.3	C1QL1	389.754	0.776978	0.139331	5.57649	2.4542e-08	8.25765e-07	up	Not_bound
ENSG00000177459.10	ERICH5	221.931	0.784918	0.14114	5.56125	2.67849e-08	8.91088e-07	up	Not_bound
ENSG00000137558.8	PI15	12.8095	5.01616	0.902931	5.55542	2.7695e-08	9.17921e-07	up	Not_bound
ENSG00000154358.20	OBSCN	1138.36	0.683352	0.123226	5.54553	2.93058e-08	9.64423e-07	up	Not_bound
ENSG00000134698.10	AGO4	534.198	0.846925	0.153119	5.53116	3.18127e-08	1.03695e-06	up	Not_bound
ENSG00000140564.11	FURIN	4260.98	0.766928	0.138762	5.52694	3.25865e-08	1.06023e-06	up	Not_bound
ENSG00000258986.6	TMEM179	18.3327	2.25244	0.407878	5.52233	3.34532e-08	1.08445e-06	up	Not_bound
ENSG00000132821.11	VSTM2L	282.42	1.07628	0.19574	5.49853	3.82975e-08	1.23024e-06	up	Not_bound
ENSG00000119922.9	IFIT2	148.754	0.862028	0.15681	5.49729	3.85672e-08	1.23666e-06	up	Not_bound
ENSG00000007516.13	BAIAP3	96.7679	1.4375	0.261712	5.49267	3.95908e-08	1.26683e-06	up	Not_bound
ENSG00000175662.17	TOM1L2	1628.41	0.600751	0.110146	5.45411	4.92186e-08	1.54195e-06	up	Not_bound
ENSG00000135144.7	DTX1	44.0743	1.53524	0.281876	5.44652	5.13655e-08	1.60347e-06	up	Not_bound
ENSG00000114841.17	DNAH1	232.205	1.08341	0.198989	5.44455	5.19367e-08	1.61286e-06	up	Not_bound
ENSG00000260912.1	AL158206.1	116.592	1.02557	0.18874	5.43376	5.51799e-08	1.70165e-06	up	Not_bound
ENSG00000162946.22	DISC1	75.961	1.26944	0.233794	5.42971	5.64449e-08	1.73163e-06	up	Not_bound
ENSG00000149596.6	JPH2	130.578	1.06198	0.197604	5.37426	7.6897e-08	2.31108e-06	up	Not_bound
ENSG00000101347.9	SAMHD1	1025.06	0.654824	0.122577	5.34214	9.18532e-08	2.72365e-06	up	Not_bound
ENSG00000099957.16	P2RX6	48.4208	1.73546	0.325264	5.33554	9.52603e-08	2.81057e-06	up	Not_bound
ENSG00000030110.12	BAK1	593.17	0.64016	0.120435	5.31538	1.06435e-07	3.10412e-06	up	Not_bound
ENSG00000205809.9	KLRC2	81.3854	1.19316	0.224514	5.31444	1.06984e-07	3.11502e-06	up	Not_bound
ENSG00000162873.14	KLHDC8A	25.4117	1.95661	0.369829	5.2906	1.21918e-07	3.50948e-06	up	Not_bound
ENSG00000020181.17	ADGRA2	272.5	0.942704	0.178247	5.28876	1.23151e-07	3.53925e-06	up	Not_bound
ENSG00000067840.12	PDZD4	157.86	1.07923	0.204631	5.27404	1.3345e-07	3.81053e-06	up	Not_bound
ENSG00000142173.14	COL6A2	622.371	1.12282	0.213388	5.26186	1.42602e-07	4.04578e-06	up	Not_bound
ENSG00000134317.17	GRHL1	78.4571	1.16991	0.223098	5.24392	1.57197e-07	4.42448e-06	up	Not_bound
ENSG00000155970.11	MICU3	231.287	0.704046	0.134254	5.24412	1.5703e-07	4.42448e-06	up	Not_bound
ENSG00000189143.9	CLDN4	241.096	0.797057	0.152114	5.23988	1.6068e-07	4.5082e-06	up	Not_bound
ENSG00000033100.16	CHPF2	1942.41	0.587609	0.112271	5.23383	1.66032e-07	4.63634e-06	up	Not_bound
ENSG00000174871.10	CNIH2	56.3595	1.32019	0.252378	5.23101	1.68586e-07	4.6929e-06	up	Not_bound
ENSG00000185339.8	TCN2	405.213	0.677851	0.12961	5.22993	1.69577e-07	4.7057e-06	up	Not_bound
ENSG00000257093.6	KIAA1147	2047.24	0.695231	0.133184	5.22008	1.78849e-07	4.9398e-06	up	Not_bound
ENSG00000149557.13	FEZ1	24.8744	1.9997	0.384541	5.20024	1.99034e-07	5.44642e-06	up	Not_bound
ENSG00000173805.15	HAP1	246.512	0.980827	0.189455	5.1771	2.25357e-07	6.0915e-06	up	Bound
ENSG00000102359.6	SRPX2	154.412	0.809016	0.15659	5.16646	2.38566e-07	6.39979e-06	up	Not_bound
ENSG00000166963.12	MAP1A	228.405	0.974212	0.188594	5.16566	2.39598e-07	6.41775e-06	up	Not_bound
ENSG00000133460.19	SLC2A11	154.655	0.777584	0.150919	5.15233	2.57272e-07	6.81905e-06	up	Not_bound
ENSG00000168016.14	TRANK1	466.734	0.818029	0.158897	5.14818	2.63024e-07	6.95074e-06	up	Not_bound
ENSG00000182179.12	UBA7	33.5064	1.65317	0.321202	5.14681	2.64958e-07	6.99143e-06	up	Not_bound
ENSG00000185745.9	IFIT1	105.979	1.21619	0.236374	5.14517	2.67284e-07	7.03187e-06	up	Not_bound
ENSG00000006071.13	ABCC8	129.432	1.58244	0.307619	5.14415	2.68737e-07	7.04115e-06	up	Not_bound
ENSG00000140279.12	DUOX2	14.2237	2.58433	0.502385	5.14412	2.68777e-07	7.04115e-06	up	Not_bound
ENSG00000125726.10	CD70	418.421	0.856078	0.166816	5.13188	2.86867e-07	7.45855e-06	up	Not_bound
ENSG00000187994.13	RINL	172.995	1.16697	0.227545	5.12853	2.92009e-07	7.55897e-06	up	Not_bound
ENSG00000110076.18	NRXN2	21.7447	3.59439	0.701645	5.1228	3.01033e-07	7.7569e-06	up	Not_bound
ENSG00000105559.11	PLEKHA4	65.4712	1.41165	0.275717	5.11993	3.05642e-07	7.83185e-06	up	Not_bound
ENSG00000177076.5	ACER2	168.234	0.78457	0.153501	5.11119	3.20142e-07	8.19156e-06	up	Not_bound
ENSG00000115226.9	FNDC4	61.9931	1.24816	0.244344	5.10823	3.25196e-07	8.30889e-06	up	Not_bound
ENSG00000176438.12	SYNE3	46.4629	1.38367	0.271081	5.10429	3.32043e-07	8.47164e-06	up	Not_bound
ENSG00000108947.4	EFNB3	172.453	1.26479	0.247841	5.10322	3.33928e-07	8.50748e-06	up	Not_bound
ENSG00000101017.13	CD40	151.273	1.14684	0.224742	5.10294	3.34426e-07	8.50794e-06	up	Not_bound
ENSG00000132744.7	ACY3	93.276	1.52592	0.300013	5.08616	3.65377e-07	9.24231e-06	up	Not_bound
ENSG00000137821.11	LRRC49	535.999	0.607112	0.119372	5.08587	3.65939e-07	9.24336e-06	up	Not_bound
ENSG00000135424.16	ITGA7	151.348	1.25704	0.247659	5.07569	3.86086e-07	9.69699e-06	up	Not_bound
ENSG00000177409.11	SAMD9L	147.575	1.08242	0.213345	5.07355	3.90453e-07	9.76847e-06	up	Not_bound
ENSG00000203778.7	FAM229B	127.397	0.812959	0.160221	5.07398	3.89588e-07	9.76847e-06	up	Not_bound
ENSG00000106868.16	SUSD1	1582.85	0.752699	0.148642	5.06383	4.10917e-07	1.02481e-05	up	Not_bound
ENSG00000197380.10	DACT3	23.3445	2.0058	0.396251	5.06193	4.15031e-07	1.03216e-05	up	Not_bound
ENSG00000181035.13	SLC25A42	82.6765	0.986811	0.195755	5.04105	4.6299e-07	1.13708e-05	up	Not_bound
ENSG00000142156.14	COL6A1	1202.22	1.00138	0.19893	5.03383	4.80773e-07	1.17425e-05	up	Not_bound
ENSG00000166750.9	SLFN5	2643.52	0.876959	0.174488	5.02589	5.011e-07	1.21886e-05	up	Not_bound
ENSG00000141540.10	TTYH2	92.6133	0.961847	0.191806	5.01468	5.31223e-07	1.28684e-05	up	Bound
ENSG00000088538.12	DOCK3	75.7612	1.20288	0.239888	5.01434	5.32172e-07	1.28738e-05	up	Not_bound
ENSG00000160469.16	BRSK1	223.336	0.693033	0.138319	5.01038	5.43225e-07	1.30698e-05	up	Not_bound
ENSG00000229921.6	KIF25-AS1	60.0543	1.16057	0.232219	4.99774	5.80058e-07	1.38565e-05	up	Not_bound
ENSG00000115556.13	PLCD4	195.653	0.768752	0.154047	4.99036	6.0266e-07	1.42866e-05	up	Not_bound
ENSG00000165424.6	ZCCHC24	399.728	0.757202	0.151932	4.98381	6.23443e-07	1.47202e-05	up	Not_bound
ENSG00000177432.7	NAP1L5	186.067	0.929174	0.187038	4.96782	6.77083e-07	1.58739e-05	up	Not_bound
ENSG00000165821.11	SALL2	202.727	1.11641	0.224852	4.96509	6.86686e-07	1.60215e-05	up	Not_bound
ENSG00000238105.7	GOLGA2P5	153.722	0.8431	0.169911	4.96201	6.9768e-07	1.62566e-05	up	Not_bound
ENSG00000154319.15	FAM167A	774.378	0.950387	0.192411	4.93935	7.83822e-07	1.80973e-05	up	Not_bound
ENSG00000122694.15	GLIPR2	351.317	1.2525	0.253677	4.93735	7.919e-07	1.826e-05	up	Not_bound
ENSG00000107201.9	DDX58	325.339	0.634512	0.128605	4.93379	8.06478e-07	1.85479e-05	up	Not_bound
ENSG00000160323.18	ADAMTS13	107.121	1.36576	0.276964	4.93116	8.17436e-07	1.87756e-05	up	Not_bound
ENSG00000154153.13	RETREG1	136.002	1.07948	0.218929	4.93073	8.19211e-07	1.87921e-05	up	Not_bound
ENSG00000173531.15	MST1	75.1342	1.19922	0.243413	4.92669	8.36329e-07	1.91599e-05	up	Not_bound
ENSG00000104081.13	BMF	140.199	1.65369	0.335754	4.92531	8.42254e-07	1.92708e-05	up	Not_bound
ENSG00000100167.20	2022-09-03	204.909	0.922137	0.187289	4.92361	8.4963e-07	1.94145e-05	up	Not_bound
ENSG00000137809.16	ITGA11	501.461	0.956272	0.194587	4.91436	8.90736e-07	2.03014e-05	up	Not_bound
ENSG00000101844.17	ATG4A	420.612	0.589172	0.119939	4.91227	9.0026e-07	2.04659e-05	up	Not_bound
ENSG00000072858.10	SIDT1	1613.5	1.08548	0.221113	4.90918	9.14596e-07	2.07652e-05	up	Not_bound
ENSG00000139508.14	SLC46A3	299.926	0.940554	0.191713	4.90605	9.29281e-07	2.10716e-05	up	Not_bound
ENSG00000204131.9	NHSL2	73.3586	1.07562	0.219659	4.8968	9.74094e-07	2.20034e-05	up	Not_bound
ENSG00000155980.11	KIF5A	32.2936	1.39412	0.284962	4.8923	9.9662e-07	2.2455e-05	up	Not_bound
ENSG00000108852.14	MPP2	617.962	0.735737	0.151374	4.86039	1.17154e-06	2.6065e-05	up	Not_bound
ENSG00000117643.14	MAN1C1	66.768	1.22855	0.253121	4.85361	1.21237e-06	2.69394e-05	up	Not_bound
ENSG00000151474.22	FRMD4A	214.11	0.635918	0.131054	4.85233	1.22017e-06	2.70789e-05	up	Not_bound
ENSG00000277531.2	PNMA8C	11.0946	3.08903	0.637303	4.84704	1.25319e-06	2.7777e-05	up	Not_bound
ENSG00000132406.11	TMEM128	368.281	0.646762	0.133513	4.84419	1.27131e-06	2.81084e-05	up	Not_bound
ENSG00000149260.16	CAPN5	861.241	0.600885	0.124488	4.82686	1.38699e-06	3.0214e-05	up	Not_bound
ENSG00000110090.12	CPT1A	4117.44	0.585744	0.121529	4.81977	1.43721e-06	3.10787e-05	up	Not_bound
ENSG00000060566.13	CREB3L3	17.5237	2.60478	0.540657	4.8178	1.45147e-06	3.13488e-05	up	Not_bound
ENSG00000100354.20	TNRC6B	1449.07	0.596278	0.124163	4.80238	1.5679e-06	3.37404e-05	up	Not_bound
ENSG00000111252.10	SH2B3	572.098	0.937887	0.195355	4.80093	1.57933e-06	3.3863e-05	up	Not_bound
ENSG00000186951.16	PPARA	540.568	1.08199	0.226637	4.77409	1.80521e-06	3.82895e-05	up	Not_bound
ENSG00000049192.14	ADAMTS6	165.331	1.38735	0.290919	4.76885	1.85279e-06	3.92048e-05	up	Not_bound
ENSG00000186301.8	MST1P2	90.9891	1.17938	0.247713	4.7611	1.92542e-06	4.05482e-05	up	Not_bound
ENSG00000175264.7	CHST1	46.5677	1.50207	0.315571	4.75986	1.93727e-06	4.07493e-05	up	Not_bound
ENSG00000121671.11	CRY2	322.661	0.689316	0.144889	4.75754	1.95966e-06	4.11228e-05	up	Not_bound
ENSG00000137033.11	IL33	277.499	1.05806	0.223241	4.73953	2.1421e-06	4.45296e-05	up	Not_bound
ENSG00000178685.13	PARP10	100.42	1.10114	0.232746	4.73109	2.2332e-06	4.60991e-05	up	Not_bound
ENSG00000072195.14	SPEG	263.847	1.16379	0.246085	4.72923	2.25374e-06	4.64691e-05	up	Not_bound
ENSG00000105519.15	CAPS	66.558	1.2005	0.253886	4.72849	2.26194e-06	4.65838e-05	up	Not_bound
ENSG00000135709.12	KIAA0513	254.186	0.972461	0.205885	4.72332	2.32025e-06	4.77294e-05	up	Not_bound
ENSG00000103034.14	NDRG4	1078.38	0.708657	0.150628	4.70468	2.54264e-06	5.17043e-05	up	Not_bound
ENSG00000106003.12	LFNG	598.375	0.653632	0.139489	4.68592	2.78705e-06	5.6159e-05	up	Not_bound
ENSG00000047346.12	FAM214A	925.964	0.78519	0.167576	4.68558	2.79164e-06	5.61877e-05	up	Not_bound
ENSG00000175294.5	CATSPER1	69.8351	1.40773	0.300586	4.68327	2.82339e-06	5.6698e-05	up	Not_bound
ENSG00000136944.17	LMX1B	184.763	0.773855	0.166086	4.65936	3.17191e-06	6.31958e-05	up	Not_bound
ENSG00000083097.14	DOP1A	315.011	0.617804	0.13282	4.65145	3.29604e-06	6.54483e-05	up	Not_bound
ENSG00000124357.12	NAGK	1199.91	0.587503	0.126753	4.63503	3.56886e-06	7.05497e-05	up	Not_bound
ENSG00000129654.7	FOXJ1	30.6444	2.23806	0.483612	4.6278	3.69573e-06	7.26526e-05	up	Not_bound
ENSG00000074964.16	ARHGEF10L	698.917	0.65661	0.141896	4.62741	3.70273e-06	7.27097e-05	up	Not_bound
ENSG00000198003.11	CCDC151	23.4628	1.82488	0.394513	4.62565	3.73417e-06	7.31747e-05	up	Not_bound
ENSG00000185909.14	KLHDC8B	229.129	0.608318	0.131661	4.62032	3.83152e-06	7.4742e-05	up	Not_bound
ENSG00000197915.5	HRNR	32.2543	1.41592	0.306605	4.61806	3.87347e-06	7.53119e-05	up	Not_bound
ENSG00000178075.19	GRAMD1C	30.5954	1.37934	0.298818	4.61598	3.91249e-06	7.58211e-05	up	Not_bound
ENSG00000225969.2	ABHD11-AS1	16.3221	2.11174	0.458961	4.60113	4.20201e-06	8.09891e-05	up	Not_bound
ENSG00000159753.13	CARMIL2	67.843	0.970584	0.211105	4.59763	4.27315e-06	8.21816e-05	up	Not_bound
ENSG00000117226.11	GBP3	470.67	0.87941	0.1915	4.59223	4.38543e-06	8.40766e-05	up	Not_bound
ENSG00000177875.4	CCDC184	291.51	1.00178	0.218168	4.59179	4.39454e-06	8.41512e-05	up	Not_bound
ENSG00000130751.9	NPAS1	116.502	0.827273	0.180431	4.58498	4.54032e-06	8.67553e-05	up	Not_bound
ENSG00000156966.6	B3GNT7	344.944	1.05017	0.229126	4.58337	4.5755e-06	8.73334e-05	up	Not_bound
ENSG00000105605.7	CACNG7	779.2	1.09421	0.238897	4.58028	4.64351e-06	8.82976e-05	up	Not_bound
ENSG00000164330.16	EBF1	149.706	0.708226	0.1547	4.57806	4.69309e-06	8.90983e-05	up	Not_bound
ENSG00000218226.1	TATDN2P2	109.494	0.886253	0.193906	4.57053	4.86494e-06	9.19672e-05	up	Not_bound
ENSG00000146250.6	PRSS35	25.0342	2.08301	0.456013	4.56786	4.92723e-06	9.28476e-05	up	Not_bound
ENSG00000260230.3	FRRS1L	72.6058	0.950365	0.208197	4.56474	5.00123e-06	9.4142e-05	up	Not_bound
ENSG00000206417.8	H1FX-AS1	38.3393	1.25212	0.274374	4.56355	5.02969e-06	9.45774e-05	up	Not_bound
ENSG00000178538.9	CA8	316.303	1.3923	0.305374	4.55934	5.13158e-06	9.6289e-05	up	Not_bound
ENSG00000137502.9	RAB30	345.964	0.641089	0.140685	4.55693	5.19071e-06	9.72957e-05	up	Not_bound
ENSG00000145681.10	HAPLN1	9.72038	4.14742	0.912133	4.54695	5.44287e-06	0.000101379	up	Not_bound
ENSG00000071246.10	VASH1	369.054	0.614768	0.135354	4.54193	5.57414e-06	0.000103242	up	Not_bound
ENSG00000196296.13	ATP2A1	71.9132	1.03843	0.228632	4.54193	5.57406e-06	0.000103242	up	Not_bound
ENSG00000181350.11	LRRC75A	89.4485	0.91531	0.201546	4.54145	5.5869e-06	0.000103302	up	Not_bound
ENSG00000174233.11	ADCY6	2013.13	0.632963	0.139404	4.54049	5.61226e-06	0.000103663	up	Not_bound
ENSG00000173706.13	HEG1	1086.01	1.06565	0.234916	4.53631	5.72468e-06	0.00010541	up	Not_bound
ENSG00000181264.8	TMEM136	320.766	0.60135	0.132817	4.52766	5.96414e-06	0.000109027	up	Not_bound
ENSG00000184613.10	NELL2	18.1057	2.76647	0.612527	4.51649	6.28738e-06	0.000114347	up	Not_bound
ENSG00000100055.20	CYTH4	30.983	1.24837	0.276597	4.51332	6.38211e-06	0.00011595	up	Not_bound
ENSG00000173267.13	SNCG	429.296	0.933467	0.206859	4.51258	6.40425e-06	0.000116233	up	Not_bound
ENSG00000179314.14	WSCD1	286.108	0.727866	0.161505	4.50677	6.58228e-06	0.000118736	up	Not_bound
ENSG00000145569.5	OTULINL	321.714	0.856943	0.190559	4.49699	6.89236e-06	0.000123825	up	Not_bound
ENSG00000171435.13	KSR2	118.158	0.782162	0.174275	4.4881	7.18619e-06	0.000128583	up	Not_bound
ENSG00000162745.10	OLFML2B	37.3506	1.18996	0.265627	4.47982	7.47044e-06	0.000133534	up	Not_bound
ENSG00000143369.14	ECM1	98.2768	1.28032	0.28593	4.47773	7.54415e-06	0.000134716	up	Not_bound
ENSG00000039139.9	DNAH5	200.859	0.778665	0.173945	4.4765	7.58779e-06	0.000135359	up	Not_bound
ENSG00000082458.11	DLG3	786.049	0.733485	0.164739	4.45242	8.49088e-06	0.000149217	up	Not_bound
ENSG00000117477.12	CCDC181	26.9056	1.36685	0.307155	4.45004	8.58534e-06	0.000150579	up	Not_bound
ENSG00000135697.9	BCO1	234.874	0.782182	0.17605	4.44295	8.87354e-06	0.000155326	up	Not_bound
ENSG00000260807.6	AC009041.2	45.9125	1.08822	0.24529	4.43645	9.14549e-06	0.000159614	up	Not_bound
ENSG00000170458.13	CD14	227.586	1.04932	0.236589	4.43523	9.19756e-06	0.000160365	up	Not_bound
ENSG00000214595.11	EML6	98.7959	0.781085	0.176286	4.43079	9.38902e-06	0.000163062	up	Not_bound
ENSG00000114948.12	ADAM23	321.01	0.779339	0.176055	4.42668	9.56925e-06	0.000165867	up	Not_bound
ENSG00000133805.15	AMPD3	444.595	1.43012	0.323314	4.42332	9.71943e-06	0.000168306	up	Not_bound
ENSG00000139714.12	MORN3	18.6118	1.83861	0.416368	4.41582	1.00627e-05	0.000173403	up	Not_bound
ENSG00000170629.14	DPY19L2P2	168.812	0.724973	0.164241	4.41409	1.01438e-05	0.000174472	up	Not_bound
ENSG00000141179.13	PCTP	1009.77	0.596915	0.135243	4.41366	1.01639e-05	0.000174638	up	Not_bound
ENSG00000076706.16	MCAM	365.703	0.778031	0.177023	4.39509	1.10728e-05	0.00018861	up	Not_bound
ENSG00000091656.16	ZFHX4	424.173	0.720681	0.16448	4.38156	1.17833e-05	0.000199753	up	Not_bound
ENSG00000144893.12	MED12L	121.256	1.14468	0.261337	4.38008	1.18638e-05	0.000200925	up	Not_bound
ENSG00000077585.13	GPR137B	537.499	0.664649	0.152325	4.36337	1.28076e-05	0.000214858	up	Not_bound
ENSG00000244675.2	AC108676.1	13.5838	2.29234	0.525407	4.36297	1.28308e-05	0.000215043	up	Not_bound
ENSG00000088836.13	SLC4A11	510.944	0.63778	0.146421	4.3558	1.32582e-05	0.00022137	up	Bound
ENSG00000078687.17	TNRC6C	554.759	0.902016	0.207259	4.35213	1.34824e-05	0.000224268	up	Not_bound
ENSG00000149489.8	ROM1	55.08	0.983104	0.226614	4.33823	1.43632e-05	0.000237141	up	Not_bound
ENSG00000204540.10	PSORS1C1	42.1304	1.29166	0.297855	4.33653	1.44751e-05	0.000238765	up	Not_bound
ENSG00000135437.9	RDH5	28.8414	1.30187	0.300255	4.33589	1.45174e-05	0.000239018	up	Not_bound
ENSG00000143344.15	RGL1	177.757	0.836533	0.193339	4.32677	1.51309e-05	0.000247739	up	Not_bound
ENSG00000133069.16	TMCC2	102.581	0.830774	0.192834	4.30823	1.64568e-05	0.000266738	up	Not_bound
ENSG00000128591.15	FLNC	235.019	1.22561	0.285207	4.29726	1.72922e-05	0.000278759	up	Not_bound
ENSG00000165171.10	METTL27	236.257	0.730664	0.170031	4.29725	1.72927e-05	0.000278759	up	Not_bound
ENSG00000031081.10	ARHGAP31	185.579	0.787313	0.183449	4.29174	1.77282e-05	0.000284922	up	Not_bound
ENSG00000147251.15	DOCK11	582.967	0.634218	0.147781	4.2916	1.77393e-05	0.000284922	up	Not_bound
ENSG00000164463.12	CREBRF	446.191	0.886899	0.206739	4.28994	1.78721e-05	0.000286403	up	Not_bound
ENSG00000138641.16	HERC3	378.826	0.760457	0.177295	4.28921	1.79314e-05	0.000286966	up	Not_bound
ENSG00000100647.7	SUSD6	609.781	0.610656	0.14247	4.28622	1.81736e-05	0.00029032	up	Not_bound
ENSG00000155629.14	PIK3AP1	152.247	1.0066	0.23513	4.28104	1.86023e-05	0.000296633	up	Not_bound
ENSG00000166833.20	NAV2	1074.38	0.715349	0.167168	4.27922	1.87553e-05	0.000298804	up	Bound
ENSG00000179163.11	FUCA1	649.277	0.617701	0.1445	4.27473	1.91365e-05	0.000304331	up	Not_bound
ENSG00000153250.19	RBMS1	2481.44	0.597524	0.139815	4.27368	1.92272e-05	0.000305498	up	Not_bound
ENSG00000196562.14	SULF2	990.444	0.587914	0.137661	4.27075	1.94819e-05	0.000308991	up	Not_bound
ENSG00000110031.12	LPXN	100.101	0.78365	0.183536	4.26974	1.95701e-05	0.000310114	up	Not_bound
ENSG00000152784.15	PRDM8	35.7045	1.40905	0.330229	4.26687	1.9823e-05	0.000313003	up	Not_bound
ENSG00000186814.13	ZSCAN30	117.456	0.719782	0.168956	4.26018	2.04263e-05	0.000321954	up	Not_bound
ENSG00000204248.10	COL11A2	64.1233	0.93791	0.220233	4.25871	2.05605e-05	0.000323496	up	Not_bound
ENSG00000234465.10	PINLYP	8.2778	3.05561	0.717473	4.25884	2.05489e-05	0.000323496	up	Not_bound
ENSG00000184156.16	KCNQ3	52.2806	1.11992	0.263325	4.25299	2.10935e-05	0.000330707	up	Not_bound
ENSG00000025039.14	RRAGD	463.561	0.796227	0.187266	4.25185	2.12015e-05	0.000332107	up	Not_bound
ENSG00000115267.6	IFIH1	84.0353	0.742813	0.174837	4.2486	2.15113e-05	0.000336069	up	Not_bound
ENSG00000124615.19	MOCS1	143.082	0.8086	0.191012	4.23325	2.3034e-05	0.000355783	up	Not_bound
ENSG00000198832.10	SELENOM	398.585	0.622439	0.147546	4.21862	2.458e-05	0.000375735	up	Not_bound
ENSG00000136231.13	IGF2BP3	1878.97	0.665797	0.157979	4.21446	2.50376e-05	0.000380933	up	Not_bound
ENSG00000282164.3	PEG13	12.572	2.18664	0.518975	4.21338	2.51577e-05	0.000382259	up	Not_bound
ENSG00000157601.13	MX1	59.9752	1.31607	0.313502	4.19796	2.69335e-05	0.000405077	up	Not_bound
ENSG00000122986.13	HVCN1	31.0263	1.46386	0.349086	4.19341	2.74791e-05	0.000411885	up	Not_bound
ENSG00000250742.2	LINC02381	66.3571	0.951976	0.227718	4.18051	2.90862e-05	0.000433045	up	Not_bound
ENSG00000114698.14	PLSCR4	1023.9	1.01595	0.243054	4.17992	2.91606e-05	0.000433788	up	Not_bound
ENSG00000166825.13	ANPEP	1238.94	0.849601	0.203352	4.17799	2.94091e-05	0.000437118	up	Not_bound
ENSG00000139200.13	PIANP	57.0617	1.03519	0.248502	4.16571	3.10386e-05	0.000456745	up	Not_bound
ENSG00000154309.8	DISP1	146.838	0.72934	0.175068	4.16603	3.09944e-05	0.000456745	up	Not_bound
ENSG00000196338.12	NLGN3	67.1438	0.822289	0.197486	4.16379	3.13004e-05	0.000459718	up	Not_bound
ENSG00000198753.11	PLXNB3	77.265	0.830858	0.19955	4.16366	3.13185e-05	0.000459718	up	Not_bound
ENSG00000129009.12	ISLR	70.5189	1.12599	0.271911	4.14101	3.45783e-05	0.000502164	up	Not_bound
ENSG00000037280.15	FLT4	215.577	0.706984	0.170791	4.13946	3.48118e-05	0.000505141	up	Not_bound
ENSG00000167528.12	ZNF641	906.845	0.770485	0.186262	4.13656	3.52546e-05	0.000509898	up	Not_bound
ENSG00000105255.10	FSD1	303.766	0.76511	0.185187	4.13155	3.60327e-05	0.000520303	up	Not_bound
ENSG00000136842.13	TMOD1	111.179	1.36564	0.33075	4.12891	3.6448e-05	0.000525017	up	Not_bound
ENSG00000013725.14	CD6	8.66858	2.92013	0.707662	4.12644	3.68415e-05	0.000530255	up	Not_bound
ENSG00000160188.9	RSPH1	47.229	1.27652	0.309562	4.12362	3.72958e-05	0.000535056	up	Not_bound
ENSG00000157680.15	DGKI	8.38643	2.86782	0.695833	4.12142	3.76536e-05	0.000539753	up	Not_bound
ENSG00000234537.1	AL354751.1	15.381	1.92374	0.467197	4.11761	3.82817e-05	0.000548313	up	Not_bound
ENSG00000198520.11	ARMH1	35.3385	1.55624	0.378159	4.11531	3.86667e-05	0.000552933	up	Not_bound
ENSG00000138311.16	ZNF365	79.618	1.24812	0.303333	4.11469	3.87701e-05	0.000553966	up	Not_bound
ENSG00000181754.6	AMIGO1	135.57	0.701461	0.170517	4.11374	3.89304e-05	0.000554915	up	Not_bound
ENSG00000184574.9	LPAR5	99.4472	0.995509	0.241992	4.11381	3.8918e-05	0.000554915	up	Not_bound
ENSG00000166780.10	C16orf45	1103.76	0.638226	0.155272	4.11038	3.95011e-05	0.000562006	up	Not_bound
ENSG00000262580.5	AC087741.1	97.4841	0.80671	0.196522	4.10494	4.04413e-05	0.000574143	up	Not_bound
ENSG00000273706.4	LHX1	177.466	1.19013	0.291724	4.07965	4.5103e-05	0.000633729	up	Not_bound
ENSG00000129946.10	SHC2	80.7985	1.34092	0.328837	4.07775	4.54727e-05	0.000637409	up	Not_bound
ENSG00000074370.17	ATP2A3	835.399	1.11294	0.272995	4.07677	4.56655e-05	0.000639605	up	Not_bound
ENSG00000198624.12	CCDC69	203.415	0.740654	0.18195	4.07064	4.68844e-05	0.000652377	up	Not_bound
ENSG00000119630.13	PGF	53.6226	1.08739	0.267181	4.06985	4.70436e-05	0.000653232	up	Not_bound
ENSG00000137198.9	GMPR	22.2346	1.61741	0.397659	4.06733	4.75539e-05	0.000658256	up	Not_bound
ENSG00000181790.11	ADGRB1	57.4311	0.927981	0.228151	4.0674	4.75397e-05	0.000658256	up	Not_bound
ENSG00000136425.13	CIB2	466.397	0.588754	0.144831	4.0651	4.8012e-05	0.000664079	up	Not_bound
ENSG00000149527.17	PLCH2	41.0641	1.51517	0.37293	4.06288	4.84705e-05	0.000669376	up	Not_bound
ENSG00000247134.6	AC090204.1	212.511	0.613986	0.15123	4.05995	4.90823e-05	0.000677297	up	Not_bound
ENSG00000007264.14	MATK	6.69186	4.02375	0.992861	4.05268	5.06335e-05	0.000697377	up	Not_bound
ENSG00000137491.14	SLCO2B1	172.525	1.34618	0.332178	4.05258	5.06554e-05	0.000697377	up	Not_bound
ENSG00000141449.14	GREB1L	140.282	0.827196	0.204126	4.05239	5.06975e-05	0.000697415	up	Not_bound
ENSG00000143631.10	FLG	74.07	0.819173	0.202487	4.04556	5.21986e-05	0.000717508	up	Not_bound
ENSG00000141527.17	CARD14	32.4556	1.25122	0.309631	4.04099	5.32255e-05	0.000729363	up	Not_bound
ENSG00000168824.14	NSG1	16.9628	1.71636	0.425092	4.03763	5.39951e-05	0.000739336	up	Not_bound
ENSG00000205978.5	NYNRIN	108.874	1.45499	0.36039	4.03725	5.40811e-05	0.000739943	up	Not_bound
ENSG00000214530.9	STARD10	523.659	0.714036	0.176917	4.036	5.43713e-05	0.000742767	up	Not_bound
ENSG00000236287.7	ZBED5	2899.89	0.62974	0.15606	4.03526	5.45427e-05	0.000744535	up	Not_bound
ENSG00000113749.7	HRH2	88.6758	0.989483	0.246637	4.0119	6.02327e-05	0.000807533	up	Not_bound
ENSG00000126561.16	STAT5A	377.707	0.784987	0.195668	4.01183	6.02508e-05	0.000807533	up	Not_bound
ENSG00000102057.9	KCND1	113.749	0.768545	0.191652	4.0101	6.06932e-05	0.000812235	up	Not_bound
ENSG00000185112.5	FAM43A	187.593	1.0555	0.263775	4.00153	6.29355e-05	0.000838875	up	Not_bound
ENSG00000130829.17	DUSP9	59.8203	1.00177	0.250805	3.9942	6.49123e-05	0.000861545	up	Not_bound
ENSG00000108387.14	2022-09-04	40.1827	1.11579	0.27942	3.99322	6.51819e-05	0.000864477	up	Not_bound
ENSG00000165548.10	TMEM63C	83.3831	1.24369	0.311812	3.98859	6.64678e-05	0.000878901	up	Not_bound
ENSG00000229425.2	AJ009632.2	72.6334	0.855501	0.214877	3.98136	6.85227e-05	0.000902992	up	Not_bound
ENSG00000198719.8	DLL1	24.8714	1.69281	0.42541	3.97924	6.91367e-05	0.000908771	up	Not_bound
ENSG00000078804.12	TP53INP2	503.19	0.719762	0.180951	3.97766	6.9596e-05	0.000914131	up	Not_bound
ENSG00000105711.11	SCN1B	741.299	0.695781	0.175192	3.97153	7.14136e-05	0.000935925	up	Not_bound
ENSG00000177990.11	DPY19L2	129.522	0.776356	0.19551	3.97093	7.15939e-05	0.000936903	up	Not_bound
ENSG00000008311.14	AASS	18.625	1.96854	0.49578	3.97059	7.16945e-05	0.000937528	up	Not_bound
ENSG00000130653.15	PNPLA7	128.746	0.806549	0.203446	3.96444	7.35685e-05	0.000957795	up	Not_bound
ENSG00000068831.18	RASGRP2	20.176	1.45516	0.3676	3.95854	7.54102e-05	0.000976753	up	Not_bound
ENSG00000137571.10	SLCO5A1	56.7388	1.48925	0.376603	3.95445	7.67123e-05	0.000990002	up	Not_bound
ENSG00000198286.9	CARD11	98.6536	1.13808	0.287916	3.9528	7.72416e-05	0.000994661	up	Not_bound
ENSG00000259207.7	ITGB3	30.1716	1.36235	0.345046	3.9483	7.87079e-05	0.00100915	up	Not_bound
ENSG00000205517.12	RGL3	106.447	0.651267	0.165199	3.94232	8.06973e-05	0.00103167	up	Not_bound
ENSG00000003137.8	CYP26B1	799.597	0.592162	0.150324	3.93924	8.17393e-05	0.00104199	up	Not_bound
ENSG00000128284.19	APOL3	11.4372	2.33163	0.592934	3.93236	8.41157e-05	0.00106844	up	Not_bound
ENSG00000050165.17	DKK3	858.309	0.638835	0.162607	3.92869	8.54087e-05	0.00108285	up	Not_bound
ENSG00000167861.15	HID1	1034.02	0.749124	0.19084	3.9254	8.65869e-05	0.00109512	up	Not_bound
ENSG00000112149.9	CD83	109.57	0.868975	0.221454	3.92396	8.71069e-05	0.00110091	up	Not_bound
ENSG00000149599.15	DUSP15	34.5279	1.24121	0.316346	3.92358	8.72441e-05	0.00110186	up	Not_bound
ENSG00000169891.17	REPS2	143.123	0.585168	0.149162	3.92302	8.74445e-05	0.0011036	up	Not_bound
ENSG00000135828.11	RNASEL	461.946	0.759513	0.193776	3.91953	8.87214e-05	0.00111575	up	Not_bound
ENSG00000178537.9	SLC25A20	361.337	0.623546	0.159421	3.91132	9.17948e-05	0.00114627	up	Not_bound
ENSG00000141542.10	RAB40B	520.331	0.629039	0.160952	3.90824	9.2971e-05	0.00115851	up	Not_bound
ENSG00000095637.22	SORBS1	124.486	0.811934	0.207972	3.90405	9.45971e-05	0.00117465	up	Not_bound
ENSG00000163364.9	LINC01116	129.371	0.783864	0.200882	3.90211	9.53566e-05	0.0011816	up	Not_bound
ENSG00000121653.11	MAPK8IP1	470.707	0.761256	0.195151	3.90085	9.58555e-05	0.00118447	up	Not_bound
ENSG00000177181.14	RIMKLA	394.107	1.12287	0.28783	3.90116	9.5733e-05	0.00118447	up	Not_bound
ENSG00000254827.5	SLC22A18AS	93.793	1.06499	0.273564	3.89301	9.90096e-05	0.00121835	up	Not_bound
ENSG00000262877.4	AC110285.2	92.7762	0.798538	0.205222	3.89109	9.97966e-05	0.00122548	up	Not_bound
ENSG00000081181.7	ARG2	26.0578	1.34295	0.34602	3.88114	0.000103968	0.0012723	up	Not_bound
ENSG00000137968.16	SLC44A5	116.078	0.754275	0.194741	3.87322	0.000107407	0.00131257	up	Not_bound
ENSG00000131910.4	NR0B2	10.0607	3.56723	0.921504	3.87109	0.000108349	0.00132226	up	Not_bound
ENSG00000007237.18	GAS7	75.6844	1.26429	0.32662	3.87083	0.000108466	0.00132278	up	Not_bound
ENSG00000187608.9	ISG15	104.675	1.0838	0.280635	3.86196	0.000112483	0.00136294	up	Not_bound
ENSG00000088881.20	EBF4	216.229	1.07848	0.279865	3.85357	0.000116409	0.00140175	up	Not_bound
ENSG00000106327.12	TFR2	127.596	0.742647	0.19272	3.85349	0.000116444	0.00140175	up	Not_bound
ENSG00000168765.16	GSTM4	240.21	0.759706	0.197386	3.84883	0.000118684	0.00142196	up	Not_bound
ENSG00000221968.8	FADS3	747.642	0.627346	0.163048	3.84761	0.000119274	0.00142421	up	Not_bound
ENSG00000137070.17	IL11RA	139.069	0.586785	0.152539	3.84678	0.000119679	0.00142618	up	Not_bound
ENSG00000172346.14	CSDC2	28.2798	1.19363	0.310393	3.84553	0.00012029	0.00143249	up	Not_bound
ENSG00000162738.5	VANGL2	412.814	0.929415	0.242099	3.83898	0.000123544	0.00146731	up	Not_bound
ENSG00000107796.13	ACTA2	110.001	0.695221	0.181254	3.83561	0.000125251	0.00148658	up	Not_bound
ENSG00000132801.6	ZSWIM3	71.8321	0.858489	0.224448	3.82489	0.000130828	0.00154656	up	Not_bound
ENSG00000158887.15	MPZ	17.8231	1.59506	0.417259	3.8227	0.000131997	0.00155624	up	Not_bound
ENSG00000281376.1	ABALON	56.148	0.897841	0.234865	3.8228	0.000131945	0.00155624	up	Not_bound
ENSG00000132122.11	SPATA6	167.166	0.755936	0.19796	3.81864	0.000134191	0.00157686	up	Not_bound
ENSG00000010438.16	PRSS3	135.366	0.668326	0.175156	3.81561	0.000135847	0.00159421	up	Not_bound
ENSG00000145198.14	VWA5B2	94.5494	0.774694	0.203099	3.81437	0.00013653	0.00160116	up	Not_bound
ENSG00000135899.17	SP110	199.061	0.596252	0.156421	3.81185	0.000137929	0.00161227	up	Not_bound
ENSG00000196502.11	SULT1A1	131.789	0.771069	0.20307	3.79706	0.000146425	0.00169922	up	Not_bound
ENSG00000204616.10	TRIM31	131.864	1.39639	0.367911	3.79546	0.000147369	0.00170794	up	Not_bound
ENSG00000129295.8	LRRC6	239.462	0.835437	0.220584	3.78738	0.000152245	0.00175185	up	Not_bound
ENSG00000181085.14	MAPK15	20.2276	1.2935	0.341584	3.78676	0.000152624	0.00175507	up	Not_bound
ENSG00000225138.7	SLC9A3-AS1	197.031	0.862882	0.228062	3.78354	0.000154616	0.00177455	up	Not_bound
ENSG00000164171.10	ITGA2	6486.35	0.610804	0.161577	3.78027	0.000156655	0.0017933	up	Not_bound
ENSG00000236609.3	ZNF853	434.843	0.712309	0.188642	3.77599	0.000159371	0.00181851	up	Not_bound
ENSG00000272482.1	AC254633.1	100.92	0.71312	0.188916	3.7748	0.000160135	0.00182605	up	Not_bound
ENSG00000196967.10	ZNF585A	102.849	0.686485	0.182213	3.76749	0.0001649	0.00187557	up	Not_bound
ENSG00000137463.4	MGARP	11.8942	1.78103	0.472979	3.76555	0.00016618	0.00188649	up	Not_bound
ENSG00000176092.15	CRYBG2	23.07	1.29841	0.344879	3.76483	0.000166661	0.00189075	up	Not_bound
ENSG00000116254.17	CHD5	80.0022	0.999935	0.266361	3.75406	0.000173995	0.0019614	up	Not_bound
ENSG00000109680.10	TBC1D19	228.093	0.587292	0.156698	3.74792	0.000178304	0.00200614	up	Not_bound
ENSG00000149212.11	SESN3	576.892	0.598796	0.160432	3.7324	0.000189667	0.00211122	up	Not_bound
ENSG00000142694.6	EVA1B	83.9958	0.631603	0.169307	3.73052	0.000191086	0.00212435	up	Not_bound
ENSG00000181804.14	SLC9A9	28.7463	1.15636	0.310183	3.72801	0.000193001	0.0021443	up	Not_bound
ENSG00000130643.8	CALY	26.4242	1.92235	0.516647	3.72082	0.000198575	0.00219248	up	Not_bound
ENSG00000102109.8	PCSK1N	1120.09	0.605125	0.162643	3.72057	0.000198777	0.00219335	up	Not_bound
ENSG00000102043.15	MTMR8	43.6244	0.886443	0.238305	3.71978	0.000199396	0.00219745	up	Not_bound
ENSG00000140450.8	ARRDC4	78.7288	0.885494	0.2384	3.71432	0.000203754	0.00224005	up	Not_bound
ENSG00000065621.14	GSTO2	44.0343	0.913831	0.24618	3.71205	0.000205588	0.00225685	up	Not_bound
ENSG00000272668.2	AL590560.1	39.9284	1.16562	0.3145	3.70628	0.000210328	0.00230645	up	Not_bound
ENSG00000115297.10	TLX2	24.5645	1.36197	0.367639	3.70466	0.000211678	0.00231696	up	Not_bound
ENSG00000227507.2	LTB	26.0576	1.99864	0.539594	3.70397	0.000212254	0.0023204	up	Not_bound
ENSG00000188811.13	NHLRC3	444.383	0.632116	0.171186	3.69256	0.000222004	0.0024136	up	Not_bound
ENSG00000179954.15	SSC5D	30.2141	1.32096	0.358258	3.68717	0.000226759	0.00245326	up	Not_bound
ENSG00000213654.9	GPSM3	29.8187	1.38535	0.375986	3.68459	0.000229071	0.00247525	up	Not_bound
ENSG00000116962.14	NID1	1499.92	0.642378	0.174431	3.68271	0.000230769	0.00249056	up	Not_bound
ENSG00000226200.6	SGMS1-AS1	72.3429	0.709796	0.193564	3.66699	0.000245425	0.00262206	up	Not_bound
ENSG00000164161.9	HHIP	281.914	0.80019	0.218315	3.6653	0.000247048	0.00263736	up	Not_bound
ENSG00000179627.9	ZBTB42	268.515	0.597844	0.163171	3.6639	0.000248402	0.00264703	up	Not_bound
ENSG00000164236.11	ANKRD33B	954.174	0.990061	0.270402	3.66144	0.000250806	0.00266624	up	Not_bound
ENSG00000105383.14	CD33	6.30204	3.53325	0.965126	3.66092	0.000251309	0.00266999	up	Not_bound
ENSG00000168004.9	HRASLS5	9.27051	2.99609	0.820501	3.65153	0.000260679	0.00275798	up	Not_bound
ENSG00000197959.13	DNM3	342.127	0.965481	0.264464	3.6507	0.000261523	0.0027636	up	Not_bound
ENSG00000138207.13	RBP4	180.07	0.883657	0.242277	3.6473	0.000265009	0.00279212	up	Not_bound
ENSG00000166341.7	DCHS1	29.4068	1.07794	0.295778	3.64441	0.000268006	0.002817	up	Not_bound
ENSG00000125864.13	BFSP1	279.86	0.612444	0.168323	3.63851	0.000274216	0.00287206	up	Not_bound
ENSG00000157851.16	DPYSL5	430.536	0.914134	0.251267	3.6381	0.000274657	0.00287498	up	Not_bound
ENSG00000172594.12	SMPDL3A	143.212	0.662762	0.1825	3.63157	0.000281705	0.0029349	up	Not_bound
ENSG00000112655.15	PTK7	339.162	0.772902	0.212878	3.63073	0.000282616	0.00294093	up	Not_bound
ENSG00000185442.12	FAM174B	469.264	0.602041	0.165827	3.63054	0.000282827	0.00294093	up	Not_bound
ENSG00000107954.10	NEURL1	71.8695	0.814302	0.224852	3.6215	0.000292897	0.00302484	up	Not_bound
ENSG00000152076.18	CCDC74B	104.136	0.680476	0.188043	3.61873	0.000296047	0.00304672	up	Not_bound
ENSG00000226328.6	NUP50-DT	64.5782	0.987386	0.273314	3.61264	0.0003031	0.00310848	up	Not_bound
ENSG00000157343.8	ARMC12	16.2617	1.67971	0.465521	3.60823	0.000308293	0.00315444	up	Not_bound
ENSG00000163884.3	KLF15	5.78487	3.39215	0.940945	3.60505	0.000312092	0.00318779	up	Not_bound
ENSG00000184005.10	ST6GALNAC3	133.286	0.741546	0.205959	3.60046	0.00031766	0.00323164	up	Not_bound
ENSG00000136367.13	ZFHX2	158.406	0.629469	0.17533	3.5902	0.000330422	0.00334612	up	Not_bound
ENSG00000100979.14	PLTP	56.8489	0.811679	0.226103	3.58986	0.00033086	0.00334788	up	Not_bound
ENSG00000162643.12	WDR63	42.4115	0.994486	0.277221	3.58735	0.000334061	0.00337526	up	Not_bound
ENSG00000206077.10	ZDHHC11B	81.3941	1.01181	0.282465	3.58208	0.000340874	0.0034304	up	Not_bound
ENSG00000168140.4	VASN	489.669	0.708769	0.19826	3.57495	0.000350299	0.00351528	up	Not_bound
ENSG00000114923.16	SLC4A3	110.707	0.638246	0.178562	3.57437	0.000351066	0.003517	up	Not_bound
ENSG00000070540.12	WIPI1	482.393	0.601956	0.168629	3.56971	0.000357382	0.00356997	up	Not_bound
ENSG00000174837.14	ADGRE1	223.949	0.726448	0.203526	3.56931	0.000357926	0.0035716	up	Not_bound
ENSG00000162576.16	MXRA8	189.51	0.769419	0.21588	3.5641	0.000365107	0.00362897	up	Not_bound
ENSG00000226711.6	FAM66C	90.5414	0.803094	0.225437	3.56239	0.000367489	0.00364651	up	Not_bound
ENSG00000188013.6	MEIS3P2	58.7212	0.89382	0.251172	3.55859	0.000372848	0.00368936	up	Not_bound
ENSG00000256943.1	AC148477.3	8.28618	2.43814	0.685806	3.55514	0.000377774	0.00373394	up	Not_bound
ENSG00000182612.10	TSPAN10	92.7179	0.846542	0.238222	3.55358	0.000380027	0.00375305	up	Not_bound
ENSG00000128266.8	GNAZ	139.261	0.681061	0.192298	3.54169	0.000397577	0.00391006	up	Not_bound
ENSG00000167654.17	ATCAY	6.13902	3.10952	0.878596	3.53919	0.000401356	0.00394285	up	Not_bound
ENSG00000110628.14	SLC22A18	731.411	0.750616	0.212151	3.53812	0.000402987	0.00395231	up	Not_bound
ENSG00000148288.12	GBGT1	27.7061	1.169	0.330846	3.53336	0.000410312	0.00401926	up	Not_bound
ENSG00000246898.1	LINC00920	103.434	0.596703	0.168882	3.53324	0.000410494	0.00401926	up	Not_bound
ENSG00000088543.14	C3orf18	122.828	0.642852	0.181988	3.53239	0.000411818	0.00402778	up	Not_bound
ENSG00000087085.14	ACHE	36.8026	1.14039	0.322857	3.53218	0.000412145	0.00402875	up	Not_bound
ENSG00000139567.12	ACVRL1	17.1659	1.56466	0.443965	3.52429	0.000424612	0.00413693	up	Not_bound
ENSG00000180596.7	HIST1H2BC	70.2802	0.836041	0.23731	3.52299	0.000426703	0.00415099	up	Not_bound
ENSG00000101955.14	SRPX	337.268	0.65291	0.185387	3.52188	0.000428499	0.00416565	up	Not_bound
ENSG00000167371.19	PRRT2	35.8639	1.0732	0.305116	3.51735	0.000435871	0.00422111	up	Not_bound
ENSG00000100060.17	MFNG	86.2632	0.873126	0.248766	3.50983	0.000448391	0.00432228	up	Not_bound
ENSG00000042832.11	TG	11.3859	1.78454	0.509918	3.49965	0.000465868	0.00446046	up	Not_bound
ENSG00000196639.6	HRH1	625.513	0.587767	0.167961	3.49942	0.000466271	0.00446191	up	Not_bound
ENSG00000019485.13	PRDM11	734.077	0.605053	0.173025	3.49691	0.000470672	0.00450159	up	Not_bound
ENSG00000100314.3	CABP7	33.1526	1.52633	0.436615	3.49583	0.000472582	0.00451742	up	Not_bound
ENSG00000183401.11	CCDC159	132.355	0.642923	0.184015	3.49387	0.000476071	0.00454343	up	Not_bound
ENSG00000272323.1	AC026801.2	15.3647	1.57019	0.450578	3.48484	0.000492434	0.00467443	up	Not_bound
ENSG00000131471.6	AOC3	58.5616	0.911271	0.261989	3.47828	0.000504644	0.00476483	up	Not_bound
ENSG00000153982.10	GDPD1	115.595	0.807902	0.232467	3.47534	0.000510201	0.00480195	up	Not_bound
ENSG00000221843.4	C2orf16	63.5415	0.746475	0.215089	3.47053	0.00051943	0.00487846	up	Not_bound
ENSG00000262468.6	LINC01569	48.2981	0.84115	0.242504	3.4686	0.000523172	0.00490841	up	Not_bound
ENSG00000111348.8	ARHGDIB	141.398	1.06011	0.306008	3.46432	0.000531583	0.00497678	up	Not_bound
ENSG00000141469.17	SLC14A1	152.742	0.669759	0.193502	3.46124	0.000537686	0.00502332	up	Not_bound
ENSG00000160179.18	ABCG1	392.775	0.850642	0.246177	3.45541	0.000549459	0.0051064	up	Not_bound
ENSG00000142303.13	ADAMTS10	1336.4	0.622283	0.180171	3.45384	0.000552671	0.00512818	up	Not_bound
ENSG00000110881.11	ASIC1	798.342	0.735375	0.213079	3.45118	0.000558142	0.00516813	up	Not_bound
ENSG00000143786.7	CNIH3	60.6572	0.860176	0.249371	3.44938	0.000561881	0.00519462	up	Not_bound
ENSG00000136828.18	RALGPS1	284.64	0.645278	0.187385	3.4436	0.000574031	0.0052849	up	Not_bound
ENSG00000183508.4	TENT5C	30.5448	1.08092	0.314211	3.44009	0.000581515	0.00534271	up	Not_bound
ENSG00000172733.11	PURG	7.58874	2.49757	0.727341	3.43384	0.000595105	0.00543658	up	Not_bound
ENSG00000221988.12	PPT2	155.847	0.702584	0.204649	3.43312	0.000596674	0.00544262	up	Not_bound
ENSG00000196220.15	SRGAP3	115.982	0.660634	0.192746	3.42748	0.000609213	0.00553977	up	Not_bound
ENSG00000175040.5	CHST2	123.12	1.0382	0.303559	3.42009	0.000625996	0.00566335	up	Not_bound
ENSG00000175147.12	TMEM51-AS1	26.0439	1.2011	0.351187	3.42012	0.000625942	0.00566335	up	Not_bound
ENSG00000204524.6	ZNF805	94.5962	0.780616	0.228287	3.41946	0.000627467	0.00567376	up	Not_bound
ENSG00000260025.1	AC009414.2	64.1777	0.758594	0.221906	3.41854	0.000629573	0.0056899	up	Not_bound
ENSG00000053524.12	MCF2L2	34.0692	1.11936	0.327512	3.41777	0.000631375	0.00570328	up	Not_bound
ENSG00000100116.16	GCAT	160.101	0.738688	0.216162	3.41729	0.00063249	0.00571044	up	Not_bound
ENSG00000062038.13	CDH3	20.8386	1.31808	0.385946	3.41519	0.00063738	0.00573483	up	Not_bound
ENSG00000237438.7	CECR7	100.365	0.683744	0.200209	3.41516	0.000637454	0.00573483	up	Not_bound
ENSG00000087245.12	MMP2	429.354	0.852199	0.249568	3.41469	0.000638546	0.00574173	up	Not_bound
ENSG00000117707.15	PROX1	25.2201	1.56045	0.457234	3.41281	0.00064297	0.0057689	up	Not_bound
ENSG00000146411.5	SLC2A12	80.1651	0.818602	0.239831	3.41324	0.000641953	0.0057689	up	Not_bound
ENSG00000196391.10	ZNF774	70.4038	0.684828	0.200668	3.41274	0.000643138	0.0057689	up	Not_bound
ENSG00000100156.10	SLC16A8	34.6336	0.972886	0.285451	3.40825	0.000653816	0.00583172	up	Not_bound
ENSG00000129038.15	LOXL1	15.6846	1.85286	0.543664	3.4081	0.000654158	0.00583184	up	Not_bound
ENSG00000266094.7	RASSF5	257.278	0.732977	0.215091	3.40775	0.000655001	0.00583642	up	Not_bound
ENSG00000145217.13	SLC26A1	93.7501	0.657596	0.192984	3.40751	0.000655575	0.00583674	up	Not_bound
ENSG00000188488.13	SERPINA5	28.4067	1.43476	0.421411	3.40465	0.000662488	0.00588539	up	Not_bound
ENSG00000069702.10	TGFBR3	1167.58	0.812565	0.239307	3.3955	0.000685046	0.00605545	up	Not_bound
ENSG00000243649.8	CFB	11.4133	1.76362	0.520601	3.38766	0.000704928	0.00620029	up	Not_bound
ENSG00000163888.3	CAMK2N2	31.3946	1.00586	0.297556	3.38042	0.000723752	0.00634383	up	Not_bound
ENSG00000249242.7	TMEM150C	140.356	0.634821	0.188371	3.37005	0.000751544	0.00654216	up	Not_bound
ENSG00000173258.12	ZNF483	58.594	0.869882	0.258634	3.36337	0.000769958	0.00668604	up	Not_bound
ENSG00000214456.8	PLIN5	7.85012	2.17515	0.647326	3.36022	0.000778815	0.00674644	up	Not_bound
ENSG00000170873.18	MTSS1	203.612	0.700099	0.208676	3.35496	0.000793753	0.00686577	up	Not_bound
ENSG00000178462.11	TUBAL3	24.312	1.26076	0.375985	3.35323	0.000798743	0.00689548	up	Not_bound
ENSG00000005421.8	PON1	41.4853	1.33841	0.399338	3.35157	0.000803534	0.00693018	up	Not_bound
ENSG00000139178.10	C1RL	1154.05	0.590808	0.176385	3.34953	0.000809479	0.00694757	up	Not_bound
ENSG00000173535.14	TNFRSF10C	21.2953	1.30129	0.388863	3.3464	0.000818697	0.00700545	up	Not_bound
ENSG00000154310.16	TNIK	264.291	0.68526	0.204926	3.34394	0.00082599	0.00705513	up	Not_bound
ENSG00000122971.8	ACADS	552.28	0.677427	0.202913	3.33851	0.000842291	0.00717702	up	Not_bound
ENSG00000170743.16	SYT9	9.10374	2.04883	0.616003	3.32601	0.000881001	0.007439	up	Not_bound
ENSG00000087076.8	HSD17B14	408.812	0.664399	0.200006	3.3219	0.000894072	0.00753502	up	Not_bound
ENSG00000284052.1	AC006460.2	52.8532	0.916046	0.275855	3.32076	0.000897737	0.00755872	up	Not_bound
ENSG00000228486.10	C2orf92	20.671	1.16951	0.352601	3.3168	0.000910552	0.00765209	up	Not_bound
ENSG00000267372.2	AC005330.1	15.1611	1.56826	0.473028	3.31537	0.000915209	0.00768394	up	Not_bound
ENSG00000152049.6	KCNE4	216.919	0.684752	0.207044	3.30728	0.000942054	0.00788692	up	Not_bound
ENSG00000223382.4	LINC01778	6.6195	2.44609	0.740292	3.30422	0.000952408	0.00795858	up	Not_bound
ENSG00000126583.10	PRKCG	141.403	0.835092	0.253119	3.29921	0.000969577	0.0080792	up	Not_bound
ENSG00000151790.8	TDO2	112.483	0.843396	0.255674	3.29871	0.000971304	0.00808599	up	Not_bound
ENSG00000109743.10	BST1	511.012	0.624482	0.1894	3.29716	0.000976695	0.00811944	up	Not_bound
ENSG00000104808.7	DHDH	20.6304	1.35189	0.410063	3.29679	0.000977949	0.00812605	up	Not_bound
ENSG00000164989.16	CCDC171	80.9538	0.592667	0.179833	3.29565	0.00098193	0.00814387	up	Not_bound
ENSG00000165215.6	CLDN3	184.968	0.895937	0.271914	3.29493	0.00098447	0.0081573	up	Not_bound
ENSG00000136869.14	TLR4	65.5597	1.08274	0.328662	3.29437	0.000986411	0.00816957	up	Not_bound
ENSG00000232527.7	AC245595.1	37.4679	0.888732	0.269792	3.29414	0.000987224	0.00817248	up	Not_bound
ENSG00000266088.5	AC004585.1	81.2224	0.861186	0.261635	3.29155	0.000996374	0.00823669	up	Not_bound
ENSG00000162878.12	PKDCC	1421.54	0.695205	0.211287	3.29034	0.00100065	0.00826823	up	Not_bound
ENSG00000141314.12	RHBDL3	342.571	0.602792	0.183296	3.28863	0.00100678	0.00830335	up	Not_bound
ENSG00000130707.17	ASS1	502.422	0.805563	0.245195	3.28539	0.00101841	0.00838336	up	Not_bound
ENSG00000205363.5	INSYN1	46.2813	1.10203	0.335458	3.28514	0.00101932	0.00838336	up	Not_bound
ENSG00000189157.13	FAM47E	7.33037	2.09511	0.639433	3.27652	0.00105097	0.00859978	up	Not_bound
ENSG00000075891.21	PAX2	18.1626	1.41782	0.433337	3.27187	0.00106837	0.00872208	up	Not_bound
ENSG00000132688.10	NES	241.353	0.738816	0.226053	3.26832	0.00108187	0.00880389	up	Not_bound
ENSG00000147234.10	FRMPD3	20.0995	1.34109	0.410966	3.26325	0.00110143	0.00893027	up	Not_bound
ENSG00000099617.3	EFNA2	40.611	0.883893	0.271135	3.25998	0.00111421	0.00901746	up	Not_bound
ENSG00000111249.13	CUX2	11.9503	1.56246	0.479671	3.25736	0.00112455	0.00909283	up	Not_bound
ENSG00000173567.14	ADGRF3	13.8937	1.68481	0.517835	3.25356	0.00113969	0.00919841	up	Not_bound
ENSG00000188833.9	ENTPD8	28.1718	1.56779	0.482126	3.25183	0.00114665	0.00924617	up	Not_bound
ENSG00000114529.12	C3orf52	431.44	0.865762	0.266861	3.24424	0.00117763	0.00945734	up	Not_bound
ENSG00000128512.20	DOCK4	1182.58	0.63383	0.195712	3.23859	0.00120121	0.00963791	up	Not_bound
ENSG00000256124.5	LINC01152	39.2355	0.974251	0.301091	3.23574	0.00121329	0.00972165	up	Not_bound
ENSG00000168026.18	TTC21A	75.5258	0.983157	0.304099	3.23301	0.00122492	0.00980602	up	Not_bound
ENSG00000174567.7	GOLT1A	149.026	0.959985	0.297176	3.23036	0.00123636	0.00987084	up	Not_bound
ENSG00000274180.1	NATD1	302.816	0.748502	0.231883	3.22793	0.00124691	0.00994615	up	Not_bound
ENSG00000110934.10	BIN2	19.2887	1.53318	0.47577	3.22254	0.00127061	0.010117	up	Not_bound
ENSG00000203867.7	RBM20	290.977	0.808018	0.250773	3.22211	0.00127251	0.0101185	up	Not_bound
ENSG00000172638.12	EFEMP2	42.0257	0.868891	0.269729	3.22135	0.00127589	0.0101317	up	Not_bound
ENSG00000079931.14	MOXD1	148.738	0.930542	0.289208	3.21755	0.0012929	0.0102438	up	Not_bound
ENSG00000175764.14	TTLL11	118.767	0.720406	0.224733	3.20561	0.00134779	0.0105982	up	Not_bound
ENSG00000060140.8	STYK1	37.4109	0.961719	0.300215	3.20343	0.001358	0.0106644	up	Not_bound
ENSG00000103485.17	QPRT	43.3959	1.54832	0.483549	3.20199	0.0013648	0.0107082	up	Not_bound
ENSG00000154025.15	SLC5A10	10.7354	1.68089	0.525869	3.1964	0.00139154	0.0108795	up	Not_bound
ENSG00000128564.6	VGF	139.578	1.14182	0.357275	3.19591	0.00139392	0.0108886	up	Not_bound
ENSG00000159915.12	ZNF233	34.5799	0.888979	0.278212	3.19534	0.00139669	0.0108946	up	Not_bound
ENSG00000227888.4	FAM66A	20.7789	1.43878	0.450837	3.19134	0.00141613	0.0110135	up	Not_bound
ENSG00000186469.8	GNG2	196.969	0.791657	0.248123	3.19059	0.00141985	0.0110376	up	Not_bound
ENSG00000260086.2	AC007611.1	20.9963	1.43521	0.449878	3.19021	0.00142169	0.0110422	up	Not_bound
ENSG00000006210.6	CX3CL1	25.2186	1.34338	0.422383	3.18047	0.00147036	0.0113457	up	Not_bound
ENSG00000243323.7	PTPRVP	9.80136	1.6976	0.534218	3.17772	0.00148438	0.011434	up	Not_bound
ENSG00000120278.16	PLEKHG1	57.1087	0.717176	0.225751	3.17685	0.00148886	0.0114566	up	Not_bound
ENSG00000158220.13	ESYT3	50.7668	0.762575	0.240065	3.17654	0.00149043	0.0114575	up	Not_bound
ENSG00000102409.9	BEX4	60.7379	1.05361	0.331782	3.1756	0.00149527	0.011478	up	Not_bound
ENSG00000213626.12	LBH	2398.77	0.669053	0.211403	3.16482	0.00155179	0.0118137	up	Not_bound
ENSG00000178809.11	TRIM73	7.7693	2.04475	0.6467	3.16182	0.00156789	0.0119065	up	Not_bound
ENSG00000231298.6	MANCR	77.9183	1.40415	0.444962	3.15566	0.00160136	0.0121192	up	Not_bound
ENSG00000185015.7	CA13	48.249	0.837133	0.265492	3.15314	0.00161524	0.0122034	up	Not_bound
ENSG00000154134.14	ROBO3	84.5396	0.754782	0.239537	3.15101	0.0016271	0.0122878	up	Not_bound
ENSG00000136449.13	MYCBPAP	63.6069	0.888945	0.282242	3.14958	0.00163503	0.0123424	up	Not_bound
ENSG00000142549.9	IGLON5	22.8311	1.10399	0.350631	3.14857	0.00164071	0.0123748	up	Not_bound
ENSG00000171368.11	TPPP	490.074	0.826327	0.2628	3.14431	0.00166477	0.0125255	up	Not_bound
ENSG00000248890.1	HHIP-AS1	102.288	0.841925	0.268223	3.1389	0.00169586	0.012715	up	Not_bound
ENSG00000124145.6	SDC4	1581.89	0.60883	0.194238	3.13446	0.00172171	0.0128653	up	Not_bound
ENSG00000174498.13	IGDCC3	7.67581	2.1423	0.683543	3.13411	0.00172374	0.0128751	up	Not_bound
ENSG00000136327.6	NKX2-8	65.9554	0.615158	0.196337	3.13318	0.00172923	0.0128998	up	Not_bound
ENSG00000090539.15	CHRD	27.6102	1.86423	0.595117	3.13254	0.00173301	0.012917	up	Not_bound
ENSG00000126106.13	TMEM53	175.278	0.60049	0.191756	3.13154	0.00173894	0.0129558	up	Not_bound
ENSG00000181690.7	PLAG1	38.3096	0.95308	0.304374	3.13128	0.00174047	0.0129618	up	Not_bound
ENSG00000089820.15	ARHGAP4	48.5546	0.811467	0.259537	3.1266	0.0017684	0.0131367	up	Not_bound
ENSG00000121361.3	KCNJ8	23.2687	1.20315	0.386109	3.11608	0.00183271	0.0135182	up	Not_bound
ENSG00000117595.11	IRF6	12.0317	2.25394	0.723529	3.11521	0.00183814	0.0135526	up	Not_bound
ENSG00000283413.1	AC008703.1	15.6764	1.2344	0.396597	3.11248	0.0018552	0.0136387	up	Not_bound
ENSG00000112599.8	GUCA1B	13.6318	1.48984	0.479426	3.10755	0.00188647	0.0138056	up	Not_bound
ENSG00000107957.16	SH3PXD2A	1667.51	0.845901	0.272276	3.10678	0.00189136	0.0138357	up	Not_bound
ENSG00000125538.11	IL1B	16.4492	2.21184	0.712123	3.10598	0.00189647	0.0138616	up	Not_bound
ENSG00000159713.10	TPPP3	634.054	1.34942	0.434502	3.10568	0.00189845	0.0138646	up	Not_bound
ENSG00000230615.6	AL139220.2	48.1348	0.918263	0.296306	3.09903	0.00194154	0.0141211	up	Not_bound
ENSG00000083720.12	OXCT1	182.005	0.760167	0.246807	3.08001	0.00206995	0.01486	up	Not_bound
ENSG00000171811.13	CFAP46	57.0033	0.804508	0.261413	3.07753	0.00208723	0.0149538	up	Not_bound
ENSG00000244486.8	SCARF2	58.2927	0.858248	0.278867	3.07763	0.00208655	0.0149538	up	Not_bound
ENSG00000168490.13	PHYHIP	41.8221	0.718293	0.234358	3.06494	0.00217716	0.0155182	up	Not_bound
ENSG00000180998.11	GPR137C	31.1802	1.07938	0.352224	3.06446	0.00218062	0.0155351	up	Not_bound
ENSG00000130720.12	FIBCD1	258.189	1.07718	0.351527	3.0643	0.00218181	0.0155373	up	Not_bound
ENSG00000056558.10	TRAF1	260.447	0.962271	0.314504	3.05965	0.00221597	0.0157489	up	Not_bound
ENSG00000213366.12	GSTM2	26.8317	0.907388	0.296792	3.05732	0.00223323	0.0158526	up	Not_bound
ENSG00000119865.8	CNRIP1	17.8448	1.51512	0.498182	3.0413	0.00235555	0.0165683	up	Not_bound
ENSG00000160219.11	GAB3	18.0152	1.42306	0.468493	3.03752	0.00238533	0.0167456	up	Not_bound
ENSG00000114268.11	PFKFB4	507.331	0.784031	0.258298	3.03537	0.0024024	0.0168377	up	Not_bound
ENSG00000235706.7	DICER1-AS1	51.4151	1.12209	0.370105	3.03181	0.0024309	0.0169972	up	Not_bound
ENSG00000100311.16	PDGFB	188.184	0.967351	0.319515	3.02756	0.00246538	0.0172043	up	Not_bound
ENSG00000251179.1	TMEM92-AS1	27.5189	1.02042	0.337109	3.02696	0.00247029	0.0172307	up	Not_bound
ENSG00000159164.9	SV2A	12.6397	1.53256	0.506372	3.02655	0.00247366	0.0172417	up	Not_bound
ENSG00000196511.14	TPK1	91.3827	0.725191	0.240006	3.02155	0.00251484	0.0174738	up	Not_bound
ENSG00000140254.12	DUOXA1	7.04127	2.49975	0.828268	3.01805	0.00254408	0.0176493	up	Not_bound
ENSG00000204642.13	HLA-F	42.0878	0.953881	0.31605	3.01813	0.0025434	0.0176493	up	Not_bound
ENSG00000178623.11	GPR35	18.5937	1.2853	0.425916	3.01774	0.0025467	0.0176606	up	Not_bound
ENSG00000183307.3	TMEM121B	5.64338	2.20554	0.73169	3.0143	0.0025757	0.0178199	up	Not_bound
ENSG00000224940.8	PRRT4	20.3664	1.11626	0.37128	3.00651	0.00264264	0.0181978	up	Not_bound
ENSG00000197405.7	C5AR1	67.8327	0.786549	0.26219	2.99992	0.00270047	0.0185098	up	Not_bound
ENSG00000285589.1	AC010422.8	22.9092	1.09075	0.364039	2.99626	0.00273317	0.0187079	up	Not_bound
ENSG00000261150.2	EPPK1	12.3756	1.50425	0.502426	2.99398	0.0027536	0.0188303	up	Not_bound
ENSG00000049283.17	EPN3	26.7647	1.04583	0.349356	2.99359	0.0027572	0.0188403	up	Not_bound
ENSG00000188211.8	NCR3LG1	424.721	0.709434	0.237113	2.99197	0.00277186	0.0189186	up	Not_bound
ENSG00000230798.5	FOXD3-AS1	39.8621	0.861928	0.288109	2.99167	0.00277454	0.0189296	up	Not_bound
ENSG00000113140.10	SPARC	764.697	0.717378	0.239891	2.99043	0.00278582	0.018992	up	Not_bound
ENSG00000186862.18	PDZD7	53.0892	0.729188	0.244147	2.98667	0.00282033	0.0191977	up	Not_bound
ENSG00000228630.5	HOTAIR	18.4506	1.05792	0.354907	2.98085	0.00287447	0.0194844	up	Not_bound
ENSG00000255346.9	NOX5	12.1833	1.33928	0.449552	2.97915	0.00289046	0.0195774	up	Not_bound
ENSG00000262585.1	LINC01979	13.6773	1.29263	0.433936	2.97884	0.0028934	0.0195898	up	Not_bound
ENSG00000270605.1	AL353622.1	21.2682	1.05789	0.355166	2.97857	0.00289595	0.0195996	up	Not_bound
ENSG00000197977.3	ELOVL2	564.357	0.594102	0.199593	2.97656	0.00291503	0.0196911	up	Not_bound
ENSG00000162078.11	ZG16B	60.2632	0.699035	0.235347	2.97022	0.00297583	0.020018	up	Not_bound
ENSG00000185269.11	NOTUM	19.2304	1.04405	0.351676	2.96878	0.00298985	0.0200894	up	Not_bound
ENSG00000198835.3	GJC2	12.9658	1.4024	0.472725	2.96664	0.00301072	0.0201991	up	Not_bound
ENSG00000167676.4	PLIN4	32.2988	0.986856	0.332688	2.96631	0.00301395	0.020213	up	Not_bound
ENSG00000168961.16	LGALS9	37.0311	0.972999	0.3286	2.96105	0.00306594	0.020492	up	Not_bound
ENSG00000255366.1	AC120036.4	18.4864	1.4501	0.489723	2.96106	0.00306585	0.020492	up	Not_bound
ENSG00000185432.11	METTL7A	62.3506	1.27611	0.431567	2.95692	0.00310733	0.0207452	up	Not_bound
ENSG00000198932.12	GPRASP1	51.9752	0.69101	0.233728	2.95648	0.00311177	0.020755	up	Not_bound
ENSG00000186648.14	CARMIL3	40.204	0.770146	0.260822	2.95276	0.00314946	0.0209542	up	Not_bound
ENSG00000131378.13	RFTN1	267.561	0.737011	0.249903	2.94919	0.00318605	0.0211513	up	Not_bound
ENSG00000104951.15	IL4I1	21.0796	1.8329	0.621625	2.94857	0.00319249	0.0211721	up	Not_bound
ENSG00000111186.12	WNT5B	71.2219	0.693279	0.235283	2.94657	0.00321316	0.0212993	up	Not_bound
ENSG00000171903.16	CYP4F11	1646.89	0.632955	0.215033	2.94352	0.00324502	0.0214453	up	Not_bound
ENSG00000259977.1	AL121578.3	8.62779	1.77991	0.604743	2.94324	0.00324791	0.0214495	up	Not_bound
ENSG00000269959.1	SPACA6P-AS	41.2168	0.832372	0.283017	2.94106	0.00327088	0.0215531	up	Not_bound
ENSG00000246082.2	NUDT16P1	28.7255	1.01536	0.345929	2.93517	0.00333369	0.0218797	up	Not_bound
ENSG00000261253.2	AC137932.2	51.236	0.791828	0.269786	2.93502	0.00333525	0.0218797	up	Not_bound
ENSG00000149926.13	FAM57B	26.0895	1.02343	0.349364	2.92939	0.00339623	0.0221976	up	Not_bound
ENSG00000113946.3	CLDN16	20.7861	0.96886	0.331087	2.9263	0.00343023	0.0223785	up	Not_bound
ENSG00000010810.17	FYN	132.348	0.748034	0.255679	2.92568	0.00343704	0.0224147	up	Not_bound
ENSG00000160325.14	CACFD1	357.609	0.731139	0.250326	2.92075	0.0034919	0.022714	up	Not_bound
ENSG00000268041.2	AC010616.1	27.6901	1.15754	0.396426	2.91994	0.00350103	0.0227567	up	Not_bound
ENSG00000197261.11	C6orf141	814.744	0.672827	0.230604	2.91768	0.00352649	0.0228777	up	Not_bound
ENSG00000164796.17	CSMD3	8.56591	1.93108	0.664207	2.90734	0.00364516	0.0234358	up	Not_bound
ENSG00000214510.9	SPINK13	26.3589	1.20812	0.415569	2.90714	0.00364754	0.0234426	up	Not_bound
ENSG00000125772.12	GPCPD1	4849.2	0.76418	0.263146	2.90402	0.00368408	0.0236517	up	Not_bound
ENSG00000100985.7	MMP9	70.4666	2.90315	0.999933	2.90334	0.00369202	0.0236856	up	Not_bound
ENSG00000149150.8	SLC43A1	146.416	0.591937	0.203877	2.90341	0.00369125	0.0236856	up	Not_bound
ENSG00000235023.1	AP001626.1	5.59696	2.34809	0.809572	2.90041	0.00372671	0.0238477	up	Not_bound
ENSG00000272734.1	ADIRF-AS1	54.404	0.683488	0.235789	2.89873	0.00374675	0.0239328	up	Not_bound
ENSG00000134198.9	TSPAN2	23.6686	1.47883	0.510217	2.89843	0.00375039	0.0239474	up	Not_bound
ENSG00000105737.9	GRIK5	29.3585	0.829049	0.286127	2.89749	0.0037616	0.0239944	up	Not_bound
ENSG00000270175.1	AC023509.4	19.1055	1.04299	0.359952	2.89757	0.00376064	0.0239944	up	Not_bound
ENSG00000100346.17	CACNA1I	31.5184	0.868476	0.299757	2.89726	0.00376433	0.0240019	up	Not_bound
ENSG00000149418.10	ST14	17.0085	1.21831	0.420662	2.89617	0.00377742	0.0240767	up	Not_bound
ENSG00000147100.10	SLC16A2	1157.41	0.763447	0.263781	2.89424	0.00380072	0.0242078	up	Not_bound
ENSG00000183023.18	SLC8A1	135.971	0.741095	0.256175	2.89293	0.00381672	0.0242748	up	Not_bound
ENSG00000165521.15	EML5	64.1844	0.694188	0.24028	2.88908	0.00386368	0.0245207	up	Not_bound
ENSG00000240137.5	ERICH6-AS1	16.595	1.11488	0.385889	2.88912	0.00386317	0.0245207	up	Not_bound
ENSG00000061918.12	GUCY1B1	46.1853	0.720603	0.249443	2.88884	0.00386663	0.0245288	up	Not_bound
ENSG00000036530.8	CYP46A1	9.58614	1.57483	0.546068	2.88395	0.00392719	0.0248171	up	Not_bound
ENSG00000139899.10	CBLN3	35.151	0.786671	0.273115	2.88036	0.00397218	0.0250301	up	Not_bound
ENSG00000185527.11	PDE6G	21.2115	1.02761	0.357079	2.87783	0.00400426	0.0252054	up	Not_bound
ENSG00000010295.19	IFFO1	54.119	1.1804	0.410525	2.87533	0.00403605	0.0253695	up	Not_bound
ENSG00000065413.19	ANKRD44	179.105	0.585249	0.203609	2.87439	0.00404814	0.0254184	up	Not_bound
ENSG00000127325.18	BEST3	41.1736	0.914133	0.318856	2.86692	0.00414493	0.0259343	up	Not_bound
ENSG00000137877.9	SPTBN5	24.9979	0.951296	0.331848	2.86667	0.0041482	0.0259456	up	Not_bound
ENSG00000173546.7	CSPG4	19.8273	0.994399	0.347174	2.86427	0.00417973	0.0260877	up	Not_bound
ENSG00000118640.10	VAMP8	222.007	0.605236	0.211489	2.86178	0.00421267	0.026247	up	Not_bound
ENSG00000095303.15	PTGS1	44.5852	0.837575	0.29334	2.85531	0.00429953	0.0266851	up	Not_bound
ENSG00000144857.14	BOC	138.027	0.711397	0.249378	2.85268	0.00433516	0.0268498	up	Not_bound
ENSG00000179240.9	GVQW3	61.1464	0.58733	0.205913	2.85232	0.0043402	0.0268623	up	Not_bound
ENSG00000232909.1	AL157823.2	9.64492	1.46817	0.515153	2.84997	0.00437233	0.0270234	up	Not_bound
ENSG00000152128.13	TMEM163	10.8995	1.43936	0.505407	2.84792	0.00440065	0.0271795	up	Not_bound
ENSG00000164309.14	CMYA5	18.9722	1.181	0.414763	2.84742	0.00440751	0.0272035	up	Not_bound
ENSG00000110492.15	MDK	627.367	0.602829	0.211891	2.845	0.00444121	0.0273538	up	Not_bound
ENSG00000188396.3	TCTEX1D4	9.49906	1.64636	0.578875	2.84407	0.00445418	0.0274051	up	Not_bound
ENSG00000259374.2	NDUFB4P11	6.21278	1.96876	0.693001	2.84092	0.00449841	0.0276197	up	Not_bound
ENSG00000230583.7	GTF2IRD1P1	7.09624	1.84534	0.649742	2.84011	0.00450981	0.0276515	up	Not_bound
ENSG00000233452.6	STXBP5-AS1	27.5375	0.901926	0.317583	2.83997	0.00451175	0.0276538	up	Not_bound
ENSG00000204060.7	FOXO6	50.3335	0.752819	0.265151	2.83921	0.00452249	0.0277004	up	Not_bound
ENSG00000083814.13	ZNF671	49.7653	0.647112	0.227932	2.83905	0.00452474	0.0277047	up	Not_bound
ENSG00000166143.9	PPP1R14D	11.1162	1.62839	0.573645	2.83867	0.00453013	0.0277185	up	Not_bound
ENSG00000090339.8	ICAM1	146.339	1.07746	0.379734	2.83739	0.00454838	0.027811	up	Not_bound
ENSG00000197181.11	PIWIL2	15.3277	1.30531	0.461209	2.83019	0.00465199	0.0283079	up	Not_bound
ENSG00000144821.9	MYH15	89.6158	1.28477	0.454079	2.8294	0.00466349	0.0283681	up	Not_bound
ENSG00000123342.15	MMP19	5.99221	2.09713	0.742705	2.82364	0.00474814	0.0287646	up	Not_bound
ENSG00000197558.11	SSPO	164.644	0.910838	0.322888	2.82091	0.00478877	0.0289613	up	Not_bound
ENSG00000267719.1	LINC02078	9.89479	2.03397	0.72202	2.81706	0.0048466	0.029281	up	Not_bound
ENSG00000125895.5	TMEM74B	206.076	0.711036	0.252816	2.81247	0.00491632	0.0296162	up	Not_bound
ENSG00000270127.2	AC027020.2	17.4846	1.25797	0.448239	2.80648	0.00500861	0.0300652	up	Not_bound
ENSG00000163376.11	KBTBD8	71.0461	0.846518	0.301786	2.80503	0.0050312	0.0301702	up	Not_bound
ENSG00000185634.11	SHC4	61.4391	0.675579	0.240988	2.80337	0.0050572	0.0302647	up	Not_bound
ENSG00000156453.13	PCDH1	317.491	0.610298	0.217895	2.80088	0.00509627	0.0304471	up	Not_bound
ENSG00000132517.15	SLC52A1	46.605	0.913504	0.326627	2.79678	0.0051615	0.0307333	up	Not_bound
ENSG00000133083.14	DCLK1	144.266	0.67162	0.240132	2.79688	0.00515981	0.0307333	up	Not_bound
ENSG00000215105.4	TTC3P1	98.288	0.658587	0.23564	2.79488	0.00519186	0.030883	up	Not_bound
ENSG00000188404.8	SELL	18.7118	1.35511	0.484989	2.7941	0.00520447	0.0309268	up	Not_bound
ENSG00000100276.9	RASL10A	7.01858	1.88053	0.673773	2.79104	0.00525391	0.0311788	up	Not_bound
ENSG00000175868.13	CALCB	6.56303	1.73901	0.623525	2.789	0.00528704	0.0313335	up	Not_bound
ENSG00000263155.5	MYZAP	34.1017	0.953867	0.342047	2.7887	0.00529197	0.0313522	up	Not_bound
ENSG00000116299.16	KIAA1324	51.8987	0.814177	0.292015	2.78813	0.00530132	0.0313866	up	Not_bound
ENSG00000130711.3	PRDM12	13.136	1.32512	0.475389	2.78746	0.00531236	0.0314205	up	Not_bound
ENSG00000167588.12	GPD1	18.267	1.16558	0.41837	2.78601	0.00533616	0.0315193	up	Not_bound
ENSG00000186998.15	EMID1	26.0911	1.1948	0.428832	2.78618	0.00533339	0.0315193	up	Not_bound
ENSG00000204428.12	LY6G5C	34.8661	0.830701	0.298414	2.78372	0.00537399	0.0317216	up	Not_bound
ENSG00000119227.7	PIGZ	72.313	0.667276	0.240017	2.78012	0.00543385	0.0320148	up	Not_bound
ENSG00000162511.7	LAPTM5	8.75676	1.51391	0.54469	2.77939	0.00544611	0.0320512	up	Not_bound
ENSG00000162344.3	FGF19	7.36982	1.77892	0.640626	2.77685	0.00548883	0.0322385	up	Not_bound
ENSG00000100784.11	RPS6KA5	409.015	0.698976	0.252011	2.77359	0.00554412	0.032445	up	Not_bound
ENSG00000141505.11	ASGR1	34.7906	0.881117	0.317677	2.77362	0.00554361	0.032445	up	Not_bound
ENSG00000151611.14	MMAA	113.759	0.615871	0.222247	2.7711	0.00558668	0.0326509	up	Not_bound
ENSG00000272669.1	AL021707.6	13.883	1.13748	0.410538	2.77071	0.00559349	0.03268	up	Not_bound
ENSG00000186496.11	ZNF396	47.0786	0.811935	0.293366	2.76765	0.00564625	0.0329141	up	Not_bound
ENSG00000197580.11	BCO2	43.2291	1.00499	0.363122	2.76763	0.00564656	0.0329141	up	Not_bound
ENSG00000257771.5	LINC02395	5.91992	2.47601	0.894593	2.76776	0.00564436	0.0329141	up	Not_bound
ENSG00000111834.12	RSPH4A	15.9403	1.20143	0.434385	2.76581	0.0056781	0.0330545	up	Not_bound
ENSG00000261534.1	AL596244.1	29.648	0.964646	0.34892	2.76466	0.00569823	0.0331391	up	Not_bound
ENSG00000245275.7	SAP30L-AS1	67.4273	0.905253	0.327804	2.76156	0.00575251	0.0333891	up	Not_bound
ENSG00000110876.9	SELPLG	19.763	1.36045	0.493025	2.7594	0.00579083	0.0335675	up	Not_bound
ENSG00000146005.3	PSD2	6.00867	2.3201	0.841473	2.75719	0.00583006	0.0337495	up	Not_bound
ENSG00000107099.15	DOCK8	61.3863	0.610393	0.221644	2.75393	0.00588837	0.0340259	up	Not_bound
ENSG00000205683.11	DPF3	9.71337	1.70067	0.61758	2.75376	0.00589149	0.0340259	up	Not_bound
ENSG00000273151.1	AC073957.3	89.7583	0.66492	0.241563	2.75258	0.0059128	0.034063	up	Not_bound
ENSG00000260196.1	AC124798.1	71.3604	0.83764	0.304457	2.75126	0.00593666	0.0341782	up	Not_bound
ENSG00000148655.14	LRMDA	104.862	0.659788	0.239893	2.75034	0.0059533	0.0342552	up	Not_bound
ENSG00000128340.14	RAC2	9.30018	1.7106	0.62209	2.74977	0.00596368	0.0342987	up	Not_bound
ENSG00000196189.12	SEMA4A	10.7692	1.39434	0.508385	2.74268	0.00609406	0.0349369	up	Not_bound
ENSG00000005513.9	SOX8	57.9973	0.71902	0.262647	2.73759	0.00618913	0.0353676	up	Not_bound
ENSG00000059728.10	MXD1	328.981	0.654039	0.23909	2.73553	0.00622795	0.0354751	up	Not_bound
ENSG00000100968.13	NFATC4	30.5152	1.38831	0.507506	2.73556	0.00622744	0.0354751	up	Not_bound
ENSG00000152495.10	CAMK4	14.385	1.26176	0.46118	2.73594	0.00622023	0.0354751	up	Not_bound
ENSG00000059377.16	TBXAS1	481.306	0.589144	0.215516	2.73364	0.00626391	0.0356113	up	Not_bound
ENSG00000134668.12	SPOCD1	87.1201	1.37845	0.504765	2.73087	0.0063168	0.035866	up	Not_bound
ENSG00000269896.2	AL513477.1	30.7331	0.791913	0.290423	2.72675	0.00639606	0.0362166	up	Not_bound
ENSG00000215374.5	FAM66B	19.0397	1.02415	0.375683	2.72609	0.00640899	0.0362701	up	Not_bound
ENSG00000110324.10	IL10RA	6.38338	1.9741	0.724446	2.72498	0.00643051	0.0363487	up	Not_bound
ENSG00000143869.6	GDF7	11.2845	1.44031	0.528629	2.72461	0.00643784	0.0363669	up	Not_bound
ENSG00000203667.9	COX20	32.2202	0.753317	0.277238	2.71722	0.00658332	0.0370707	up	Not_bound
ENSG00000067842.17	ATP2B3	13.9602	1.86109	0.685897	2.71337	0.00666034	0.037433	up	Not_bound
ENSG00000165272.15	AQP3	964.529	1.45247	0.535354	2.71309	0.00666581	0.0374479	up	Not_bound
ENSG00000007402.11	CACNA2D2	42.5747	1.13489	0.418509	2.71174	0.0066931	0.0375695	up	Not_bound
ENSG00000213424.8	KRT222	20.9842	0.950076	0.351166	2.70549	0.00682035	0.0380973	up	Not_bound
ENSG00000234745.10	HLA-B	256.46	0.628801	0.232421	2.70544	0.00682134	0.0380973	up	Not_bound
ENSG00000128917.7	DLL4	44.9689	1.39163	0.514862	2.70292	0.00687343	0.0383269	up	Not_bound
ENSG00000158315.10	RHBDL2	80.9071	0.644939	0.239121	2.69713	0.00699403	0.0388688	up	Not_bound
ENSG00000279501.1	CR392039.3	48.0177	0.990959	0.367493	2.69654	0.00700649	0.0389061	up	Not_bound
ENSG00000241081.1	RPL22P2	36.7935	0.7285	0.270502	2.69314	0.00707831	0.0392105	up	Not_bound
ENSG00000215788.10	TNFRSF25	91.8135	0.802096	0.29823	2.68952	0.00715548	0.0395156	up	Not_bound
ENSG00000260641.1	AC114811.2	7.30205	1.80494	0.671085	2.68959	0.00715401	0.0395156	up	Not_bound
ENSG00000130517.13	PGPEP1	572.103	0.611448	0.227904	2.68292	0.0072983	0.0401655	up	Not_bound
ENSG00000267128.1	RNF157-AS1	10.9394	1.62124	0.60544	2.67779	0.00741105	0.0406473	up	Not_bound
ENSG00000139044.11	B4GALNT3	75.051	0.963497	0.360079	2.67579	0.00745534	0.0408474	up	Not_bound
ENSG00000115596.3	WNT6	9.39793	2.0516	0.767452	2.67326	0.00751171	0.0410724	up	Not_bound
ENSG00000160460.15	SPTBN4	107.17	0.963607	0.362559	2.65779	0.00786541	0.0426121	up	Not_bound
ENSG00000102879.15	CORO1A	81.0096	0.985753	0.370975	2.65719	0.00787941	0.0426617	up	Not_bound
ENSG00000168913.6	ENHO	16.2304	1.38686	0.521947	2.65709	0.00788177	0.0426617	up	Not_bound
ENSG00000141497.13	ZMYND15	19.0444	1.01136	0.380979	2.65462	0.0079397	0.0429097	up	Not_bound
ENSG00000145861.7	C1QTNF2	7.93174	1.8353	0.691928	2.65244	0.00799125	0.0431357	up	Not_bound
ENSG00000234965.2	SHISA8	16.1091	1.12651	0.425132	2.64978	0.00805431	0.0434497	up	Not_bound
ENSG00000230778.1	ANKRD63	13.1316	1.24062	0.46859	2.64755	0.00810776	0.0436583	up	Not_bound
ENSG00000165923.15	AGBL2	70.2374	0.602163	0.227722	2.64429	0.00818636	0.0439747	up	Not_bound
ENSG00000008277.14	ADAM22	125.902	0.735774	0.278355	2.64329	0.00821045	0.0440641	up	Not_bound
ENSG00000069493.14	CLEC2D	55.9317	0.596324	0.225659	2.64259	0.00822755	0.0441346	up	Not_bound
ENSG00000285755.1	AC132153.1	6.19391	1.92264	0.72785	2.64153	0.00825331	0.0442405	up	Not_bound
ENSG00000162711.17	NLRP3	7.77878	1.61659	0.61206	2.64123	0.00826067	0.0442437	up	Not_bound
ENSG00000160712.12	IL6R	922.995	0.59331	0.224774	2.63958	0.00830089	0.044415	up	Not_bound
ENSG00000006016.10	CRLF1	30.6302	0.78791	0.298752	2.63734	0.00835599	0.0446425	up	Not_bound
ENSG00000236345.1	AL354719.2	17.3288	1.12854	0.429461	2.62781	0.00859362	0.0457466	up	Not_bound
ENSG00000114115.9	RBP1	50.9162	0.81551	0.310369	2.62755	0.00860021	0.045768	up	Not_bound
ENSG00000189350.12	TOGARAM2	5.88063	1.85631	0.706842	2.62621	0.00863421	0.0459351	up	Not_bound
ENSG00000188596.10	CFAP54	44.8691	0.618835	0.23596	2.62262	0.00872557	0.0463239	up	Not_bound
ENSG00000275131.3	AC241952.1	40.8256	0.646204	0.246394	2.62264	0.00872505	0.0463239	up	Not_bound
ENSG00000074660.15	SCARF1	14.7644	1.40532	0.536217	2.6208	0.00877225	0.0465299	up	Not_bound
ENSG00000225269.2	LINC00705	6.84601	2.18857	0.836901	2.61508	0.00892062	0.0471758	up	Not_bound
ENSG00000231453.1	LINC01305	41.9007	0.94886	0.362878	2.61482	0.00892744	0.0471874	up	Not_bound
ENSG00000115718.17	PROC	44.37	0.905505	0.346662	2.61207	0.00899967	0.0474806	up	Not_bound
ENSG00000165591.6	FAAH2	107.722	0.60248	0.230851	2.60982	0.00905903	0.0477511	up	Not_bound
ENSG00000232160.6	RAP2C-AS1	21.3126	0.951397	0.364746	2.60838	0.00909715	0.0479236	up	Not_bound
ENSG00000146232.16	NFKBIE	369.635	0.587522	0.225488	2.60555	0.00917265	0.0482353	up	Not_bound
ENSG00000186715.11	MST1L	16.1581	1.14857	0.440924	2.60491	0.00918971	0.0482916	up	Not_bound
ENSG00000196748.9	CLPSL2	7.00494	1.68773	0.648369	2.60304	0.00924017	0.0484897	up	Not_bound
ENSG00000154556.18	SORBS2	11.8991	1.21242	0.466074	2.60135	0.00928577	0.0486807	up	Not_bound
ENSG00000137965.10	IFI44	49.7293	1.07483	0.413542	2.59909	0.00934703	0.0489491	up	Not_bound

## Sheet: S4B
Table S4B. Differentially expressed genes upon FOXM1 knockdown
gene id	gene name	baseMean	log2FoldChange	lfcSE	stat	pvalue	padj	DE status	bound by FOXM1
ENSG00000111206.12	FOXM1	1804.85	-3.38568	0.119596	-28.3092	2.65968e-176	3.80839e-172	down	Not_bound
ENSG00000100526.19	CDKN3	758.395	-1.52484	0.0825624	-18.4689	3.67199e-76	2.62896e-72	down	Bound
ENSG00000163634.11	THOC7	725.603	-2.14676	0.116629	-18.4068	1.15916e-75	5.53267e-72	down	Not_bound
ENSG00000096060.14	FKBP5	1153.67	-1.15842	0.0839959	-13.7914	2.87264e-43	1.02833e-39	down	Not_bound
ENSG00000018408.14	WWTR1	3596.93	-1.7311	0.129048	-13.4144	4.98091e-41	1.42643e-37	down	Not_bound
ENSG00000214357.8	NEURL1B	148.955	-2.9023	0.226617	-12.8071	1.49623e-37	3.57076e-34	down	Bound
ENSG00000170312.15	CDK1	2767.71	-0.686851	0.0548542	-12.5214	5.70368e-36	1.16673e-32	down	Bound
ENSG00000178691.10	SUZ12	2726.84	-1.31903	0.110013	-11.9898	4.01994e-33	7.19519e-30	down	Not_bound
ENSG00000152749.7	GPR180	630.351	-1.31151	0.113383	-11.567	6.05491e-31	9.63336e-28	down	Not_bound
ENSG00000163877.10	SNIP1	287.471	-1.37689	0.119744	-11.4987	1.33975e-30	1.91839e-27	down	Not_bound
ENSG00000077044.10	DGKD	3773	-0.952279	0.087441	-10.8905	1.27883e-27	1.66469e-24	down	Not_bound
ENSG00000153561.12	RMND5A	1319.8	-1.38751	0.128178	-10.8249	2.62383e-27	3.13088e-24	down	Not_bound
ENSG00000133657.15	ATP13A3	4493.87	-0.808318	0.0774706	-10.4339	1.7365e-25	1.91268e-22	down	Not_bound
ENSG00000104643.9	MTMR9	604.511	-1.01485	0.0975955	-10.3986	2.51734e-25	2.5747e-22	down	Not_bound
ENSG00000173757.9	STAT5B	1606.05	-0.870552	0.0840829	-10.3535	4.03454e-25	3.85137e-22	down	Not_bound
ENSG00000121957.13	GPSM2	503.863	-1.08162	0.104726	-10.3281	5.2579e-25	4.70549e-22	down	Bound
ENSG00000088247.17	KHSRP	5243.01	-0.986315	0.0964452	-10.2267	1.50579e-24	1.26832e-21	down	Not_bound
ENSG00000224531.5	SMIM13	662.283	-1.06555	0.104546	-10.1921	2.14971e-24	1.71009e-21	down	Not_bound
ENSG00000117650.12	NEK2	1245.7	-0.924736	0.0914052	-10.1169	4.64971e-24	3.50417e-21	down	Bound
ENSG00000105778.18	AVL9	2103.01	-0.831586	0.0845041	-9.84077	7.51309e-23	5.37899e-20	down	Not_bound
ENSG00000075785.12	RAB7A	4661.39	-0.752745	0.0804149	-9.36077	7.91602e-21	5.3976e-18	down	Not_bound
ENSG00000135451.12	TROAP	734.84	-1.33061	0.144331	-9.21911	2.99577e-20	1.94984e-17	down	Bound
ENSG00000163162.8	RNF149	986.328	-0.817576	0.0891033	-9.1756	4.49079e-20	2.79581e-17	down	Not_bound
ENSG00000170540.14	ARL6IP1	6417.53	-0.71669	0.0791161	-9.05871	1.32008e-19	7.87594e-17	down	Bound
ENSG00000122068.12	FYTTD1	1244.16	-1.20331	0.134606	-8.93952	3.90874e-19	2.15266e-16	down	Not_bound
ENSG00000180776.15	ZDHHC20	2123.52	-1.03941	0.119115	-8.72607	2.63678e-18	1.39837e-15	down	Not_bound
ENSG00000155100.10	OTUD6B	729.111	-0.958439	0.110226	-8.6952	3.46208e-18	1.77048e-15	down	Not_bound
ENSG00000085491.16	SLC25A24	1779.46	-0.749635	0.0867988	-8.63647	5.79782e-18	2.86272e-15	down	Not_bound
ENSG00000197147.13	LRRC8B	446.303	-0.750348	0.0870347	-8.62124	6.62311e-18	3.16121e-15	down	Not_bound
ENSG00000130147.15	SH3BP4	1180.12	-0.663015	0.0777757	-8.52471	1.53193e-17	6.85832e-15	down	Not_bound
ENSG00000162441.11	LZIC	525.824	-0.843471	0.0989449	-8.52465	1.53269e-17	6.85832e-15	down	Not_bound
ENSG00000115355.16	CCDC88A	2649.07	-0.722334	0.0856559	-8.43297	3.37007e-17	1.46231e-14	down	Not_bound
ENSG00000089818.17	NECAP1	340.535	-1.16397	0.145934	-7.97603	1.51117e-15	6.36425e-13	down	Not_bound
ENSG00000162063.12	CCNF	838.244	-0.849338	0.108247	-7.84627	4.28579e-15	1.75338e-12	down	Bound
ENSG00000108064.10	TFAM	2514.89	-0.723933	0.0924	-7.83477	4.69708e-15	1.86827e-12	down	Not_bound
ENSG00000111269.2	CREBL2	1349.08	-0.666395	0.0863421	-7.71807	1.18101e-14	4.57051e-12	down	Not_bound
ENSG00000135272.10	MDFIC	1098.03	-0.968614	0.128296	-7.54984	4.35796e-14	1.60004e-11	down	Not_bound
ENSG00000204116.11	CHIC1	667.834	-0.919842	0.121793	-7.55251	4.26959e-14	1.60004e-11	down	Not_bound
ENSG00000112984.11	KIF20A	1709.27	-0.840755	0.113089	-7.43444	1.0501e-13	3.58008e-11	down	Bound
ENSG00000155096.13	AZIN1	3928.65	-0.957114	0.129747	-7.37677	1.62175e-13	5.40044e-11	down	Not_bound
ENSG00000115163.14	CENPA	625.281	-0.746949	0.101691	-7.34527	2.05341e-13	6.68246e-11	down	Bound
ENSG00000100129.17	EIF3L	2153.92	-0.611178	0.0837169	-7.30054	2.86623e-13	9.12034e-11	down	Not_bound
ENSG00000186687.15	LYRM7	575.739	-0.841634	0.117897	-7.13871	9.42086e-13	2.93255e-10	down	Not_bound
ENSG00000108588.13	CCDC47	4284.01	-0.725712	0.102719	-7.06502	1.60591e-12	4.89256e-10	down	Not_bound
ENSG00000185361.8	TNFAIP8L1	241.4	-1.08964	0.157427	-6.92156	4.46683e-12	1.30532e-09	down	Bound
ENSG00000180488.15	MIGA1	1066.77	-0.587137	0.0850203	-6.90584	4.99072e-12	1.42924e-09	down	Not_bound
ENSG00000134057.14	CCNB1	4563.65	-0.683945	0.0995894	-6.86765	6.52666e-12	1.83246e-09	down	Bound
ENSG00000154114.12	TBCEL	347.843	-0.874119	0.127716	-6.84422	7.6891e-12	2.11731e-09	down	Not_bound
ENSG00000139354.10	GAS2L3	752.898	-0.641043	0.0944967	-6.78376	1.17091e-11	3.16344e-09	down	Bound
ENSG00000030110.12	BAK1	355.763	-0.886698	0.133442	-6.64481	3.03604e-11	8.05056e-09	down	Not_bound
ENSG00000123178.14	SPRYD7	522.49	-0.600339	0.0913592	-6.57119	4.99147e-11	1.2763e-08	down	Not_bound
ENSG00000125898.12	FAM110A	181.507	-0.902233	0.138083	-6.534	6.40357e-11	1.58091e-08	down	Bound
ENSG00000169607.12	CKAP2L	604.978	-0.687735	0.105394	-6.52537	6.78343e-11	1.64631e-08	down	Bound
ENSG00000176597.11	B3GNT5	472.855	-1.60179	0.247053	-6.48361	8.9555e-11	2.13723e-08	down	Not_bound
ENSG00000101577.9	LPIN2	944.883	-0.609263	0.0943484	-6.45759	1.06385e-10	2.49725e-08	down	Not_bound
ENSG00000261609.6	GAN	570.336	-0.676077	0.106479	-6.34938	2.16184e-10	4.9928e-08	down	Not_bound
ENSG00000135048.13	CEMIP2	8097.13	-0.730251	0.116058	-6.29213	3.13147e-10	6.89838e-08	down	Not_bound
ENSG00000181830.8	SLC35C1	1016.66	-1.09503	0.178765	-6.12557	9.03621e-10	1.90279e-07	down	Not_bound
ENSG00000196776.15	CD47	1702.03	-0.602021	0.0983336	-6.12223	9.22728e-10	1.91486e-07	down	Not_bound
ENSG00000138180.15	CEP55	2823.3	-0.663807	0.108728	-6.10524	1.02648e-09	2.09974e-07	down	Bound
ENSG00000165997.4	ARL5B	2330.72	-0.607631	0.100177	-6.06556	1.31495e-09	2.61511e-07	down	Not_bound
ENSG00000181450.17	ZNF678	248.245	-0.66675	0.111222	-5.99475	2.03801e-09	3.89097e-07	down	Not_bound
ENSG00000132640.14	BTBD3	1375.98	-0.645279	0.108445	-5.95027	2.67708e-09	4.97833e-07	down	Not_bound
ENSG00000166831.8	RBPMS2	355.413	-0.644297	0.10958	-5.87972	4.10963e-09	7.35573e-07	down	Not_bound
ENSG00000174010.9	KLHL15	566.511	-0.605096	0.10338	-5.85311	4.82465e-09	8.52891e-07	down	Not_bound
ENSG00000167842.15	MIS12	708.355	-0.616661	0.106107	-5.8117	6.18401e-09	1.02964e-06	down	Not_bound
ENSG00000069956.11	MAPK6	4978.92	-0.840206	0.146234	-5.74563	9.15816e-09	1.50731e-06	down	Not_bound
ENSG00000138078.15	PREPL	1421.84	-0.86002	0.151492	-5.677	1.37075e-08	2.18087e-06	down	Not_bound
ENSG00000112078.13	KCTD20	1973.51	-0.587239	0.103645	-5.66587	1.46282e-08	2.30177e-06	down	Not_bound
ENSG00000171621.13	SPSB1	636.489	-0.734906	0.129776	-5.66289	1.48846e-08	2.31666e-06	down	Not_bound
ENSG00000105849.5	TWISTNB	1446.72	-0.608291	0.107755	-5.64513	1.65059e-08	2.51434e-06	down	Not_bound
ENSG00000033867.16	SLC4A7	3449.46	-0.731337	0.129981	-5.62651	1.83896e-08	2.74293e-06	down	Not_bound
ENSG00000072864.14	NDE1	871.789	-0.638162	0.11538	-5.53096	3.18489e-08	4.56045e-06	down	Bound
ENSG00000102753.9	KPNA3	2141.47	-0.655027	0.119268	-5.49206	3.97277e-08	5.57707e-06	down	Not_bound
ENSG00000174099.11	MSRB3	1531.74	-0.775033	0.142206	-5.45008	5.03472e-08	6.86591e-06	down	Not_bound
ENSG00000180537.12	RNF182	50.8845	-1.3009	0.239463	-5.43257	5.55485e-08	7.50377e-06	down	Not_bound
ENSG00000104671.7	DCTN6	385.724	-0.810892	0.149607	-5.42016	5.9546e-08	7.9686e-06	down	Not_bound
ENSG00000119397.16	CNTRL	732.947	-0.732838	0.135526	-5.40735	6.39649e-08	8.48067e-06	down	Not_bound
ENSG00000113249.12	HAVCR1	1750.71	-0.782941	0.147143	-5.32096	1.03223e-07	1.30801e-05	down	Not_bound
ENSG00000187867.8	PALM3	67.5791	-1.0903	0.20826	-5.23529	1.64722e-07	1.99887e-05	down	Not_bound
ENSG00000085433.15	WDR47	302.025	-0.776166	0.150448	-5.15901	2.48254e-07	2.92995e-05	down	Not_bound
ENSG00000145386.9	CCNA2	2129.76	-0.610579	0.119941	-5.09065	3.56829e-07	4.08755e-05	down	Bound
ENSG00000102174.8	PHEX	119.63	-1.13288	0.223405	-5.07097	3.95789e-07	4.49785e-05	down	Not_bound
ENSG00000075089.9	ACTR6	759.04	-0.694444	0.138132	-5.0274	4.97184e-07	5.47629e-05	down	Not_bound
ENSG00000102218.5	RP2	1012.63	-0.638276	0.127404	-5.00986	5.44709e-07	5.86443e-05	down	Not_bound
ENSG00000196526.10	AFAP1	2062.11	-0.640114	0.129418	-4.94612	7.57079e-07	7.63423e-05	down	Not_bound
ENSG00000152056.16	AP1S3	1007.9	-0.813858	0.165382	-4.92109	8.60643e-07	8.55802e-05	down	Not_bound
ENSG00000119899.12	SLC17A5	590.089	-0.616652	0.12613	-4.88901	1.01345e-06	9.80517e-05	down	Not_bound
ENSG00000111247.14	RAD51AP1	763.477	-0.632085	0.136165	-4.64206	3.4495e-06	0.000290549	down	Not_bound
ENSG00000153179.12	RASSF3	1127.3	-0.58533	0.126183	-4.63872	3.50568e-06	0.000292317	down	Not_bound
ENSG00000204899.5	MZT1	839.64	-0.588406	0.128566	-4.57667	4.72432e-06	0.000377919	down	Bound
ENSG00000128944.13	KNSTRN	801.344	-0.598713	0.131594	-4.54968	5.37263e-06	0.000427393	down	Bound
ENSG00000169884.13	WNT10B	70.1096	-0.982315	0.216312	-4.5412	5.59363e-06	0.000442515	down	Not_bound
ENSG00000101447.14	FAM83D	1861.8	-0.693244	0.154043	-4.50034	6.78464e-06	0.000527985	down	Bound
ENSG00000164161.9	HHIP	145.554	-1.24255	0.282853	-4.39293	1.11834e-05	0.000829712	down	Not_bound
ENSG00000104375.16	STK3	757.844	-0.723488	0.172242	-4.20041	2.66431e-05	0.00172587	down	Not_bound
ENSG00000092621.12	PHGDH	1197.04	-0.605818	0.144525	-4.19179	2.76758e-05	0.00176915	down	Not_bound
ENSG00000119900.8	OGFRL1	867.499	-0.602616	0.147153	-4.09518	4.21845e-05	0.00246191	down	Not_bound
ENSG00000136122.15	BORA	205.316	-0.657174	0.167262	-3.92902	8.52944e-05	0.00439328	down	Bound
ENSG00000050438.16	SLC4A8	119.682	-0.867768	0.220987	-3.92678	8.60908e-05	0.0044184	down	Not_bound
ENSG00000279192.1	PWAR5	111.149	-0.737673	0.189563	-3.89143	9.96543e-05	0.00494886	down	Not_bound
ENSG00000272750.1	AL592148.3	22.2113	-1.32995	0.343435	-3.87249	0.000107731	0.00524694	down	Not_bound
ENSG00000005249.12	PRKAR2B	282.366	-0.75893	0.196958	-3.85326	0.000116557	0.00555169	down	Not_bound
ENSG00000104332.11	SFRP1	2480.96	-0.698195	0.181566	-3.84541	0.000120353	0.00568755	down	Not_bound
ENSG00000160469.16	BRSK1	139.67	-0.634939	0.168201	-3.77488	0.000160084	0.00714092	down	Not_bound
ENSG00000116406.18	EDEM3	2156.18	-0.594068	0.158668	-3.7441	0.000181043	0.00787949	down	Not_bound
ENSG00000264112.1	AC015813.1	313.099	-0.676574	0.181561	-3.72642	0.000194216	0.00830144	down	Not_bound
ENSG00000110092.3	CCND1	8441.78	-0.611381	0.164296	-3.72122	0.000198266	0.00839932	down	Not_bound
ENSG00000167550.10	RHEBL1	72.1586	-0.752206	0.2055	-3.66038	0.000251845	0.00990707	down	Not_bound
ENSG00000152104.11	PTPN14	1477.8	-0.772247	0.2116	-3.64955	0.000262698	0.0103057	down	Not_bound
ENSG00000108947.4	EFNB3	76.7635	-0.944172	0.264464	-3.57013	0.000356799	0.0133394	down	Not_bound
ENSG00000155304.5	HSPA13	1435.34	-0.58608	0.164762	-3.55713	0.000374934	0.0137658	down	Not_bound
ENSG00000164096.12	C4orf3	733.531	-0.829783	0.234585	-3.53724	0.000404325	0.0144742	down	Not_bound
ENSG00000143067.4	ZNF697	149.421	-0.61967	0.175684	-3.52719	0.000419999	0.014886	down	Not_bound
ENSG00000185507.20	IRF7	98.159	-0.651942	0.18566	-3.51148	0.000445616	0.015525	down	Not_bound
ENSG00000146678.9	IGFBP1	583.489	-0.71906	0.20637	-3.48433	0.000493362	0.0169819	down	Not_bound
ENSG00000166025.17	AMOTL1	1327.46	-0.67922	0.19621	-3.4617	0.000536783	0.018257	down	Not_bound
ENSG00000257151.1	PWAR6	67.1177	-0.73337	0.212701	-3.4479	0.000564969	0.0190348	down	Not_bound
ENSG00000154096.13	THY1	72.6306	-0.800419	0.232706	-3.43961	0.000582548	0.0193538	down	Not_bound
ENSG00000185924.6	RTN4RL1	43.9367	-0.760377	0.226289	-3.36021	0.000778838	0.0244565	down	Not_bound
ENSG00000118402.5	ELOVL4	95.8297	-0.620879	0.185082	-3.35461	0.00079477	0.0247334	down	Not_bound
ENSG00000197467.14	COL13A1	30.6	-1.40237	0.418478	-3.35112	0.00080484	0.0247839	down	Not_bound
ENSG00000183092.16	BEGAIN	59.8094	-0.735606	0.219661	-3.34883	0.000811539	0.0248831	down	Not_bound
ENSG00000197616.11	MYH6	86.0674	-9.19087	2.76669	-3.32198	0.000893823	0.0264435	down	Not_bound
ENSG00000160062.14	ZBTB8A	113.979	-0.58644	0.1766	-3.32073	0.000897824	0.0265071	down	Not_bound
ENSG00000144468.16	RHBDD1	472.895	-0.685906	0.207365	-3.30772	0.000940594	0.0273747	down	Not_bound
ENSG00000164379.6	FOXQ1	135.595	-0.75776	0.229588	-3.30052	0.000965063	0.0278043	down	Not_bound
ENSG00000167971.15	CASKIN1	68.7048	-0.632771	0.195178	-3.24203	0.00118683	0.0329344	down	Not_bound
ENSG00000231607.10	DLEU2	76.3797	-0.856218	0.26511	-3.22967	0.00123931	0.0338014	down	Not_bound
ENSG00000163735.6	CXCL5	15268	-0.892456	0.276881	-3.22324	0.00126748	0.0344187	down	Not_bound
ENSG00000259803.6	SLC22A31	27.2594	-0.970665	0.303263	-3.20074	0.00137077	0.036688	down	Not_bound
ENSG00000175879.8	HOXD8	137.689	-0.619593	0.197146	-3.14281	0.00167337	0.0415989	down	Not_bound
ENSG00000049246.14	PER3	75.1947	-0.591549	0.190462	-3.10587	0.00189718	0.045888	down	Not_bound
ENSG00000101935.9	AMMECR1	1210.71	0.719135	0.096322	7.46595	8.27027e-14	2.96055e-11	up	Not_bound
ENSG00000159792.9	PSKH1	783.274	0.699877	0.119967	5.83389	5.41482e-09	9.34155e-07	up	Not_bound
ENSG00000139645.9	ANKRD52	8976.07	0.601027	0.112146	5.35934	8.35284e-08	1.0679e-05	up	Not_bound
ENSG00000166483.10	WEE1	1364.14	0.673164	0.127382	5.28462	1.25967e-07	1.55494e-05	up	Not_bound
ENSG00000159388.5	BTG2	776.877	0.605153	0.117958	5.13023	2.89389e-07	3.36891e-05	up	Not_bound
ENSG00000185291.11	IL3RA	125.625	1.02607	0.205095	5.00289	5.64776e-07	6.03129e-05	up	Not_bound
ENSG00000100100.12	PIK3IP1	78.2091	0.849744	0.183763	4.62414	3.76161e-06	0.000307786	up	Not_bound
ENSG00000102057.9	KCND1	117.781	0.856079	0.191501	4.47036	7.80896e-06	0.000597949	up	Not_bound
ENSG00000255774.2	AP000439.2	218.082	0.612963	0.140798	4.35349	1.33984e-05	0.000978836	up	Not_bound
ENSG00000054690.13	PLEKHH1	388.024	0.638164	0.155765	4.09698	4.18575e-05	0.00246191	up	Not_bound
ENSG00000163491.16	NEK10	61.2129	0.889698	0.219844	4.04695	5.18901e-05	0.00293682	up	Not_bound
ENSG00000253540.5	FAM86HP	33.9112	1.07941	0.270101	3.9963	6.4339e-05	0.00351736	up	Not_bound
ENSG00000163624.5	CDS1	187.478	0.681387	0.173597	3.9251	8.66947e-05	0.0044335	up	Not_bound
ENSG00000189143.9	CLDN4	222.154	0.613432	0.157721	3.88935	0.000100514	0.00494886	up	Not_bound
ENSG00000269896.2	AL513477.1	34.1577	1.0377	0.266811	3.88926	0.000100549	0.00494886	up	Not_bound
ENSG00000158486.13	DNAH3	29.4869	1.2195	0.31524	3.8685	0.000109509	0.0052851	up	Not_bound
ENSG00000178038.16	ALS2CL	391.908	0.613386	0.160452	3.82286	0.00013191	0.00609131	up	Not_bound
ENSG00000183773.15	AIFM3	84.9487	0.647497	0.173898	3.72344	0.00019653	0.00835047	up	Not_bound
ENSG00000182795.12	C1orf116	400.3	0.65397	0.175882	3.71823	0.000200626	0.00847424	up	Not_bound
ENSG00000254632.1	AP003119.1	56.4226	0.967998	0.261028	3.70841	0.000208565	0.00870976	up	Not_bound
ENSG00000184925.11	LCN12	58.4544	1.00095	0.271672	3.68443	0.000229216	0.0092716	up	Not_bound
ENSG00000103154.9	NECAB2	118.801	1.1245	0.311041	3.61526	0.000300041	0.0115803	up	Not_bound
ENSG00000175938.6	ORAI3	168.075	0.688156	0.194548	3.5372	0.00040439	0.0144742	up	Not_bound
ENSG00000259153.1	AC004816.1	80.4885	0.615348	0.177876	3.45942	0.000541334	0.0183682	up	Not_bound
ENSG00000260630.6	SNAI3-AS1	90.7167	0.715965	0.213461	3.35408	0.000796293	0.0247334	up	Not_bound
ENSG00000272556.2	GTF2IP13	104.53	0.613002	0.184002	3.3315	0.000863806	0.0260708	up	Not_bound
ENSG00000272068.1	AL365181.2	327.703	0.59224	0.179121	3.30637	0.000945143	0.0274513	up	Not_bound
ENSG00000143554.13	SLC27A3	77.8682	0.638675	0.202613	3.15219	0.00162053	0.0408527	up	Not_bound
ENSG00000283511.1	AC137936.2	47.0148	0.827863	0.268041	3.08857	0.00201122	0.0481584	up	Not_bound

## Sheet: S4C
Table S4C. Differentially expressed genes upon MYBL2 and FOXM1 (siBoth) knockdown
gene id	gene name	baseMean	log2FoldChange	lfcSE	stat	pvalue	padj	DE status	bound by MYBL2 or FOXM1
ENSG00000101057.15	MYBL2	2193.45	-4.3624	0.17319	-25.1886	5.33896e-140	8.14939e-136	down	Not_bound
ENSG00000111206.12	FOXM1	1804.82	-3.38405	0.15657	-21.6136	1.33841e-103	1.02148e-99	down	Bound
ENSG00000112977.15	DAP	1840.31	-2.5818	0.122902	-21.0069	5.67298e-98	2.88641e-94	down	Not_bound
ENSG00000173218.14	VANGL1	924.566	-2.12289	0.111517	-19.0366	8.48971e-81	3.23967e-77	down	Bound
ENSG00000018408.14	WWTR1	2490.33	-1.9952	0.107584	-18.5456	8.85601e-77	2.70356e-73	down	Not_bound
ENSG00000198363.17	ASPH	30116	-1.73781	0.100266	-17.3319	2.70045e-67	6.86995e-64	down	Not_bound
ENSG00000012232.8	EXTL3	1392.49	-1.8653	0.118428	-15.7505	6.81043e-56	1.48506e-52	down	Not_bound
ENSG00000112984.11	KIF20A	1448.21	-2.22097	0.151178	-14.691	7.35823e-49	1.40395e-45	down	Bound
ENSG00000148773.13	MKI67	6321.24	-1.51669	0.105908	-14.3209	1.62097e-46	2.47425e-43	down	Bound
ENSG00000162063.12	CCNF	757.824	-2.00644	0.140096	-14.3219	1.59658e-46	2.47425e-43	down	Bound
ENSG00000170027.6	YWHAG	12302.4	-1.26434	0.0888437	-14.2311	5.87522e-46	8.15267e-43	down	Not_bound
ENSG00000135451.12	TROAP	761.253	-1.70392	0.120984	-14.0839	4.76769e-45	6.06451e-42	down	Bound
ENSG00000165092.12	ALDH1A1	97383.7	-1.59725	0.116667	-13.6907	1.15381e-42	1.35475e-39	down	Not_bound
ENSG00000163634.11	THOC7	617.82	-1.74501	0.137962	-12.6485	1.14081e-36	1.24381e-33	down	Not_bound
ENSG00000140451.12	PIF1	370.333	-2.09223	0.165949	-12.6077	1.91523e-36	1.94894e-33	down	Bound
ENSG00000059758.7	CDK17	672.149	-1.49868	0.119867	-12.5029	7.20038e-36	6.86916e-33	down	Not_bound
ENSG00000100526.19	CDKN3	500.134	-2.18444	0.175774	-12.4275	1.85274e-35	1.66354e-32	down	Bound
ENSG00000164164.16	OTUD4	1732.9	-1.20869	0.0992043	-12.1838	3.79037e-34	3.21423e-31	down	Not_bound
ENSG00000139514.12	SLC7A1	3573.47	-1.4228	0.119052	-11.9511	6.40619e-33	5.14653e-30	down	Not_bound
ENSG00000145386.9	CCNA2	1237.69	-1.47412	0.126061	-11.6937	1.37311e-31	1.04796e-28	down	Bound
ENSG00000115163.14	CENPA	349.008	-1.88903	0.162393	-11.6325	2.81814e-31	2.01693e-28	down	Bound
ENSG00000132305.20	IMMT	3305.74	-1.45483	0.125095	-11.6298	2.907e-31	2.01693e-28	down	Not_bound
ENSG00000039560.13	RAI14	8292.12	-1.82593	0.157261	-11.6109	3.62906e-31	2.40843e-28	down	Not_bound
ENSG00000164054.15	SHISA5	3120.47	-1.43633	0.124506	-11.5362	8.66392e-31	5.51025e-28	down	Not_bound
ENSG00000071794.15	HLTF	1304.7	-2.00285	0.173819	-11.5227	1.01425e-30	6.19258e-28	down	Not_bound
ENSG00000138778.11	CENPE	1104.31	-1.52428	0.132931	-11.4667	1.9384e-30	1.13799e-27	down	Bound
ENSG00000275700.4	AATF	2820.68	-1.26681	0.111419	-11.3698	5.91527e-30	3.3441e-27	down	Not_bound
ENSG00000152332.15	UHMK1	2918.67	-1.56461	0.138166	-11.3241	9.97027e-30	5.43522e-27	down	Not_bound
ENSG00000119392.14	GLE1	1177.09	-1.17377	0.1039	-11.2971	1.35662e-29	7.14049e-27	down	Not_bound
ENSG00000068489.12	PRR11	1346.28	-1.45073	0.129891	-11.1689	5.79167e-29	2.87564e-26	down	Bound
ENSG00000213799.12	ZNF845	235.785	-2.10767	0.188722	-11.1681	5.84021e-29	2.87564e-26	down	Not_bound
ENSG00000106771.12	TMEM245	6019.32	-1.04474	0.0945271	-11.0523	2.13662e-28	1.01917e-25	down	Not_bound
ENSG00000138180.15	CEP55	1587.6	-1.18553	0.108321	-10.9446	7.04968e-28	3.2608e-25	down	Bound
ENSG00000198042.10	MAK16	808.509	-1.31523	0.122675	-10.7212	8.09521e-27	3.63428e-24	down	Not_bound
ENSG00000033050.8	ABCF2	601.15	-1.2602	0.118055	-10.6747	1.33704e-26	5.83104e-24	down	Not_bound
ENSG00000171848.14	RRM2	1234.34	-1.17366	0.112142	-10.4659	1.23958e-25	5.25581e-23	down	Bound
ENSG00000137807.15	KIF23	3119.2	-1.03899	0.100614	-10.3265	5.34839e-25	2.20643e-22	down	Bound
ENSG00000010704.18	HFE	594.719	-1.57364	0.155346	-10.1299	4.07026e-24	1.59304e-21	down	Not_bound
ENSG00000134057.14	CCNB1	3468.87	-1.23151	0.122858	-10.0239	1.19703e-23	4.56786e-21	down	Bound
ENSG00000035499.12	DEPDC1B	462.449	-1.39116	0.14017	-9.92477	3.24835e-23	1.20934e-20	down	Bound
ENSG00000196417.12	ZNF765	242.567	-1.86579	0.188675	-9.88889	4.65163e-23	1.69053e-20	down	Not_bound
ENSG00000024422.11	EHD2	3454.2	-1.37601	0.13943	-9.86885	5.68137e-23	2.01675e-20	down	Not_bound
ENSG00000175063.16	UBE2C	1417.48	-1.26282	0.127993	-9.86632	5.82627e-23	2.02119e-20	down	Bound
ENSG00000107798.17	LIPA	1753.92	-1.66609	0.169003	-9.85835	6.30775e-23	2.13959e-20	down	Not_bound
ENSG00000117724.12	CENPF	4544.38	-1.01982	0.104222	-9.7851	1.30473e-22	4.32942e-20	down	Bound
ENSG00000179051.13	RCC2	3247.82	-1.34656	0.137885	-9.76577	1.57913e-22	5.12847e-20	down	Not_bound
ENSG00000109171.14	SLAIN2	726.898	-1.29901	0.133388	-9.73863	2.06308e-22	6.5606e-20	down	Not_bound
ENSG00000109805.9	NCAPG	1038.33	-1.10734	0.114033	-9.71069	2.71485e-22	8.45703e-20	down	Bound
ENSG00000126787.12	DLGAP5	1422.45	-1.13403	0.116957	-9.6961	3.13254e-22	9.56301e-20	down	Bound
ENSG00000125844.15	RRBP1	6640.57	-1.41282	0.145993	-9.67731	3.76481e-22	1.12679e-19	down	Not_bound
ENSG00000118193.11	KIF14	1381.08	-1.0073	0.104998	-9.59353	8.5122e-22	2.49866e-19	down	Bound
ENSG00000214357.8	NEURL1B	112.07	-2.60674	0.273179	-9.54223	1.39798e-21	4.02618e-19	down	Bound
ENSG00000163877.10	SNIP1	284.622	-1.46182	0.15436	-9.4702	2.79316e-21	7.89534e-19	down	Not_bound
ENSG00000117650.12	NEK2	746.106	-1.2	0.126751	-9.46741	2.86857e-21	7.96106e-19	down	Bound
ENSG00000149503.12	INCENP	1498.42	-1.10226	0.11678	-9.43877	3.77182e-21	1.02809e-18	down	Bound
ENSG00000184992.10	BRI3BP	1290.66	-0.99619	0.105924	-9.40475	5.21547e-21	1.39665e-18	down	Not_bound
ENSG00000072042.12	RDH11	2121.06	-1.22373	0.130931	-9.34644	9.065e-21	2.34522e-18	down	Not_bound
ENSG00000143549.19	TPM3	10379.6	-0.894286	0.0956647	-9.34813	8.92101e-21	2.34522e-18	down	Not_bound
ENSG00000101558.13	VAPA	2523.38	-1.16137	0.124303	-9.3431	9.35536e-21	2.38e-18	down	Not_bound
ENSG00000116016.13	EPAS1	17706	-0.791001	0.0871683	-9.07442	1.14288e-19	2.81369e-17	down	Not_bound
ENSG00000011105.13	TSPAN9	706.393	-1.18836	0.13265	-8.95858	3.28891e-19	7.96855e-17	down	Not_bound
ENSG00000066279.17	ASPM	2307	-1.24042	0.139131	-8.91548	4.8569e-19	1.15837e-16	down	Bound
ENSG00000150093.18	ITGB1	43922.3	-0.821278	0.0921822	-8.90929	5.13603e-19	1.2061e-16	down	Not_bound
ENSG00000171316.11	CHD7	1653.47	-0.887025	0.100132	-8.85855	8.10649e-19	1.87481e-16	down	Not_bound
ENSG00000091542.8	ALKBH5	1913.16	-0.939444	0.106079	-8.85608	8.28762e-19	1.88809e-16	down	Not_bound
ENSG00000148730.6	EIF4EBP2	2408.91	-1.11018	0.125723	-8.83041	1.04291e-18	2.34102e-16	down	Not_bound
ENSG00000180182.10	MED14	1460	-1.43888	0.163075	-8.82347	1.10969e-18	2.45482e-16	down	Not_bound
ENSG00000088247.17	KHSRP	4104.73	-0.97386	0.110887	-8.78244	1.59967e-18	3.4882e-16	down	Not_bound
ENSG00000177885.14	GRB2	3679.47	-1.01115	0.115577	-8.74869	2.15842e-18	4.64031e-16	down	Not_bound
ENSG00000116096.5	SPR	1570.68	-1.10784	0.127029	-8.72117	2.75339e-18	5.83718e-16	down	Not_bound
ENSG00000120063.9	GNA13	2662.99	-1.06395	0.122692	-8.67166	4.25857e-18	8.9045e-16	down	Not_bound
ENSG00000116133.12	DHCR24	3994.27	-0.95361	0.110484	-8.63121	6.0705e-18	1.25216e-15	down	Not_bound
ENSG00000152102.17	FAM168B	3966.83	-0.89075	0.103615	-8.59676	8.20005e-18	1.64691e-15	down	Not_bound
ENSG00000105778.18	AVL9	2462.31	-0.779279	0.090717	-8.59022	8.67998e-18	1.72067e-15	down	Not_bound
ENSG00000131747.14	TOP2A	15041.2	-1.0246	0.119405	-8.58089	9.41388e-18	1.81907e-15	down	Bound
ENSG00000170312.15	CDK1	1788.43	-1.11701	0.130175	-8.58088	9.41474e-18	1.81907e-15	down	Bound
ENSG00000185896.10	LAMP1	3023.51	-0.854978	0.100204	-8.53241	1.43327e-17	2.73468e-15	down	Not_bound
ENSG00000182903.15	ZNF721	375.908	-1.20868	0.141885	-8.51872	1.61322e-17	3.04002e-15	down	Not_bound
ENSG00000160336.14	ZNF761	348.968	-1.2351	0.145094	-8.51236	1.70421e-17	3.17233e-15	down	Not_bound
ENSG00000060749.15	QSER1	2364.95	-1.19892	0.140994	-8.50337	1.84162e-17	3.38681e-15	down	Not_bound
ENSG00000132286.11	TIMM10B	508.552	-1.2444	0.147391	-8.44284	3.0973e-17	5.62824e-15	down	Not_bound
ENSG00000116237.15	ICMT	2351.15	-1.02448	0.122561	-8.35898	6.32611e-17	1.12281e-14	down	Not_bound
ENSG00000265415.1	AC099850.3	136.256	-1.67586	0.200941	-8.34005	7.42602e-17	1.30288e-14	down	Not_bound
ENSG00000113249.12	HAVCR1	3120.06	-1.0504	0.126266	-8.31893	8.87601e-17	1.53958e-14	down	Not_bound
ENSG00000154305.16	MIA3	1689.97	-1.19246	0.144504	-8.25204	1.55711e-16	2.67053e-14	down	Not_bound
ENSG00000156599.10	ZDHHC5	4267.09	-0.814961	0.0987926	-8.24921	1.59444e-16	2.70417e-14	down	Not_bound
ENSG00000120705.12	ETF1	5857.54	-0.813429	0.0988552	-8.22849	1.89587e-16	3.18007e-14	down	Not_bound
ENSG00000008083.13	JARID2	988.414	-1.21084	0.147288	-8.2209	2.01982e-16	3.35115e-14	down	Not_bound
ENSG00000162368.13	CMPK1	2363.35	-1.0679	0.130269	-8.19761	2.45214e-16	4.02467e-14	down	Not_bound
ENSG00000184661.13	CDCA2	1085.89	-1.00065	0.12211	-8.19465	2.51333e-16	4.08123e-14	down	Bound
ENSG00000119285.10	HEATR1	2546.25	-0.867474	0.106102	-8.17584	2.93815e-16	4.72083e-14	down	Not_bound
ENSG00000138160.5	KIF11	2147.17	-1.10374	0.135109	-8.16928	3.10231e-16	4.93268e-14	down	Bound
ENSG00000197879.16	MYO1C	7647.68	-1.04347	0.128462	-8.12277	4.55644e-16	7.09689e-14	down	Not_bound
ENSG00000112078.13	KCTD20	1835.56	-0.870753	0.107362	-8.11042	5.04467e-16	7.77796e-14	down	Not_bound
ENSG00000103994.17	ZNF106	1185.83	-0.977636	0.12093	-8.08431	6.25162e-16	9.54247e-14	down	Not_bound
ENSG00000100614.17	PPM1A	1088.65	-0.905779	0.112238	-8.07017	7.01999e-16	1.06092e-13	down	Not_bound
ENSG00000139354.10	GAS2L3	462.218	-1.19997	0.148854	-8.06137	7.54472e-16	1.12904e-13	down	Bound
ENSG00000102781.13	KATNAL1	410.9	-1.15745	0.144133	-8.03042	9.71379e-16	1.43953e-13	down	Not_bound
ENSG00000198464.13	ZNF480	696.571	-0.961905	0.120329	-7.99398	1.30653e-15	1.91759e-13	down	Not_bound
ENSG00000054965.10	FAM168A	1565.04	-1.17226	0.146926	-7.97853	1.48089e-15	2.15279e-13	down	Not_bound
ENSG00000185104.19	FAF1	942.512	-0.907017	0.11401	-7.95559	1.78283e-15	2.56727e-13	down	Not_bound
ENSG00000134644.15	PUM1	2297.79	-0.906849	0.114015	-7.95377	1.80915e-15	2.58083e-13	down	Not_bound
ENSG00000163848.19	ZNF148	721.607	-1.01606	0.127906	-7.94379	1.9609e-15	2.77141e-13	down	Not_bound
ENSG00000075218.18	GTSE1	819.479	-1.33584	0.16863	-7.92173	2.34232e-15	3.2801e-13	down	Bound
ENSG00000178996.13	SNX18	385.203	-1.08359	0.13729	-7.89267	2.95793e-15	4.10454e-13	down	Not_bound
ENSG00000182512.4	GLRX5	956.913	-0.984179	0.125167	-7.86293	3.75264e-15	5.16039e-13	down	Bound
ENSG00000166266.13	CUL5	774.883	-1.15371	0.1475	-7.82174	5.20979e-15	7.10021e-13	down	Not_bound
ENSG00000160208.12	RRP1B	1919.69	-0.819424	0.104809	-7.81824	5.35655e-15	7.23561e-13	down	Not_bound
ENSG00000182481.8	KPNA2	12220.8	-0.812304	0.103963	-7.81337	5.56783e-15	7.45503e-13	down	Bound
ENSG00000133961.20	NUMB	2023.99	-0.979931	0.125935	-7.78122	7.18295e-15	9.53395e-13	down	Not_bound
ENSG00000076201.14	PTPN23	1661.49	-0.869196	0.111819	-7.77322	7.65153e-15	1.00684e-12	down	Not_bound
ENSG00000280798.1	LINC00294	299.166	-1.49061	0.192656	-7.73717	1.01657e-14	1.32623e-12	down	Not_bound
ENSG00000160352.15	ZNF714	214.148	-1.47937	0.19127	-7.73446	1.03841e-14	1.34324e-12	down	Not_bound
ENSG00000142945.12	KIF2C	1021.72	-0.985605	0.127741	-7.71568	1.20339e-14	1.54358e-12	down	Bound
ENSG00000058668.14	ATP2B4	1057.82	-1.37362	0.178333	-7.70255	1.3338e-14	1.69659e-12	down	Not_bound
ENSG00000167553.15	TUBA1C	6867.59	-0.904291	0.117853	-7.67304	1.67971e-14	2.11893e-12	down	Bound
ENSG00000182752.9	PAPPA	13487.4	-0.883573	0.115231	-7.66786	1.74891e-14	2.18814e-12	down	Not_bound
ENSG00000156858.11	PRR14	714.188	-1.06188	0.138537	-7.66492	1.78939e-14	2.22058e-12	down	Not_bound
ENSG00000160714.9	UBE2Q1	1497.54	-0.924411	0.120768	-7.65446	1.94126e-14	2.38963e-12	down	Not_bound
ENSG00000120889.12	TNFRSF10B	9994.85	-1.04994	0.137296	-7.64729	2.05259e-14	2.46699e-12	down	Not_bound
ENSG00000135476.11	ESPL1	1628.3	-0.871317	0.113931	-7.64778	2.04477e-14	2.46699e-12	down	Bound
ENSG00000171150.8	SOCS5	1204.76	-0.966329	0.12634	-7.64864	2.03109e-14	2.46699e-12	down	Not_bound
ENSG00000179833.4	SERTAD2	627.697	-1.06919	0.140585	-7.60528	2.84291e-14	3.39017e-12	down	Not_bound
ENSG00000005884.17	ITGA3	20503.7	-0.944478	0.124213	-7.60368	2.8782e-14	3.40565e-12	down	Not_bound
ENSG00000157456.7	CCNB2	1571.17	-0.838468	0.110489	-7.58867	3.23206e-14	3.79494e-12	down	Bound
ENSG00000151135.9	TMEM263	915.856	-1.03386	0.13662	-7.5674	3.80763e-14	4.43662e-12	down	Not_bound
ENSG00000157212.18	PAXIP1	736.137	-1.02	0.13486	-7.56338	3.92723e-14	4.54131e-12	down	Bound
ENSG00000162441.11	LZIC	448.498	-1.13042	0.149913	-7.54048	4.68259e-14	5.37407e-12	down	Not_bound
ENSG00000186193.8	SAPCD2	543.681	-1.82998	0.24299	-7.53108	5.03227e-14	5.73228e-12	down	Bound
ENSG00000176597.11	B3GNT5	860.593	-1.14122	0.152191	-7.4986	6.45024e-14	7.29307e-12	down	Not_bound
ENSG00000102898.11	NUTF2	2636.57	-0.880691	0.117519	-7.49402	6.67953e-14	7.4968e-12	down	Not_bound
ENSG00000101447.14	FAM83D	1247.33	-1.12955	0.150934	-7.4837	7.22587e-14	8.05078e-12	down	Bound
ENSG00000116406.18	EDEM3	2038.96	-0.825638	0.110913	-7.44401	9.76726e-14	1.08034e-11	down	Not_bound
ENSG00000155100.10	OTUD6B	440.415	-1.07318	0.144477	-7.42806	1.10204e-13	1.21019e-11	down	Not_bound
ENSG00000177311.11	ZBTB38	4863.23	-1.10995	0.149834	-7.40788	1.28337e-13	1.39924e-11	down	Not_bound
ENSG00000173207.12	CKS1B	2221.53	-1.04388	0.140967	-7.40515	1.30998e-13	1.41812e-11	down	Not_bound
ENSG00000072864.14	NDE1	872.491	-0.820696	0.111198	-7.38051	1.5768e-13	1.69495e-11	down	Bound
ENSG00000140534.13	TICRR	1071.63	-0.978014	0.132908	-7.35857	1.85893e-13	1.98424e-11	down	Bound
ENSG00000172292.14	CERS6	967.653	-1.0272	0.139901	-7.3423	2.09958e-13	2.22555e-11	down	Not_bound
ENSG00000159579.13	RSPRY1	1237.06	-0.855485	0.11676	-7.32684	2.35651e-13	2.48067e-11	down	Not_bound
ENSG00000178999.12	AURKB	1765.79	-0.982577	0.134588	-7.30064	2.86413e-13	2.99438e-11	down	Bound
ENSG00000198826.10	ARHGAP11A	2188.53	-0.773319	0.10634	-7.27211	3.53904e-13	3.67482e-11	down	Bound
ENSG00000181450.17	ZNF678	197.302	-1.33751	0.184572	-7.24653	4.27593e-13	4.40998e-11	down	Not_bound
ENSG00000134265.12	NAPG	400.364	-0.978881	0.135472	-7.22571	4.98473e-13	5.1065e-11	down	Not_bound
ENSG00000121957.13	GPSM2	364.214	-1.09072	0.151413	-7.20362	5.86353e-13	5.96673e-11	down	Bound
ENSG00000196214.10	ZNF766	408.309	-1.37237	0.19063	-7.19914	6.05949e-13	6.12531e-11	down	Not_bound
ENSG00000166851.14	PLK1	2544.49	-0.788209	0.109531	-7.19622	6.19062e-13	6.21668e-11	down	Bound
ENSG00000128944.13	KNSTRN	688.432	-1.03021	0.143192	-7.19463	6.26319e-13	6.24846e-11	down	Bound
ENSG00000085491.16	SLC25A24	1282.74	-0.863608	0.121035	-7.1352	9.66434e-13	9.45619e-11	down	Not_bound
ENSG00000178691.10	SUZ12	2191.13	-0.844777	0.118717	-7.11589	1.11194e-12	1.08106e-10	down	Not_bound
ENSG00000132953.16	XPO4	1118.99	-0.946463	0.133141	-7.10871	1.17136e-12	1.12451e-10	down	Not_bound
ENSG00000164465.18	DCBLD1	3085.72	-0.808243	0.113684	-7.10956	1.16411e-12	1.12451e-10	down	Not_bound
ENSG00000156535.14	CD109	2922.47	-0.774542	0.10899	-7.10652	1.19009e-12	1.13534e-10	down	Not_bound
ENSG00000171067.10	C11orf24	1084.2	-0.780036	0.109904	-7.09741	1.27115e-12	1.20515e-10	down	Not_bound
ENSG00000135272.10	MDFIC	468.576	-1.03599	0.146456	-7.07373	1.50824e-12	1.42109e-10	down	Not_bound
ENSG00000106484.15	MEST	992.364	-0.931166	0.131962	-7.0563	1.71e-12	1.59155e-10	down	Not_bound
ENSG00000116285.12	ERRFI1	4419.47	-0.903102	0.127983	-7.05643	1.70834e-12	1.59155e-10	down	Not_bound
ENSG00000140526.17	ABHD2	4622.84	-0.749985	0.106308	-7.0548	1.72852e-12	1.59904e-10	down	Not_bound
ENSG00000111877.17	MCM9	286.129	-1.11012	0.157436	-7.05121	1.77374e-12	1.63098e-10	down	Not_bound
ENSG00000169764.15	UGP2	2489.89	-1.00849	0.143596	-7.0231	2.16997e-12	1.98338e-10	down	Not_bound
ENSG00000137693.13	YAP1	2493.4	-0.679144	0.096861	-7.01153	2.35727e-12	2.14175e-10	down	Not_bound
ENSG00000165417.11	GTF2A1	910.694	-0.980641	0.140198	-6.99466	2.65895e-12	2.40155e-10	down	Not_bound
ENSG00000133422.12	MORC2	1101.79	-0.747499	0.107069	-6.98145	2.92144e-12	2.62311e-10	down	Not_bound
ENSG00000129055.12	ANAPC13	564.41	-0.990389	0.142082	-6.97054	3.15735e-12	2.81835e-10	down	Not_bound
ENSG00000140443.14	IGF1R	7269.89	-1.09127	0.156974	-6.95192	3.6036e-12	3.19799e-10	down	Not_bound
ENSG00000170677.5	SOCS6	2280.61	-0.930608	0.134501	-6.91895	4.54995e-12	3.99141e-10	down	Not_bound
ENSG00000129173.12	E2F8	191.611	-1.32073	0.191103	-6.91105	4.81073e-12	4.19605e-10	down	Bound
ENSG00000181830.8	SLC35C1	1056.89	-0.979005	0.141698	-6.90912	4.87681e-12	4.22953e-10	down	Not_bound
ENSG00000147408.14	CSGALNACT1	3382.68	-0.993738	0.14396	-6.9029	5.09529e-12	4.39404e-10	down	Not_bound
ENSG00000168066.20	SF1	7578.19	-0.651731	0.0945422	-6.89354	5.4421e-12	4.64068e-10	down	Not_bound
ENSG00000183098.10	GPC6	645.209	-0.827294	0.120031	-6.89231	5.48923e-12	4.65486e-10	down	Not_bound
ENSG00000253368.3	TRNP1	2102.37	-1.07203	0.156459	-6.85183	7.29124e-12	6.14881e-10	down	Not_bound
ENSG00000153922.10	CHD1	2198.36	-0.763915	0.111658	-6.84156	7.83366e-12	6.56994e-10	down	Not_bound
ENSG00000108588.13	CCDC47	3459.61	-0.621486	0.0909031	-6.83679	8.09869e-12	6.7551e-10	down	Not_bound
ENSG00000057019.15	DCBLD2	34265.1	-0.826629	0.121197	-6.82052	9.07118e-12	7.52513e-10	down	Not_bound
ENSG00000112763.16	BTN2A1	881.305	-0.965912	0.142701	-6.76876	1.2989e-11	1.0717e-09	down	Not_bound
ENSG00000136122.15	BORA	155.838	-1.50356	0.223012	-6.74206	1.56157e-11	1.2815e-09	down	Bound
ENSG00000135775.13	COG2	796.026	-0.755531	0.112123	-6.73843	1.6011e-11	1.29996e-09	down	Not_bound
ENSG00000273038.2	AL365203.2	338.233	-1.19188	0.177142	-6.72839	1.71548e-11	1.38545e-09	down	Not_bound
ENSG00000198055.10	GRK6	733.277	-0.924108	0.137401	-6.72564	1.74827e-11	1.40451e-09	down	Bound
ENSG00000024526.16	DEPDC1	860.072	-1.11556	0.166722	-6.69114	2.21443e-11	1.76047e-09	down	Bound
ENSG00000136738.14	STAM	763.043	-0.896926	0.134102	-6.68841	2.25608e-11	1.77543e-09	down	Not_bound
ENSG00000163507.13	CIP2A	1122.93	-0.884676	0.132388	-6.68244	2.34997e-11	1.83949e-09	down	Not_bound
ENSG00000090097.21	PCBP4	353.409	-1.10225	0.165427	-6.66306	2.68187e-11	2.08857e-09	down	Not_bound
ENSG00000189266.12	PNRC2	1755.94	-0.804119	0.121225	-6.63328	3.28303e-11	2.54376e-09	down	Bound
ENSG00000182158.14	CREB3L2	2360.32	-0.997698	0.151099	-6.60295	4.03049e-11	3.09153e-09	down	Not_bound
ENSG00000116497.17	S100PBP	618.326	-0.986089	0.150138	-6.56787	5.10399e-11	3.89536e-09	down	Not_bound
ENSG00000112941.13	TENT4A	1291.8	-0.64989	0.0996766	-6.51999	7.03142e-11	5.31325e-09	down	Not_bound
ENSG00000184575.11	XPOT	6141.37	-0.71907	0.11036	-6.51568	7.23627e-11	5.4411e-09	down	Not_bound
ENSG00000198948.11	MFAP3L	197.121	-1.21814	0.187129	-6.50962	7.53404e-11	5.63724e-09	down	Not_bound
ENSG00000165480.15	SKA3	428.725	-0.969183	0.149174	-6.49698	8.19488e-11	6.07217e-09	down	Not_bound
ENSG00000157483.8	MYO1E	8570.99	-0.918379	0.14186	-6.47386	9.55303e-11	7.04432e-09	down	Not_bound
ENSG00000130193.7	THEM6	826.284	-0.907375	0.140575	-6.45476	1.08393e-10	7.9544e-09	down	Not_bound
ENSG00000155096.13	AZIN1	3961.09	-0.797573	0.123988	-6.43264	1.25408e-10	9.159e-09	down	Not_bound
ENSG00000152749.7	GPR180	631.45	-0.816491	0.127031	-6.4275	1.2972e-10	9.42878e-09	down	Not_bound
ENSG00000136636.12	KCTD3	1832.88	-0.749943	0.117066	-6.40616	1.49229e-10	1.07954e-08	down	Not_bound
ENSG00000164754.14	RAD21	4687.2	-0.676726	0.105949	-6.38726	1.68885e-10	1.21598e-08	down	Bound
ENSG00000064393.15	HIPK2	6527.79	-0.795519	0.12467	-6.38097	1.75967e-10	1.26101e-08	down	Not_bound
ENSG00000175606.10	TMEM70	597.878	-0.905517	0.141983	-6.37765	1.79828e-10	1.28266e-08	down	Not_bound
ENSG00000123485.11	HJURP	2321.47	-0.733494	0.11527	-6.3633	1.97468e-10	1.40193e-08	down	Bound
ENSG00000197147.13	LRRC8B	355.03	-1.02668	0.161431	-6.35991	2.01875e-10	1.42658e-08	down	Not_bound
ENSG00000100422.13	CERK	1168.05	-0.955325	0.150374	-6.353	2.11151e-10	1.48526e-08	down	Not_bound
ENSG00000111665.11	CDCA3	1000.38	-0.964202	0.151867	-6.34899	2.16739e-10	1.51757e-08	down	Not_bound
ENSG00000153561.12	RMND5A	1408.58	-0.742323	0.116979	-6.34577	2.21316e-10	1.54254e-08	down	Not_bound
ENSG00000116830.11	TTF2	1015.25	-0.701587	0.110638	-6.34129	2.27847e-10	1.58084e-08	down	Bound
ENSG00000115355.16	CCDC88A	1943.58	-0.757721	0.119691	-6.33067	2.44103e-10	1.67583e-08	down	Not_bound
ENSG00000136108.14	CKAP2	1306.27	-0.910232	0.143792	-6.33021	2.4483e-10	1.67583e-08	down	Bound
ENSG00000184076.13	UQCR10	867.678	-0.764006	0.120803	-6.3244	2.54223e-10	1.72465e-08	down	Not_bound
ENSG00000143401.14	ANP32E	2226.15	-0.806902	0.127691	-6.31919	2.62938e-10	1.77588e-08	down	Bound
ENSG00000013561.17	RNF14	1187.48	-0.63109	0.100097	-6.3048	2.88569e-10	1.9404e-08	down	Not_bound
ENSG00000037749.12	MFAP3	731.802	-0.808039	0.128263	-6.29984	2.97944e-10	1.99466e-08	down	Not_bound
ENSG00000164916.10	FOXK1	1887.98	-0.650808	0.103441	-6.29162	3.14173e-10	2.09412e-08	down	Not_bound
ENSG00000066654.13	THUMPD1	1306.6	-0.846368	0.134592	-6.28839	3.20778e-10	2.12885e-08	down	Not_bound
ENSG00000106477.18	CEP41	531.305	-0.791664	0.125979	-6.28411	3.29729e-10	2.17878e-08	down	Not_bound
ENSG00000117114.19	ADGRL2	1651.88	-0.766601	0.122084	-6.27927	3.40167e-10	2.23806e-08	down	Not_bound
ENSG00000119616.11	FCF1	1268.85	-0.652707	0.104126	-6.26842	3.64735e-10	2.36907e-08	down	Not_bound
ENSG00000109685.17	NSD2	4296.1	-0.773479	0.123617	-6.25705	3.92319e-10	2.53744e-08	down	Bound
ENSG00000133657.15	ATP13A3	6119.89	-0.623483	0.0997548	-6.25016	4.10027e-10	2.64078e-08	down	Not_bound
ENSG00000164466.12	SFXN1	3610.02	-0.646234	0.103436	-6.24766	4.16658e-10	2.66103e-08	down	Not_bound
ENSG00000145555.14	MYO10	8275.86	-0.60703	0.0972108	-6.24448	4.25225e-10	2.70443e-08	down	Not_bound
ENSG00000110400.10	NECTIN1	552.635	-0.851232	0.136696	-6.22717	4.74936e-10	3.00806e-08	down	Not_bound
ENSG00000100596.6	SPTLC2	1979.38	-0.695092	0.111787	-6.21799	5.03574e-10	3.17626e-08	down	Not_bound
ENSG00000187079.16	TEAD1	5567.38	-0.701144	0.113386	-6.1837	6.26149e-10	3.91702e-08	down	Not_bound
ENSG00000152518.7	ZFP36L2	735.265	-0.974701	0.15808	-6.16586	7.00998e-10	4.36736e-08	down	Not_bound
ENSG00000123416.15	TUBA1B	7294.11	-0.71214	0.116024	-6.13787	8.3635e-10	5.18945e-08	down	Bound
ENSG00000129128.12	SPCS3	1671.31	-0.853169	0.139198	-6.12919	8.83261e-10	5.45834e-08	down	Not_bound
ENSG00000272391.5	POM121C	1405.6	-0.692869	0.113057	-6.12849	8.87195e-10	5.46054e-08	down	Not_bound
ENSG00000175130.6	MARCKSL1	2676.89	-0.733466	0.120457	-6.08905	1.13583e-09	6.96277e-08	down	Not_bound
ENSG00000157657.14	ZNF618	1191.46	-0.834318	0.137095	-6.08571	1.15979e-09	7.02504e-08	down	Not_bound
ENSG00000136731.12	UGGT1	3720.45	-0.665477	0.109749	-6.06364	1.33075e-09	8.02866e-08	down	Not_bound
ENSG00000148154.9	UGCG	1824.23	-0.857105	0.141482	-6.05805	1.37779e-09	8.27974e-08	down	Not_bound
ENSG00000178409.13	BEND3	281.895	-0.960201	0.158629	-6.05313	1.42061e-09	8.50362e-08	down	Not_bound
ENSG00000154001.13	PPP2R5E	1579.26	-0.729261	0.12079	-6.03745	1.56569e-09	9.29908e-08	down	Not_bound
ENSG00000183864.4	TOB2	1354.93	-0.738156	0.122299	-6.03568	1.58293e-09	9.36505e-08	down	Not_bound
ENSG00000177034.15	MTX3	628.481	-0.996605	0.165518	-6.02113	1.73206e-09	1.02078e-07	down	Not_bound
ENSG00000163125.15	RPRD2	1320.22	-0.763032	0.126957	-6.01016	1.85343e-09	1.08811e-07	down	Not_bound
ENSG00000196247.11	ZNF107	280.511	-1.04864	0.175033	-5.99111	2.08413e-09	1.21886e-07	down	Not_bound
ENSG00000141905.18	NFIC	2163.9	-0.620981	0.103762	-5.98464	2.16869e-09	1.26347e-07	down	Not_bound
ENSG00000170485.16	NPAS2	2015.28	-0.807908	0.13505	-5.98229	2.20025e-09	1.27698e-07	down	Not_bound
ENSG00000067082.14	KLF6	4529.48	-0.701261	0.117802	-5.95285	2.63505e-09	1.51779e-07	down	Not_bound
ENSG00000141858.11	SAMD1	803.622	-0.857156	0.144337	-5.93859	2.87482e-09	1.64967e-07	down	Not_bound
ENSG00000067955.13	CBFB	1350.58	-0.668081	0.112773	-5.92412	3.13978e-09	1.78827e-07	down	Not_bound
ENSG00000213965.3	NUDT19	946.206	-0.738033	0.124755	-5.91588	3.30113e-09	1.85936e-07	down	Not_bound
ENSG00000130449.5	ZSWIM6	870.86	-0.935607	0.158616	-5.89858	3.6665e-09	2.05002e-07	down	Not_bound
ENSG00000158636.16	EMSY	844.61	-0.676163	0.114759	-5.89203	3.81488e-09	2.11747e-07	down	Not_bound
ENSG00000134882.15	UBAC2	1751.22	-0.64525	0.109693	-5.88232	4.04565e-09	2.23742e-07	down	Not_bound
ENSG00000110880.10	CORO1C	6256.47	-0.681956	0.116099	-5.8739	4.25672e-09	2.34566e-07	down	Not_bound
ENSG00000135631.16	RAB11FIP5	1420.4	-0.753147	0.128306	-5.86993	4.3597e-09	2.39376e-07	down	Not_bound
ENSG00000170540.14	ARL6IP1	4344.08	-0.741589	0.126541	-5.86044	4.61635e-09	2.52559e-07	down	Bound
ENSG00000139496.15	NUP58	1889.42	-0.601183	0.102715	-5.8529	4.83068e-09	2.61473e-07	down	Not_bound
ENSG00000180776.15	ZDHHC20	1429.84	-0.7341	0.125555	-5.84683	5.01044e-09	2.70245e-07	down	Not_bound
ENSG00000141753.6	IGFBP4	57150.2	-0.603036	0.103471	-5.82804	5.60812e-09	3.01417e-07	down	Bound
ENSG00000088325.15	TPX2	5003.24	-0.620746	0.106547	-5.82604	5.67563e-09	3.03975e-07	down	Bound
ENSG00000151835.15	SACS	2198.09	-0.724272	0.124743	-5.80614	6.39313e-09	3.41205e-07	down	Not_bound
ENSG00000108861.8	DUSP3	4023.2	-0.636454	0.109673	-5.80323	6.50507e-09	3.4597e-07	down	Not_bound
ENSG00000154328.15	NEIL2	765.691	-0.682201	0.117886	-5.78695	7.16744e-09	3.7856e-07	down	Not_bound
ENSG00000180530.10	NRIP1	2964.28	-0.702857	0.121518	-5.78398	7.2953e-09	3.83984e-07	down	Not_bound
ENSG00000213096.10	ZNF254	370.32	-0.939117	0.162407	-5.78251	7.35959e-09	3.86037e-07	down	Not_bound
ENSG00000105976.14	MET	12875.5	-0.751296	0.130401	-5.76142	8.34091e-09	4.34524e-07	down	Not_bound
ENSG00000099219.13	ERMP1	2442.11	-0.85717	0.149161	-5.74661	9.10486e-09	4.70522e-07	down	Not_bound
ENSG00000136159.3	NUDT15	539.585	-0.942881	0.164354	-5.73688	9.64363e-09	4.92309e-07	down	Not_bound
ENSG00000165476.13	REEP3	1403.49	-0.685617	0.11957	-5.73403	9.80708e-09	4.98984e-07	down	Not_bound
ENSG00000115808.11	STRN	1420.44	-0.657744	0.115062	-5.71641	1.088e-08	5.51735e-07	down	Not_bound
ENSG00000178695.5	KCTD12	69.971	-1.50537	0.263946	-5.70336	1.17472e-08	5.93739e-07	down	Not_bound
ENSG00000224531.5	SMIM13	569.935	-0.794895	0.139532	-5.69685	1.22044e-08	6.14813e-07	down	Not_bound
ENSG00000184845.3	DRD1	288.842	-1.30162	0.228768	-5.6897	1.2726e-08	6.38979e-07	down	Not_bound
ENSG00000130338.12	TULP4	582.412	-0.753294	0.13244	-5.68781	1.28676e-08	6.41865e-07	down	Not_bound
ENSG00000171475.13	WIPF2	2226.67	-0.626106	0.111074	-5.63682	1.73216e-08	8.55651e-07	down	Not_bound
ENSG00000042088.13	TDP1	580.783	-0.750925	0.133329	-5.63211	1.78019e-08	8.76541e-07	down	Not_bound
ENSG00000087338.4	GMCL1	530.433	-0.988845	0.175802	-5.62477	1.85754e-08	9.08781e-07	down	Not_bound
ENSG00000136158.11	SPRY2	771.971	-0.760451	0.135197	-5.62477	1.85757e-08	9.08781e-07	down	Not_bound
ENSG00000069275.12	NUCKS1	9908.36	-0.770093	0.137041	-5.61943	1.91591e-08	9.3433e-07	down	Bound
ENSG00000096060.14	FKBP5	809.571	-0.8072	0.14369	-5.61765	1.93575e-08	9.40997e-07	down	Not_bound
ENSG00000138386.16	NAB1	1334.45	-0.666952	0.118754	-5.61626	1.95134e-08	9.45563e-07	down	Not_bound
ENSG00000139726.10	DENR	2783.2	-0.598912	0.106834	-5.60601	2.07049e-08	9.93837e-07	down	Not_bound
ENSG00000176542.9	USF3	537.774	-0.944774	0.169038	-5.58913	2.28216e-08	1.08859e-06	down	Not_bound
ENSG00000049618.23	ARID1B	1567.47	-0.599854	0.10755	-5.57743	2.44104e-08	1.16075e-06	down	Not_bound
ENSG00000154429.10	CCSAP	399.467	-1.01352	0.181797	-5.57501	2.47513e-08	1.1733e-06	down	Not_bound
ENSG00000196715.6	VKORC1L1	2309.85	-0.588703	0.105702	-5.56948	2.55503e-08	1.20743e-06	down	Not_bound
ENSG00000186185.13	KIF18B	1685.59	-0.816805	0.146944	-5.55862	2.71913e-08	1.27361e-06	down	Bound
ENSG00000130699.18	TAF4	639.869	-0.672164	0.121107	-5.55018	2.85374e-08	1.3321e-06	down	Not_bound
ENSG00000125520.13	SLC2A4RG	1693.53	-0.993445	0.17913	-5.54594	2.92377e-08	1.35627e-06	down	Not_bound
ENSG00000140836.16	ZFHX3	1228.66	-0.714739	0.128888	-5.54544	2.93218e-08	1.35627e-06	down	Not_bound
ENSG00000214160.9	ALG3	1321.7	-0.628924	0.113466	-5.54283	2.97618e-08	1.37246e-06	down	Not_bound
ENSG00000125266.7	EFNB2	142.155	-1.26697	0.229644	-5.51713	3.44589e-08	1.56542e-06	down	Not_bound
ENSG00000168807.16	SNTB2	918.595	-0.69411	0.125942	-5.51132	3.56142e-08	1.6131e-06	down	Not_bound
ENSG00000146414.15	SHPRH	322.98	-0.793501	0.14401	-5.51004	3.58759e-08	1.62015e-06	down	Not_bound
ENSG00000196313.11	POM121	1604.12	-0.658869	0.119784	-5.50047	3.78771e-08	1.70046e-06	down	Not_bound
ENSG00000129195.15	PIMREG	917.186	-0.821571	0.149757	-5.48602	4.11082e-08	1.81351e-06	down	Bound
ENSG00000079313.14	REXO1	562.814	-0.858999	0.157019	-5.47068	4.48305e-08	1.97203e-06	down	Not_bound
ENSG00000096746.17	HNRNPH3	3092.46	-0.585439	0.107197	-5.46136	4.72503e-08	2.07016e-06	down	Not_bound
ENSG00000140320.11	BAHD1	499.466	-0.774705	0.14186	-5.46105	4.73328e-08	2.07016e-06	down	Not_bound
ENSG00000151414.14	NEK7	1270.84	-0.655136	0.120063	-5.45661	4.85304e-08	2.11648e-06	down	Not_bound
ENSG00000182670.13	TTC3	2694.01	-0.667741	0.123051	-5.42655	5.74536e-08	2.48434e-06	down	Not_bound
ENSG00000142528.15	ZNF473	584.627	-0.747942	0.137935	-5.42244	5.87919e-08	2.53503e-06	down	Not_bound
ENSG00000100916.13	BRMS1L	244.505	-0.985523	0.181929	-5.41706	6.05856e-08	2.60501e-06	down	Not_bound
ENSG00000128915.11	ICE2	1752.79	-0.616892	0.113985	-5.41203	6.23145e-08	2.66434e-06	down	Not_bound
ENSG00000125630.15	POLR1B	1040.66	-0.676693	0.125274	-5.40168	6.60178e-08	2.78369e-06	down	Not_bound
ENSG00000156671.13	SAMD8	1330.2	-0.70616	0.130818	-5.39804	6.73726e-08	2.83299e-06	down	Not_bound
ENSG00000101773.18	RBBP8	956.427	-0.652272	0.121161	-5.38352	7.30437e-08	3.06206e-06	down	Not_bound
ENSG00000112576.12	CCND3	2003.71	-0.647251	0.120264	-5.38191	7.36985e-08	3.07359e-06	down	Not_bound
ENSG00000144824.20	PHLDB2	2744.12	-0.672182	0.125005	-5.37726	7.56299e-08	3.12849e-06	down	Bound
ENSG00000143157.11	POGK	2506.38	-0.599283	0.111595	-5.37014	7.86777e-08	3.24577e-06	down	Not_bound
ENSG00000108439.10	PNPO	448.894	-0.80644	0.150238	-5.36776	7.9721e-08	3.27113e-06	down	Not_bound
ENSG00000143190.22	POU2F1	690.047	-0.691431	0.12889	-5.36449	8.11779e-08	3.32198e-06	down	Not_bound
ENSG00000176148.15	TCP11L1	730.993	-0.644258	0.120129	-5.36306	8.18227e-08	3.33942e-06	down	Not_bound
ENSG00000164611.12	PTTG1	1577.66	-0.755086	0.141035	-5.3539	8.60781e-08	3.4944e-06	down	Bound
ENSG00000163251.3	FZD5	409.516	-1.1046	0.206829	-5.34063	9.26248e-08	3.74028e-06	down	Not_bound
ENSG00000185480.11	PARPBP	443.686	-0.823241	0.154352	-5.33353	9.63209e-08	3.86906e-06	down	Bound
ENSG00000198959.11	TGM2	46325.9	-0.86927	0.163247	-5.32486	1.0103e-07	4.03695e-06	down	Not_bound
ENSG00000097007.17	ABL1	6363.61	-0.635095	0.119385	-5.31974	1.03914e-07	4.14138e-06	down	Not_bound
ENSG00000103222.18	ABCC1	8284.91	-0.682907	0.128518	-5.31372	1.07408e-07	4.26948e-06	down	Not_bound
ENSG00000167747.14	C19orf48	3712.82	-0.807098	0.152347	-5.29777	1.17225e-07	4.62937e-06	down	Not_bound
ENSG00000180694.13	TMEM64	799.751	-0.701268	0.132376	-5.29754	1.17372e-07	4.62937e-06	down	Not_bound
ENSG00000131437.15	KIF3A	667.272	-0.647769	0.122363	-5.29385	1.19768e-07	4.71169e-06	down	Not_bound
ENSG00000218336.8	TENM3	355.518	-1.10501	0.208968	-5.28794	1.23698e-07	4.85381e-06	down	Not_bound
ENSG00000115084.13	SLC35F5	1013.3	-0.672014	0.127468	-5.272	1.34944e-07	5.26798e-06	down	Not_bound
ENSG00000107021.15	TBC1D13	875.618	-0.588106	0.111793	-5.26066	1.43537e-07	5.58916e-06	down	Not_bound
ENSG00000183741.11	CBX6	1734.87	-0.60237	0.114742	-5.24977	1.52288e-07	5.88485e-06	down	Not_bound
ENSG00000185361.8	TNFAIP8L1	190.797	-1.12691	0.214992	-5.24164	1.59159e-07	6.11939e-06	down	Bound
ENSG00000101311.15	FERMT1	1226.34	-0.758977	0.14514	-5.22926	1.70194e-07	6.49347e-06	down	Not_bound
ENSG00000138182.14	KIF20B	1264.44	-0.705812	0.134985	-5.22883	1.7059e-07	6.49347e-06	down	Bound
ENSG00000104635.13	SLC39A14	6459.3	-0.600521	0.114911	-5.22596	1.73255e-07	6.57851e-06	down	Not_bound
ENSG00000185070.10	FLRT2	418.428	-1.38062	0.264488	-5.21998	1.78939e-07	6.7775e-06	down	Not_bound
ENSG00000113810.15	SMC4	4358.32	-0.633964	0.122464	-5.17673	2.25804e-07	8.34545e-06	down	Bound
ENSG00000185477.4	GPRIN3	1395.97	-1.13917	0.2202	-5.17333	2.29957e-07	8.43764e-06	down	Not_bound
ENSG00000204174.7	NPY4R	401.085	-0.730699	0.141239	-5.17348	2.29774e-07	8.43764e-06	down	Not_bound
ENSG00000116984.12	MTR	1342.7	-0.642104	0.124139	-5.17247	2.31014e-07	8.45612e-06	down	Not_bound
ENSG00000205060.10	SLC35B4	2763.31	-0.626364	0.121184	-5.1687	2.35729e-07	8.58751e-06	down	Not_bound
ENSG00000163781.13	TOPBP1	1785.49	-0.632886	0.122643	-5.1604	2.46425e-07	8.91335e-06	down	Not_bound
ENSG00000152104.11	PTPN14	1376.94	-0.72355	0.140348	-5.15539	2.53109e-07	9.13346e-06	down	Not_bound
ENSG00000269378.1	AC022149.1	211.414	-0.879395	0.170778	-5.14934	2.614e-07	9.41039e-06	down	Not_bound
ENSG00000114450.9	GNB4	577.123	-0.731741	0.142434	-5.1374	2.7857e-07	9.95805e-06	down	Not_bound
ENSG00000146676.8	PURB	1496.96	-0.728359	0.141919	-5.13221	2.86365e-07	1.0189e-05	down	Not_bound
ENSG00000125249.6	RAP2A	523.362	-0.783793	0.152914	-5.12571	2.96413e-07	1.04733e-05	down	Not_bound
ENSG00000102098.17	SCML2	457.694	-0.866684	0.169548	-5.11172	3.19231e-07	1.1176e-05	down	Not_bound
ENSG00000120802.13	TMPO	3358.44	-0.6801	0.133495	-5.09458	3.49509e-07	1.21524e-05	down	Bound
ENSG00000006432.15	MAP3K9	965.726	-0.60488	0.118742	-5.09408	3.50432e-07	1.21568e-05	down	Not_bound
ENSG00000156531.16	PHF6	759.484	-0.963017	0.189117	-5.09219	3.53956e-07	1.22512e-05	down	Not_bound
ENSG00000197008.9	ZNF138	153.456	-0.943309	0.185911	-5.07398	3.89589e-07	1.34541e-05	down	Not_bound
ENSG00000213694.4	S1PR3	945.047	-0.689481	0.135954	-5.07142	3.94853e-07	1.3605e-05	down	Not_bound
ENSG00000116991.10	SIPA1L2	1058.5	-0.66546	0.131259	-5.06983	3.98177e-07	1.36887e-05	down	Not_bound
ENSG00000213713.3	PIGCP1	107.393	-1.22358	0.241442	-5.0678	4.0243e-07	1.37518e-05	down	Not_bound
ENSG00000126821.7	SGPP1	724.13	-0.674087	0.133279	-5.05771	4.24312e-07	1.44569e-05	down	Not_bound
ENSG00000025796.13	SEC63	1973.98	-0.586624	0.116474	-5.03653	4.74059e-07	1.60089e-05	down	Not_bound
ENSG00000121621.6	KIF18A	1038.64	-0.926457	0.184106	-5.0322	4.84891e-07	1.63386e-05	down	Bound
ENSG00000196968.10	FUT11	717.31	-0.60554	0.120459	-5.02694	4.98381e-07	1.67193e-05	down	Not_bound
ENSG00000163110.14	PDLIM5	10809.5	-0.833284	0.166004	-5.01966	5.17633e-07	1.72892e-05	down	Not_bound
ENSG00000134363.11	FST	485.896	-1.02141	0.203671	-5.01498	5.304e-07	1.76615e-05	down	Not_bound
ENSG00000258441.1	LINC00641	536.42	-0.890358	0.177602	-5.01323	5.35239e-07	1.77606e-05	down	Not_bound
ENSG00000105063.18	PPP6R1	5355.11	-0.629663	0.125639	-5.01167	5.39595e-07	1.78663e-05	down	Not_bound
ENSG00000203668.2	CHML	718.767	-0.906541	0.181103	-5.00566	5.56714e-07	1.83535e-05	down	Not_bound
ENSG00000071991.8	CDH19	424.614	-0.869659	0.173898	-5.00096	5.70466e-07	1.8726e-05	down	Not_bound
ENSG00000105983.20	LMBR1	1712.88	-0.682341	0.136579	-4.99594	5.85496e-07	1.90555e-05	down	Not_bound
ENSG00000178951.8	ZBTB7A	980.861	-0.631358	0.126783	-4.97981	6.36459e-07	2.06261e-05	down	Not_bound
ENSG00000116127.17	ALMS1	592.79	-0.688501	0.138329	-4.97726	6.44909e-07	2.08211e-05	down	Not_bound
ENSG00000197345.12	MRPL21	911.397	-0.643962	0.129391	-4.97688	6.46183e-07	2.08211e-05	down	Not_bound
ENSG00000162819.11	BROX	828.553	-0.730041	0.147026	-4.96538	6.85679e-07	2.18958e-05	down	Not_bound
ENSG00000092969.11	TGFB2	1499.37	-0.618101	0.124549	-4.9627	6.95209e-07	2.2121e-05	down	Not_bound
ENSG00000113448.18	PDE4D	5236.49	-0.928534	0.187468	-4.95302	7.30709e-07	2.31882e-05	down	Not_bound
ENSG00000156504.16	FAM122B	745.91	-1.03966	0.210215	-4.94568	7.58766e-07	2.40286e-05	down	Not_bound
ENSG00000137812.19	KNL1	838.976	-0.720139	0.145664	-4.94384	7.66005e-07	2.42077e-05	down	Not_bound
ENSG00000186297.11	GABRA5	3856.96	-0.686719	0.138942	-4.94249	7.71294e-07	2.42743e-05	down	Not_bound
ENSG00000253729.7	PRKDC	10598	-0.671414	0.136107	-4.93299	8.09808e-07	2.53736e-05	down	Bound
ENSG00000175567.8	UCP2	823.461	-0.687981	0.139663	-4.92599	8.39353e-07	2.62002e-05	down	Not_bound
ENSG00000116741.7	RGS2	1420.41	-0.788435	0.160225	-4.92081	8.61862e-07	2.67932e-05	down	Not_bound
ENSG00000186908.14	ZDHHC17	676.887	-0.732562	0.148934	-4.91871	8.71162e-07	2.70273e-05	down	Not_bound
ENSG00000276043.4	UHRF1	1306.05	-1.12136	0.228437	-4.90882	9.16241e-07	2.83107e-05	down	Not_bound
ENSG00000165490.12	DDIAS	601.905	-0.750942	0.153013	-4.9077	9.21501e-07	2.84158e-05	down	Not_bound
ENSG00000150867.13	PIP4K2A	1066.87	-0.595551	0.121645	-4.89582	9.78954e-07	3.00147e-05	down	Not_bound
ENSG00000285976.1	AL135905.2	43.9012	-1.84223	0.377554	-4.87937	1.06423e-06	3.22311e-05	down	Not_bound
ENSG00000033867.16	SLC4A7	2779.19	-0.811546	0.166799	-4.8654	1.14223e-06	3.44566e-05	down	Not_bound
ENSG00000115977.18	AAK1	1157.33	-0.633833	0.130328	-4.86337	1.15405e-06	3.4676e-05	down	Not_bound
ENSG00000163808.16	KIF15	514.219	-0.66355	0.136685	-4.8546	1.20627e-06	3.5962e-05	down	Bound
ENSG00000152253.8	SPC25	252.229	-0.849307	0.175104	-4.85031	1.23271e-06	3.66622e-05	down	Bound
ENSG00000120539.14	MASTL	1076.92	-0.594305	0.122788	-4.84009	1.2978e-06	3.83908e-05	down	Not_bound
ENSG00000124788.18	ATXN1	625.055	-0.618831	0.127848	-4.84035	1.29611e-06	3.83908e-05	down	Not_bound
ENSG00000196083.9	IL1RAP	1027.45	-0.770423	0.15924	-4.83814	1.31061e-06	3.86946e-05	down	Not_bound
ENSG00000109674.3	NEIL3	547.373	-0.766429	0.158562	-4.83362	1.34071e-06	3.94308e-05	down	Not_bound
ENSG00000013375.15	PGM3	1092.22	-0.596288	0.123415	-4.83157	1.35458e-06	3.96858e-05	down	Not_bound
ENSG00000128011.4	LRFN1	175.94	-1.29395	0.267798	-4.83182	1.35293e-06	3.96858e-05	down	Not_bound
ENSG00000077458.12	FAM76B	225.285	-0.785426	0.162802	-4.82442	1.4041e-06	4.09794e-05	down	Not_bound
ENSG00000152661.8	GJA1	6831	-0.861307	0.178632	-4.82167	1.4236e-06	4.14692e-05	down	Not_bound
ENSG00000163946.13	FAM208A	1754.42	-0.599077	0.12436	-4.81727	1.45535e-06	4.23132e-05	down	Not_bound
ENSG00000104756.15	KCTD9	2121.55	-0.677823	0.140959	-4.80867	1.5194e-06	4.39243e-05	down	Bound
ENSG00000117155.16	SSX2IP	674.869	-0.625076	0.130324	-4.79631	1.61618e-06	4.64085e-05	down	Not_bound
ENSG00000152620.12	NADK2	550.296	-0.727049	0.15159	-4.79614	1.61749e-06	4.64085e-05	down	Not_bound
ENSG00000163584.17	RPL22L1	1107.86	-0.611912	0.127863	-4.78568	1.70406e-06	4.81681e-05	down	Not_bound
ENSG00000172716.16	SLFN11	509.505	-0.701193	0.146614	-4.78258	1.73058e-06	4.88273e-05	down	Not_bound
ENSG00000156853.12	ZNF689	377.856	-0.701673	0.146792	-4.78004	1.75257e-06	4.93565e-05	down	Not_bound
ENSG00000138780.14	GSTCD	455.463	-0.749799	0.156892	-4.77908	1.76097e-06	4.95018e-05	down	Not_bound
ENSG00000066933.15	MYO9A	1142.76	-0.634921	0.133069	-4.77136	1.82986e-06	5.13436e-05	down	Not_bound
ENSG00000255529.8	POLR2M	466.855	-0.733025	0.153759	-4.76738	1.86641e-06	5.2242e-05	down	Not_bound
ENSG00000117399.13	CDC20	3057.28	-0.594234	0.125	-4.75388	1.99554e-06	5.55839e-05	down	Bound
ENSG00000182979.17	MTA1	1918.34	-0.708659	0.149101	-4.75287	2.00551e-06	5.57596e-05	down	Not_bound
ENSG00000070950.9	RAD18	834.656	-0.638459	0.134573	-4.74433	2.09197e-06	5.76388e-05	down	Not_bound
ENSG00000128626.11	MRPS12	2382.41	-0.610058	0.129208	-4.72153	2.34081e-06	6.35766e-05	down	Not_bound
ENSG00000129911.8	KLF16	424.971	-0.836279	0.17728	-4.71727	2.39035e-06	6.45775e-05	down	Not_bound
ENSG00000182768.8	NGRN	997.702	-0.760076	0.161225	-4.71439	2.42434e-06	6.538e-05	down	Not_bound
ENSG00000198538.10	ZNF28	26.413	-2.17498	0.46257	-4.70195	2.57687e-06	6.88849e-05	down	Not_bound
ENSG00000085840.12	ORC1	668.119	-0.670868	0.142727	-4.70035	2.59713e-06	6.91843e-05	down	Not_bound
ENSG00000168476.11	REEP4	1356.14	-0.612659	0.130427	-4.69733	2.63586e-06	6.98502e-05	down	Bound
ENSG00000228649.8	SNHG26	68.5185	-1.25458	0.268172	-4.67826	2.89315e-06	7.5878e-05	down	Not_bound
ENSG00000196950.13	SLC39A10	1602.78	-0.715386	0.152958	-4.67701	2.9109e-06	7.60821e-05	down	Not_bound
ENSG00000103064.14	SLC7A6	738.964	-0.628298	0.13454	-4.66998	3.01224e-06	7.84621e-05	down	Not_bound
ENSG00000143674.10	MAP3K21	1102.51	-0.634842	0.136239	-4.65977	3.16567e-06	8.18997e-05	down	Not_bound
ENSG00000053770.11	AP5M1	761.058	-0.657014	0.141026	-4.65883	3.18017e-06	8.21354e-05	down	Not_bound
ENSG00000124429.17	POF1B	180.542	-1.15674	0.24876	-4.65001	3.31927e-06	8.55832e-05	down	Not_bound
ENSG00000101224.17	CDC25B	11298.4	-0.586238	0.126116	-4.6484	3.34524e-06	8.61075e-05	down	Bound
ENSG00000185551.14	NR2F2	780.062	-0.660245	0.142146	-4.64483	3.40351e-06	8.746e-05	down	Not_bound
ENSG00000091986.15	CCDC80	1254.82	-0.796597	0.171681	-4.63998	3.48438e-06	8.92375e-05	down	Not_bound
ENSG00000168672.3	FAM84B	422.039	-0.818482	0.176666	-4.63295	3.60498e-06	9.20174e-05	down	Not_bound
ENSG00000269343.6	ZNF587B	438.076	-0.606026	0.130957	-4.62767	3.698e-06	9.40771e-05	down	Not_bound
ENSG00000143473.12	KCNH1	48.4477	-1.51592	0.330444	-4.58752	4.48552e-06	0.000112241	down	Not_bound
ENSG00000163428.3	LRRC58	1814.52	-0.663146	0.144615	-4.5856	4.52676e-06	0.000112903	down	Not_bound
ENSG00000198887.8	SMC5	1041.97	-0.602558	0.1314	-4.58567	4.52542e-06	0.000112903	down	Not_bound
ENSG00000169184.5	MN1	137.585	-0.923839	0.201652	-4.58136	4.6197e-06	0.000115033	down	Not_bound
ENSG00000164741.14	DLC1	348.35	-0.972048	0.212669	-4.57072	4.86054e-06	0.000120636	down	Not_bound
ENSG00000189060.5	H1F0	3265.72	-0.714367	0.156338	-4.56938	4.89171e-06	0.000121016	down	Not_bound
ENSG00000073711.10	PPP2R3A	222.822	-0.755493	0.165495	-4.56505	4.99369e-06	0.00012314	down	Not_bound
ENSG00000118985.15	ELL2	1418.45	-0.783716	0.171897	-4.55922	5.13434e-06	0.000126201	down	Not_bound
ENSG00000103047.7	TANGO6	691.618	-0.587054	0.129045	-4.54923	5.3843e-06	0.000131497	down	Not_bound
ENSG00000149485.18	FADS1	15046.3	-0.625227	0.137783	-4.53776	5.68546e-06	0.000138189	down	Not_bound
ENSG00000117000.8	RLF	783.481	-0.589219	0.129893	-4.5362	5.7278e-06	0.000138997	down	Not_bound
ENSG00000277443.2	MARCKS	3557.56	-0.715627	0.158055	-4.52772	5.96228e-06	0.000144457	down	Not_bound
ENSG00000166741.7	NNMT	8619.29	-0.776766	0.171625	-4.52596	6.01225e-06	0.000145437	down	Not_bound
ENSG00000006634.7	DBF4	829.747	-0.67002	0.148193	-4.52126	6.14728e-06	0.000147767	down	Bound
ENSG00000204899.5	MZT1	363.175	-0.707995	0.156764	-4.5163	6.29295e-06	0.000150525	down	Bound
ENSG00000181061.13	HIGD1A	453.427	-0.594555	0.132425	-4.48974	7.13115e-06	0.000167719	down	Not_bound
ENSG00000130479.10	MAP1S	438.637	-0.661221	0.147386	-4.48633	7.24603e-06	0.000169898	down	Not_bound
ENSG00000250899.3	AC125807.2	347.096	-0.728592	0.162639	-4.4798	7.47128e-06	0.000174643	down	Not_bound
ENSG00000060982.14	BCAT1	849.025	-0.94156	0.210325	-4.47669	7.58079e-06	0.000176661	down	Not_bound
ENSG00000155850.7	SLC26A2	2689.64	-0.80063	0.178839	-4.47683	7.57581e-06	0.000176661	down	Not_bound
ENSG00000112742.9	TTK	840.109	-0.616055	0.137785	-4.47112	7.78099e-06	0.000180726	down	Not_bound
ENSG00000072364.12	AFF4	4099.05	-0.596514	0.133516	-4.46774	7.90496e-06	0.00018282	down	Not_bound
ENSG00000141401.11	IMPA2	506.338	-0.809031	0.181591	-4.45523	8.38015e-06	0.000192064	down	Not_bound
ENSG00000112029.9	FBXO5	368.927	-0.746589	0.167856	-4.44779	8.67597e-06	0.000198529	down	Bound
ENSG00000163762.6	TM4SF18	1110.84	-0.846932	0.190464	-4.44668	8.72078e-06	0.000198817	down	Not_bound
ENSG00000238266.2	LINC00707	342.228	-0.91548	0.206078	-4.44239	8.89645e-06	0.000201776	down	Not_bound
ENSG00000181722.16	ZBTB20	120.086	-1.05323	0.2373	-4.43838	9.06399e-06	0.000205164	down	Not_bound
ENSG00000132640.14	BTBD3	1135.12	-0.736047	0.165889	-4.43698	9.12304e-06	0.000205997	down	Not_bound
ENSG00000280206.1	AC026401.3	131.926	-0.908076	0.204769	-4.43463	9.22311e-06	0.000207949	down	Not_bound
ENSG00000169432.15	SCN9A	648.168	-0.597588	0.134832	-4.4321	9.3319e-06	0.000209782	down	Not_bound
ENSG00000041353.9	RAB27B	2784.85	-1.00746	0.227867	-4.42128	9.81168e-06	0.000220243	down	Not_bound
ENSG00000183354.11	KIAA2026	694.633	-0.630837	0.142731	-4.41977	9.88041e-06	0.000221136	down	Not_bound
ENSG00000119042.16	SATB2	215.032	-0.815187	0.184651	-4.41474	1.01129e-05	0.000226009	down	Not_bound
ENSG00000148834.12	GSTO1	2096.55	-0.626144	0.14202	-4.40883	1.03929e-05	0.000231251	down	Not_bound
ENSG00000185947.14	ZNF267	540.996	-0.725246	0.164555	-4.40733	1.04655e-05	0.000232526	down	Not_bound
ENSG00000129534.13	MIS18BP1	1122.94	-0.653427	0.148784	-4.39178	1.12427e-05	0.000247632	down	Bound
ENSG00000183287.14	CCBE1	244.806	-0.905586	0.207015	-4.37449	1.21717e-05	0.00026618	down	Not_bound
ENSG00000146263.11	MMS22L	598.047	-0.662143	0.151462	-4.37167	1.23298e-05	0.000268477	down	Not_bound
ENSG00000129810.14	SGO1	302.692	-0.757192	0.173244	-4.37067	1.23864e-05	0.000269324	down	Not_bound
ENSG00000155959.10	VBP1	1078.07	-0.740186	0.169531	-4.36609	1.2649e-05	0.000273091	down	Not_bound
ENSG00000123600.19	METTL8	469.509	-0.591224	0.135544	-4.36187	1.28954e-05	0.000277623	down	Not_bound
ENSG00000177888.7	ZBTB41	433.03	-0.833288	0.191071	-4.36114	1.29386e-05	0.000278161	down	Not_bound
ENSG00000179981.10	TSHZ1	318.588	-0.811034	0.186484	-4.34908	1.36713e-05	0.000291043	down	Bound
ENSG00000144468.16	RHBDD1	405.582	-0.608832	0.140081	-4.34627	1.38472e-05	0.000294378	down	Not_bound
ENSG00000127528.5	KLF2	107.043	-1.2429	0.28704	-4.33008	1.49055e-05	0.000312955	down	Not_bound
ENSG00000276851.1	AC002401.4	55.7502	-1.33699	0.309309	-4.32252	1.54254e-05	0.000322098	down	Bound
ENSG00000177283.7	FZD8	988.471	-0.633501	0.147126	-4.30585	1.66347e-05	0.00034359	down	Not_bound
ENSG00000143476.17	DTL	1222.7	-0.637734	0.148146	-4.30476	1.6717e-05	0.000344823	down	Not_bound
ENSG00000168283.13	BMI1	615.316	-0.778377	0.181356	-4.29198	1.77087e-05	0.000362827	down	Not_bound
ENSG00000174013.7	FBXO45	649.945	-0.589256	0.13743	-4.28768	1.80548e-05	0.000369421	down	Not_bound
ENSG00000134508.12	CABLES1	482.644	-0.681627	0.15918	-4.28211	1.85131e-05	0.000377282	down	Not_bound
ENSG00000158470.5	B4GALT5	5881.09	-0.634689	0.148314	-4.27935	1.87441e-05	0.000380973	down	Not_bound
ENSG00000174099.11	MSRB3	1279.67	-0.681073	0.159425	-4.27207	1.93665e-05	0.000392577	down	Not_bound
ENSG00000108064.10	TFAM	1857.58	-0.714878	0.167722	-4.26229	2.02342e-05	0.000406784	down	Not_bound
ENSG00000143924.18	EML4	3351.81	-0.692566	0.162887	-4.25182	2.12039e-05	0.000423633	down	Not_bound
ENSG00000065911.11	MTHFD2	3388.96	-0.662788	0.155915	-4.25095	2.12867e-05	0.000424732	down	Not_bound
ENSG00000159200.17	RCAN1	377.555	-0.737986	0.173696	-4.24872	2.14997e-05	0.000427863	down	Not_bound
ENSG00000106701.11	FSD1L	197.365	-0.751726	0.177336	-4.23899	2.24523e-05	0.000444274	down	Not_bound
ENSG00000163029.15	SMC6	1663.68	-0.59266	0.140342	-4.22296	2.41111e-05	0.000473048	down	Not_bound
ENSG00000165891.15	E2F7	561.54	-0.616523	0.146206	-4.2168	2.47791e-05	0.000484287	down	Not_bound
ENSG00000164323.13	CFAP97	1071.23	-0.640536	0.152701	-4.1947	2.7323e-05	0.00052872	down	Not_bound
ENSG00000169607.12	CKAP2L	586.048	-0.654964	0.156225	-4.19245	2.75957e-05	0.000533191	down	Bound
ENSG00000122884.12	P4HA1	1649.34	-0.705519	0.168667	-4.18291	2.87798e-05	0.000553967	down	Not_bound
ENSG00000164251.4	F2RL1	9328.83	-0.915163	0.21915	-4.17596	2.96737e-05	0.000566174	down	Not_bound
ENSG00000163535.17	SGO2	608.672	-0.681562	0.163314	-4.17333	3.00175e-05	0.000571305	down	Bound
ENSG00000112787.13	FBRSL1	1217.71	-0.64354	0.154241	-4.17229	3.01553e-05	0.000571789	down	Not_bound
ENSG00000113356.11	POLR3G	344.753	-0.78432	0.188625	-4.15809	3.20917e-05	0.00060326	down	Not_bound
ENSG00000182095.14	TNRC18	4484.36	-0.612753	0.147561	-4.15254	3.28803e-05	0.00061581	down	Not_bound
ENSG00000171105.13	INSR	280.693	-0.655316	0.158487	-4.13481	3.55246e-05	0.000661277	down	Not_bound
ENSG00000196437.10	ZNF569	177.048	-0.790614	0.191435	-4.12994	3.62861e-05	0.000672441	down	Not_bound
ENSG00000119965.12	C10orf88	344.467	-0.668216	0.162297	-4.11723	3.8345e-05	0.00070433	down	Not_bound
ENSG00000166250.11	CLMP	408.439	-1.02852	0.25063	-4.10374	4.0652e-05	0.000739586	down	Not_bound
ENSG00000129317.14	PUS7L	522.111	-0.743955	0.181451	-4.10004	4.13071e-05	0.00075061	down	Not_bound
ENSG00000101384.12	JAG1	6800.52	-0.642842	0.157208	-4.08912	4.33011e-05	0.000778503	down	Not_bound
ENSG00000281332.1	LINC00997	116.143	-0.841692	0.206098	-4.08394	4.4279e-05	0.000795147	down	Not_bound
ENSG00000121210.15	TMEM131L	271.384	-0.713481	0.174874	-4.07996	4.50429e-05	0.00080602	down	Not_bound
ENSG00000068885.14	IFT80	238.599	-0.710853	0.174681	-4.06942	4.71296e-05	0.000836496	down	Bound
ENSG00000204604.10	ZNF468	24.9891	-1.93273	0.475581	-4.06393	4.82538e-05	0.000853472	down	Not_bound
ENSG00000164649.19	CDCA7L	530.035	-0.588342	0.144795	-4.06327	4.83894e-05	0.00085488	down	Bound
ENSG00000103966.10	EHD4	948.853	-0.635394	0.15665	-4.05615	4.98881e-05	0.000875279	down	Not_bound
ENSG00000115380.19	EFEMP1	1072.17	-0.829135	0.204803	-4.04845	5.15584e-05	0.000896393	down	Not_bound
ENSG00000108960.8	MMD	2104.28	-0.756144	0.18729	-4.03728	5.40743e-05	0.000934756	down	Not_bound
ENSG00000104419.14	NDRG1	3093.91	-0.820166	0.203438	-4.03153	5.54139e-05	0.00095683	down	Not_bound
ENSG00000163814.7	CDCP1	5001.19	-0.623182	0.15491	-4.02286	5.74948e-05	0.000984961	down	Not_bound
ENSG00000255433.5	AP001803.2	82.7226	-1.33155	0.333117	-3.99724	6.40841e-05	0.00107848	down	Not_bound
ENSG00000188559.14	RALGAPA2	895.376	-0.79832	0.200324	-3.98515	6.74374e-05	0.00112745	down	Not_bound
ENSG00000162980.16	ARL5A	271.269	-0.690783	0.173629	-3.97849	6.9353e-05	0.00115316	down	Not_bound
ENSG00000113389.15	NPR3	381.324	-0.804427	0.202321	-3.976	7.00844e-05	0.00116039	down	Not_bound
ENSG00000145675.14	PIK3R1	520.376	-0.648552	0.163178	-3.9745	7.05284e-05	0.00116509	down	Not_bound
ENSG00000145375.7	SPATA5	271.495	-0.597651	0.150423	-3.97313	7.0933e-05	0.00117051	down	Not_bound
ENSG00000123684.12	LPGAT1	5485.14	-0.615118	0.154858	-3.97215	7.12256e-05	0.0011728	down	Not_bound
ENSG00000213186.7	TRIM59	258.961	-0.705947	0.17776	-3.97135	7.14677e-05	0.00117552	down	Bound
ENSG00000275342.4	PRAG1	2835.46	-0.702069	0.176927	-3.96813	7.24374e-05	0.00118763	down	Not_bound
ENSG00000135100.17	HNF1A	189.118	-0.736603	0.185877	-3.96286	7.40563e-05	0.00120898	down	Not_bound
ENSG00000159216.18	RUNX1	899.906	-0.632647	0.160724	-3.93623	8.27704e-05	0.00131736	down	Not_bound
ENSG00000277879.1	AL391988.1	64.1987	-1.2451	0.316317	-3.93625	8.27649e-05	0.00131736	down	Not_bound
ENSG00000178966.16	RMI1	447.526	-0.664327	0.168883	-3.93366	8.36625e-05	0.00132747	down	Not_bound
ENSG00000019549.11	SNAI2	33.0842	-1.5252	0.389124	-3.91956	8.87096e-05	0.00139307	down	Not_bound
ENSG00000264717.5	NPY4R2	239.549	-0.737032	0.188341	-3.91328	9.10506e-05	0.00141816	down	Not_bound
ENSG00000076003.4	MCM6	2222.63	-0.586684	0.150241	-3.90496	9.42409e-05	0.00145596	down	Not_bound
ENSG00000226887.7	ERVMER34-1	45.7908	-1.30875	0.335286	-3.90338	9.48567e-05	0.001464	down	Not_bound
ENSG00000171320.14	ESCO2	584.781	-0.607431	0.155764	-3.89969	9.6315e-05	0.00148201	down	Not_bound
ENSG00000102174.8	PHEX	56.6077	-1.50146	0.386666	-3.8831	0.000103132	0.00157264	down	Not_bound
ENSG00000100490.9	CDKL1	49.0924	-1.17342	0.303192	-3.87023	0.000108734	0.00164982	down	Not_bound
ENSG00000116017.10	ARID3A	487.322	-0.608478	0.157589	-3.86117	0.000112845	0.00170373	down	Not_bound
ENSG00000181472.4	ZBTB2	660.261	-0.611443	0.158751	-3.85158	0.000117358	0.00176141	down	Not_bound
ENSG00000118407.14	FILIP1	878.964	-0.73786	0.192999	-3.82313	0.000131768	0.00194329	down	Not_bound
ENSG00000129988.5	LBP	187.362	-0.993743	0.260394	-3.81631	0.00013546	0.00198366	down	Not_bound
ENSG00000074410.13	CA12	16579	-1.6786	0.439966	-3.8153	0.000136019	0.00198679	down	Not_bound
ENSG00000138685.15	FGF2	1763.64	-0.597468	0.156672	-3.81351	0.000137009	0.00199742	down	Not_bound
ENSG00000148400.10	NOTCH1	649.505	-0.6327	0.165972	-3.81209	0.000137794	0.00200652	down	Not_bound
ENSG00000213020.9	ZNF611	93.7793	-0.874414	0.229729	-3.80628	0.000141071	0.00204493	down	Not_bound
ENSG00000164086.9	DUSP7	542.58	-0.675394	0.178179	-3.79053	0.000150327	0.00215644	down	Not_bound
ENSG00000185262.8	UBALD2	695.71	-0.611386	0.161575	-3.78391	0.000154385	0.00220443	down	Bound
ENSG00000173715.16	C11orf80	219.347	-0.667165	0.176772	-3.77415	0.000160556	0.00227649	down	Not_bound
ENSG00000206538.8	VGLL3	558.965	-0.589054	0.156298	-3.76878	0.00016405	0.00232072	down	Not_bound
ENSG00000046604.12	DSG2	5421.75	-0.632195	0.168141	-3.75992	0.00016997	0.00239117	down	Not_bound
ENSG00000145358.6	DDIT4L	139.057	-1.16178	0.309072	-3.75894	0.000170637	0.00239835	down	Not_bound
ENSG00000112245.11	PTP4A1	43.2889	-1.2353	0.328923	-3.75557	0.000172944	0.00242185	down	Not_bound
ENSG00000279348.1	AC012513.3	83.0669	-0.931786	0.248124	-3.75533	0.000173114	0.00242202	down	Not_bound
ENSG00000213347.10	MXD3	195.39	-1.0825	0.288577	-3.75117	0.000176009	0.002458	down	Bound
ENSG00000151743.10	AMN1	142.414	-0.713035	0.190109	-3.75067	0.000176359	0.0024584	down	Not_bound
ENSG00000159399.9	HK2	305.608	-0.695796	0.185757	-3.74573	0.000179867	0.00250045	down	Not_bound
ENSG00000137804.12	NUSAP1	117.572	-0.807111	0.215555	-3.74434	0.000180867	0.00250978	down	Bound
ENSG00000183010.16	PYCR1	1363.51	-0.609896	0.163248	-3.73601	0.000186961	0.00258494	down	Bound
ENSG00000196670.13	ZFP62	415.693	-0.639853	0.171494	-3.73105	0.000190686	0.00262455	down	Not_bound
ENSG00000138767.13	CNOT6L	521.357	-0.599349	0.162024	-3.69914	0.000216334	0.00290424	down	Not_bound
ENSG00000115738.9	ID2	848.043	-0.885382	0.239786	-3.69239	0.000222159	0.00295902	down	Not_bound
ENSG00000153574.8	RPIA	591.315	-0.604918	0.163935	-3.68999	0.000224266	0.00297928	down	Not_bound
ENSG00000137273.5	FOXF2	274.932	-0.681926	0.184906	-3.68796	0.000226056	0.00299784	down	Not_bound
ENSG00000177707.10	NECTIN3	1226	-0.597302	0.162267	-3.68098	0.000232338	0.00306517	down	Not_bound
ENSG00000139618.14	BRCA2	390.6	-0.677808	0.184662	-3.67054	0.000242035	0.00317664	down	Not_bound
ENSG00000172403.10	SYNPO2	243.905	-0.608174	0.165726	-3.66976	0.000242777	0.00318363	down	Not_bound
ENSG00000049246.14	PER3	90.3112	-1.20049	0.327339	-3.66744	0.000244995	0.0032072	down	Not_bound
ENSG00000134215.15	VAV3	134.77	-1.31139	0.358724	-3.65571	0.00025647	0.00332322	down	Not_bound
ENSG00000119900.8	OGFRL1	1169.42	-0.720356	0.19708	-3.65515	0.000257033	0.00332769	down	Not_bound
ENSG00000284770.1	TBCE	162.443	-0.699216	0.191655	-3.6483	0.000263978	0.00340171	down	Not_bound
ENSG00000105810.9	CDK6	3664.19	-0.596935	0.163746	-3.64549	0.00026688	0.00342324	down	Not_bound
ENSG00000188486.3	H2AFX	1272.38	-0.71609	0.197687	-3.62234	0.000291952	0.00369822	down	Bound
ENSG00000075131.9	TIPIN	532.831	-0.621702	0.172131	-3.61179	0.00030409	0.00383606	down	Not_bound
ENSG00000132326.11	PER2	628.285	-0.664322	0.184044	-3.60958	0.000306692	0.00386249	down	Not_bound
ENSG00000125848.9	FLRT3	584.36	-0.984132	0.274801	-3.58125	0.000341958	0.00421459	down	Not_bound
ENSG00000214063.10	TSPAN4	2655.66	-0.586547	0.163923	-3.57818	0.000345991	0.00425904	down	Bound
ENSG00000124496.12	TRERF1	601.454	-0.668197	0.18677	-3.57765	0.000346695	0.00426426	down	Not_bound
ENSG00000156650.13	KAT6B	735.387	-0.725898	0.204028	-3.55783	0.000373931	0.00453577	down	Not_bound
ENSG00000164096.12	C4orf3	699.196	-0.607772	0.170854	-3.55726	0.000374736	0.00453966	down	Not_bound
ENSG00000171943.11	SRGAP2C	164.285	-0.662719	0.18637	-3.55594	0.000376631	0.00455538	down	Not_bound
ENSG00000261051.1	AC107021.2	16.118	-2.09001	0.58957	-3.54497	0.000392664	0.00471197	down	Not_bound
ENSG00000284946.1	AC068831.7	197.478	-0.654371	0.18468	-3.54326	0.000395213	0.00473139	down	Not_bound
ENSG00000180044.5	C3orf80	97.6715	-0.927108	0.262176	-3.53621	0.000405909	0.00482163	down	Not_bound
ENSG00000148513.17	ANKRD30A	122.24	-0.842209	0.238182	-3.53599	0.000406246	0.00482188	down	Not_bound
ENSG00000065328.16	MCM10	1342.92	-0.651902	0.184716	-3.52922	0.000416794	0.00491112	down	Not_bound
ENSG00000164125.15	FAM198B	237.381	-1.11186	0.31552	-3.52389	0.000425255	0.0049702	down	Not_bound
ENSG00000136450.12	SRSF1	1138.66	-0.616194	0.17626	-3.49593	0.000472404	0.00540538	down	Not_bound
ENSG00000182263.13	FIGN	194.355	-0.706136	0.202876	-3.48063	0.00050024	0.00566865	down	Not_bound
ENSG00000160606.10	TLCD1	292.616	-0.706455	0.203506	-3.47142	0.000517706	0.00584055	down	Not_bound
ENSG00000163322.13	ABRAXAS1	131.463	-0.785321	0.226411	-3.46856	0.000523261	0.00588148	down	Not_bound
ENSG00000119950.20	MXI1	303.504	-0.673055	0.194176	-3.46621	0.000527856	0.0059244	down	Not_bound
ENSG00000124942.13	AHNAK	11249.2	-0.856598	0.247209	-3.46507	0.000530085	0.00594069	down	Not_bound
ENSG00000272335.1	AC093297.2	57.2298	-1.002	0.289618	-3.45973	0.000540715	0.0060465	down	Not_bound
ENSG00000104047.14	DTWD1	462.124	-0.633	0.183948	-3.4412	0.000579144	0.00636891	down	Not_bound
ENSG00000196470.11	SIAH1	118.03	-0.817613	0.237777	-3.43857	0.0005848	0.00642649	down	Not_bound
ENSG00000261578.1	AP003119.3	259.671	-0.900883	0.262447	-3.43263	0.000597754	0.0065359	down	Not_bound
ENSG00000099194.5	SCD	38878.9	-0.722033	0.211819	-3.40872	0.000652688	0.007011	down	Not_bound
ENSG00000179242.15	CDH4	661.744	-0.842286	0.247688	-3.4006	0.00067239	0.00714221	down	Not_bound
ENSG00000120068.6	HOXB8	422.783	-0.646634	0.190205	-3.39967	0.000674675	0.00715194	down	Not_bound
ENSG00000258777.1	HIF1A-AS1	29.8921	-1.35776	0.403006	-3.36908	0.000754201	0.00780483	down	Not_bound
ENSG00000103888.16	CEMIP	1080.09	-0.75516	0.224777	-3.3596	0.000780553	0.00803938	down	Not_bound
ENSG00000119547.5	ONECUT2	154.806	-0.928646	0.278623	-3.33298	0.000859216	0.00870277	down	Not_bound
ENSG00000133519.12	ZDHHC8P1	244.144	-1.02461	0.307613	-3.33086	0.000865791	0.00875195	down	Not_bound
ENSG00000100292.16	HMOX1	1707.15	-0.702307	0.212589	-3.30359	0.000954568	0.00943686	down	Not_bound
ENSG00000139289.13	PHLDA1	4822.18	-0.585342	0.177577	-3.29627	0.000979781	0.00963619	down	Not_bound
ENSG00000105866.14	SP4	184.974	-0.688857	0.209241	-3.29216	0.00099421	0.00972874	down	Not_bound
ENSG00000269973.1	AC010969.2	85.163	-0.768312	0.233688	-3.28777	0.00100984	0.00983046	down	Not_bound
ENSG00000166923.10	GREM1	1002.87	-0.740797	0.225563	-3.28421	0.00102267	0.00993008	down	Not_bound
ENSG00000261468.1	AC096921.2	40.8217	-1.40973	0.429809	-3.27989	0.00103847	0.0100579	down	Not_bound
ENSG00000096654.15	ZNF184	98.1726	-0.787529	0.241018	-3.26751	0.00108497	0.0103896	down	Not_bound
ENSG00000173041.11	ZNF680	180.262	-0.706542	0.21746	-3.24906	0.00115787	0.0109299	down	Not_bound
ENSG00000127423.10	AUNIP	122.715	-0.889793	0.273946	-3.24806	0.00116195	0.0109616	down	Not_bound
ENSG00000160233.7	LRRC3	119.835	-0.703968	0.217105	-3.24252	0.00118477	0.0111297	down	Not_bound
ENSG00000141526.16	SLC16A3	2624.17	-0.654286	0.202461	-3.23166	0.00123072	0.0114864	down	Not_bound
ENSG00000164442.9	CITED2	367.317	-0.815884	0.252546	-3.23064	0.00123513	0.0114958	down	Not_bound
ENSG00000185630.18	PBX1	4265.34	-0.606885	0.187846	-3.23076	0.00123459	0.0114958	down	Not_bound
ENSG00000144063.3	MALL	477.136	-0.682084	0.211418	-3.22624	0.00125429	0.0116386	down	Not_bound
ENSG00000273079.5	GRIN2B	131.747	-0.76017	0.23578	-3.22407	0.00126383	0.0117128	down	Not_bound
ENSG00000171451.13	DSEL	34.82	-1.34635	0.421285	-3.19581	0.00139437	0.0127142	down	Not_bound
ENSG00000171365.16	CLCN5	346.314	-0.753985	0.236307	-3.1907	0.0014193	0.0128907	down	Not_bound
ENSG00000196159.11	FAT4	193.123	-0.658489	0.206691	-3.18586	0.00144325	0.0130585	down	Not_bound
ENSG00000232434.2	AJM1	186.838	-0.637999	0.200385	-3.18388	0.00145318	0.0131172	down	Not_bound
ENSG00000279519.1	AC007382.1	38.4876	-1.22813	0.386544	-3.1772	0.00148705	0.0133441	down	Not_bound
ENSG00000184564.9	SLITRK6	190.01	-1.20432	0.379482	-3.17358	0.00150571	0.0134351	down	Not_bound
ENSG00000275183.1	LENG9	164.433	-0.682689	0.215093	-3.17393	0.00150392	0.0134351	down	Not_bound
ENSG00000049130.15	KITLG	470.506	-0.697233	0.220617	-3.16037	0.00157567	0.0138542	down	Not_bound
ENSG00000186472.19	PCLO	163.161	-0.740035	0.234379	-3.15743	0.00159164	0.0139706	down	Not_bound
ENSG00000118620.12	ZNF430	119.351	-0.658164	0.20987	-3.13606	0.00171236	0.014792	down	Not_bound
ENSG00000248409.2	AP000344.2	48.6702	-0.965305	0.308138	-3.13271	0.00173203	0.014935	down	Not_bound
ENSG00000102543.14	CDADC1	89.609	-0.760718	0.243358	-3.12592	0.00177253	0.0152256	down	Not_bound
ENSG00000163909.7	HEYL	150.863	-0.590586	0.189096	-3.12321	0.00178892	0.0153208	down	Not_bound
ENSG00000261167.1	AC107027.3	38.1124	-1.16684	0.374325	-3.11718	0.00182591	0.0155096	down	Not_bound
ENSG00000172572.6	PDE3A	1356.24	-0.785425	0.253528	-3.09799	0.0019484	0.0163949	down	Not_bound
ENSG00000172955.17	ADH6	92.2687	-1.05633	0.34128	-3.0952	0.00196683	0.0165045	down	Not_bound
ENSG00000257151.1	PWAR6	38.2827	-1.05442	0.343412	-3.07041	0.00213762	0.0176849	down	Not_bound
ENSG00000104760.16	FGL1	630.783	-0.863678	0.282208	-3.06043	0.00221019	0.0181671	down	Not_bound
ENSG00000113532.12	ST8SIA4	482.318	-0.821129	0.269238	-3.04982	0.00228975	0.0186803	down	Not_bound
ENSG00000148677.6	ANKRD1	257.227	-0.987865	0.324937	-3.04017	0.00236442	0.0191869	down	Not_bound
ENSG00000277534.1	AC007996.1	161.304	-0.660429	0.217939	-3.03034	0.0024428	0.0196863	down	Not_bound
ENSG00000181744.8	C3orf58	384.996	-0.648831	0.215309	-3.01349	0.0025826	0.0205745	down	Not_bound
ENSG00000154734.14	ADAMTS1	45.9237	-1.48659	0.494711	-3.00496	0.00265614	0.0210506	down	Not_bound
ENSG00000138185.19	ENTPD1	108.19	-0.659115	0.219439	-3.00363	0.00266781	0.0211101	down	Not_bound
ENSG00000113739.10	STC2	2738.1	-0.671694	0.225162	-2.98316	0.00285293	0.0222066	down	Not_bound
ENSG00000178700.7	DHFR2	246.011	-0.670979	0.225286	-2.97834	0.00289817	0.0224442	down	Not_bound
ENSG00000185567.6	AHNAK2	6871.45	-0.618011	0.207594	-2.97701	0.00291075	0.0225189	down	Not_bound
ENSG00000096696.13	DSP	3367.9	-0.628351	0.211188	-2.97531	0.00292689	0.0225864	down	Not_bound
ENSG00000256663.1	AC112777.1	23.9213	-1.43003	0.482044	-2.9666	0.00301113	0.023027	down	Not_bound
ENSG00000148123.14	PLPPR1	36.3234	-1.67411	0.565737	-2.95917	0.00308472	0.0234604	down	Not_bound
ENSG00000118515.11	SGK1	677.12	-0.618903	0.209233	-2.95796	0.00309684	0.023506	down	Not_bound
ENSG00000146054.17	TRIM7	231.173	-0.70442	0.238681	-2.95131	0.00316432	0.0238402	down	Not_bound
ENSG00000196369.11	SRGAP2B	119.044	-0.611858	0.207356	-2.95075	0.00317001	0.0238698	down	Not_bound
ENSG00000166845.14	C18orf54	170.233	-0.632706	0.214901	-2.94417	0.00323824	0.0242772	down	Not_bound
ENSG00000054179.11	ENTPD2	124.137	-1.21684	0.414054	-2.93884	0.00329442	0.0245537	down	Not_bound
ENSG00000123739.10	PLA2G12A	136.154	-0.699675	0.238848	-2.92938	0.00339642	0.0252032	down	Not_bound
ENSG00000154188.9	ANGPT1	65.3507	-1.21239	0.415894	-2.91514	0.00355532	0.0262293	down	Not_bound
ENSG00000100033.16	PRODH	131.39	-0.936538	0.321549	-2.91258	0.00358457	0.0263941	down	Not_bound
ENSG00000198039.11	ZNF273	112.78	-0.608153	0.210221	-2.89293	0.00381669	0.0277023	down	Not_bound
ENSG00000251192.7	ZNF674	84.139	-0.715405	0.247485	-2.8907	0.0038438	0.0278726	down	Not_bound
ENSG00000196550.10	FAM72A	118.342	-0.596794	0.209176	-2.85307	0.00432992	0.0303591	down	Not_bound
ENSG00000175879.8	HOXD8	64.7834	-0.830819	0.292706	-2.83841	0.00453392	0.0315072	down	Not_bound
ENSG00000139826.5	ABHD13	324.867	-0.63346	0.223903	-2.82917	0.00466694	0.032226	down	Not_bound
ENSG00000115461.4	IGFBP5	27.4755	-2.05467	0.727283	-2.82513	0.00472607	0.032495	down	Not_bound
ENSG00000143355.15	LHX9	97.1759	-0.812585	0.289219	-2.80958	0.0049606	0.0337728	down	Not_bound
ENSG00000187098.15	MITF	347.696	-0.697668	0.248299	-2.8098	0.00495729	0.0337728	down	Not_bound
ENSG00000158825.5	CDA	74.6428	-1.04211	0.37136	-2.8062	0.00501295	0.0340532	down	Not_bound
ENSG00000143995.19	MEIS1	81.0015	-0.661544	0.235758	-2.80603	0.00501566	0.0340565	down	Not_bound
ENSG00000182836.9	PLCXD3	85.8827	-1.23047	0.43931	-2.80091	0.00509591	0.0345093	down	Not_bound
ENSG00000232480.1	TGFB2-AS1	128.165	-0.624447	0.224001	-2.7877	0.0053084	0.0356478	down	Not_bound
ENSG00000100342.20	APOL1	388.419	-1.45817	0.524369	-2.78081	0.00542231	0.0361789	down	Not_bound
ENSG00000150471.16	ADGRL3	70.255	-0.863381	0.310726	-2.7786	0.00545942	0.0363297	down	Not_bound
ENSG00000047936.10	ROS1	96.4979	-0.735592	0.266098	-2.76437	0.00570335	0.0374757	down	Not_bound
ENSG00000057657.16	PRDM1	236.499	-0.826563	0.29907	-2.76378	0.00571354	0.0374942	down	Not_bound
ENSG00000155158.20	TTC39B	363.561	-0.690013	0.252129	-2.73675	0.00620497	0.0401256	down	Not_bound
ENSG00000160062.14	ZBTB8A	76.8305	-0.704289	0.258641	-2.72304	0.00646843	0.0413633	down	Not_bound
ENSG00000181544.14	FANCB	126.354	-0.661877	0.243176	-2.7218	0.00649267	0.0414315	down	Not_bound
ENSG00000146674.14	IGFBP3	10638.5	-1.58073	0.582181	-2.71519	0.00662387	0.0420227	down	Not_bound
ENSG00000128617.2	OPN1SW	83.0196	-0.742182	0.273715	-2.71151	0.00669774	0.0424561	down	Not_bound
ENSG00000101188.4	NTSR1	17.4198	-1.56784	0.581352	-2.69688	0.00699917	0.043929	down	Not_bound
ENSG00000148584.14	A1CF	26.2097	-1.495	0.558724	-2.67575	0.00745622	0.0460404	down	Not_bound
ENSG00000168955.3	TM4SF20	249.269	-1.5273	0.573649	-2.66243	0.0077578	0.0473216	down	Not_bound
ENSG00000137672.12	TRPC6	208.058	-0.763224	0.287479	-2.65489	0.00793343	0.0480536	down	Not_bound
ENSG00000122641.10	INHBA	245.631	-0.799423	0.301783	-2.649	0.0080731	0.0486682	down	Not_bound
ENSG00000123243.14	ITIH5	221.95	-0.856517	0.323483	-2.64779	0.00810188	0.0488031	down	Not_bound
ENSG00000104147.8	OIP5	126.068	-0.628423	0.238017	-2.64024	0.00828465	0.0496532	down	Bound
ENSG00000105246.5	EBI3	234.502	2.17403	0.212458	10.2327	1.41459e-24	5.6822e-22	up	Not_bound
ENSG00000140678.16	ITGAX	154.762	2.32248	0.254457	9.12718	7.03057e-20	1.75925e-17	up	Not_bound
ENSG00000050438.16	SLC4A8	199.909	1.64431	0.190841	8.61611	6.92647e-18	1.40967e-15	up	Not_bound
ENSG00000188766.12	SPRED3	321.52	1.22942	0.145841	8.42984	3.46132e-17	6.21571e-15	up	Not_bound
ENSG00000159388.5	BTG2	1041.1	1.30922	0.160576	8.15329	3.54163e-16	5.57314e-14	up	Not_bound
ENSG00000122694.15	GLIPR2	268.521	1.29838	0.181408	7.15722	8.23284e-13	8.16014e-11	up	Not_bound
ENSG00000104368.17	PLAT	197.452	1.48844	0.208564	7.13661	9.56592e-13	9.42028e-11	up	Not_bound
ENSG00000174233.11	ADCY6	1979.96	0.778706	0.112314	6.93329	4.11172e-12	3.62782e-10	up	Not_bound
ENSG00000095752.6	IL11	5117.64	0.896479	0.129927	6.89988	5.2046e-12	4.46309e-10	up	Not_bound
ENSG00000114270.17	COL7A1	25517.3	0.943619	0.14	6.74013	1.5825e-11	1.29173e-09	up	Not_bound
ENSG00000185101.12	ANO9	76.0821	2.06548	0.307195	6.72369	1.77177e-11	1.41593e-09	up	Not_bound
ENSG00000105696.8	TMEM59L	160.019	1.58941	0.237637	6.68838	2.25651e-11	1.77543e-09	up	Not_bound
ENSG00000108342.12	CSF3	627.876	1.9242	0.291407	6.60313	4.02568e-11	3.09153e-09	up	Not_bound
ENSG00000277363.4	SRCIN1	309.079	1.17699	0.180298	6.52799	6.66565e-11	5.06191e-09	up	Not_bound
ENSG00000183044.11	ABAT	54.7217	2.03818	0.313662	6.49799	8.1399e-11	6.06085e-09	up	Not_bound
ENSG00000213626.12	LBH	1680.46	1.01383	0.159945	6.33862	2.31838e-10	1.60126e-08	up	Not_bound
ENSG00000100311.16	PDGFB	315.533	1.54123	0.24354	6.32843	2.47669e-10	1.68769e-08	up	Not_bound
ENSG00000161270.19	NPHS1	123.041	1.69975	0.271158	6.26847	3.64613e-10	2.36907e-08	up	Not_bound
ENSG00000167202.11	TBC1D2B	1364.05	0.861331	0.137392	6.26916	3.62992e-10	2.36907e-08	up	Not_bound
ENSG00000186106.11	ANKRD46	512.143	0.855467	0.136908	6.24849	4.14439e-10	2.65798e-08	up	Not_bound
ENSG00000159792.9	PSKH1	760.789	0.72024	0.116206	6.19793	5.72097e-10	3.59361e-08	up	Not_bound
ENSG00000126562.16	WNK4	165.616	1.37897	0.226505	6.08802	1.14317e-09	6.97972e-08	up	Not_bound
ENSG00000137491.14	SLCO2B1	463.673	1.37347	0.226964	6.05151	1.43497e-09	8.55603e-08	up	Not_bound
ENSG00000166311.9	SMPD1	575.937	0.963563	0.161801	5.95525	2.59674e-09	1.50139e-07	up	Not_bound
ENSG00000128596.16	CCDC136	143.447	1.25201	0.210921	5.93594	2.92174e-09	1.67031e-07	up	Not_bound
ENSG00000070182.20	SPTB	328.35	1.33899	0.226083	5.92259	3.16905e-09	1.79157e-07	up	Not_bound
ENSG00000184678.10	HIST2H2BE	265.844	0.901817	0.152265	5.9227	3.16702e-09	1.79157e-07	up	Not_bound
ENSG00000145040.3	UCN2	405.76	0.967005	0.163861	5.90136	3.60513e-09	2.02312e-07	up	Not_bound
ENSG00000204248.10	COL11A2	93.2342	1.41405	0.239878	5.89488	3.74963e-09	2.08884e-07	up	Not_bound
ENSG00000186577.13	SMIM29	590.951	0.79242	0.135235	5.85956	4.64102e-09	2.53002e-07	up	Not_bound
ENSG00000125726.10	CD70	395.78	1.11783	0.190964	5.85362	4.80983e-09	2.61271e-07	up	Not_bound
ENSG00000121753.12	ADGRB2	775.827	0.846174	0.147099	5.75241	8.7978e-09	4.56767e-07	up	Not_bound
ENSG00000171533.11	MAP6	83.4956	1.39773	0.243242	5.74625	9.12438e-09	4.70522e-07	up	Not_bound
ENSG00000139636.15	LMBR1L	965.666	0.667102	0.116113	5.74526	9.17807e-09	4.71697e-07	up	Not_bound
ENSG00000174837.14	ADGRE1	360.297	0.853673	0.150068	5.68857	1.28106e-08	6.41117e-07	up	Not_bound
ENSG00000162241.12	SLC25A45	385.278	0.863265	0.151974	5.68035	1.34422e-08	6.68343e-07	up	Not_bound
ENSG00000010295.19	IFFO1	58.2235	1.87164	0.330143	5.66917	1.43489e-08	7.1111e-07	up	Not_bound
ENSG00000100307.12	CBX7	161.484	1.33326	0.237494	5.61387	1.97856e-08	9.55721e-07	up	Not_bound
ENSG00000153029.14	MR1	457.425	0.976697	0.174152	5.60831	2.04309e-08	9.83777e-07	up	Not_bound
ENSG00000166448.14	TMEM130	26.9667	2.98613	0.533226	5.60012	2.14206e-08	1.02497e-06	up	Not_bound
ENSG00000068903.19	SIRT2	1472.92	0.593212	0.106648	5.56235	2.66161e-08	1.25392e-06	up	Not_bound
ENSG00000166473.17	PKD1L2	206.424	1.03514	0.186224	5.55856	2.7201e-08	1.27361e-06	up	Not_bound
ENSG00000104081.13	BMF	257.535	1.18195	0.213671	5.53162	3.17285e-08	1.45875e-06	up	Not_bound
ENSG00000105767.2	CADM4	553.79	0.74562	0.134865	5.52863	3.22732e-08	1.47933e-06	up	Not_bound
ENSG00000125124.11	BBS2	1132.08	0.604674	0.109569	5.51868	3.41554e-08	1.55626e-06	up	Not_bound
ENSG00000131409.12	LRRC4B	97.6052	1.89342	0.344218	5.50064	3.78425e-08	1.70046e-06	up	Not_bound
ENSG00000166780.10	C16orf45	1454.53	0.764805	0.139189	5.49472	3.91341e-08	1.74662e-06	up	Not_bound
ENSG00000069424.14	KCNAB2	372.521	0.930799	0.169415	5.4942	3.92486e-08	1.74662e-06	up	Not_bound
ENSG00000196358.10	NTNG2	80.3693	1.50822	0.274814	5.48813	4.06203e-08	1.79718e-06	up	Not_bound
ENSG00000146216.12	TTBK1	17.307	4.28545	0.787458	5.44214	5.26456e-08	2.28941e-06	up	Not_bound
ENSG00000171130.18	ATP6V0E2	1223.56	0.653399	0.120319	5.43058	5.61726e-08	2.43585e-06	up	Not_bound
ENSG00000065357.19	DGKA	524.687	0.950707	0.175691	5.41123	6.25935e-08	2.66879e-06	up	Not_bound
ENSG00000007384.15	RHBDF1	1127.16	0.816009	0.150938	5.40627	6.43509e-08	2.72848e-06	up	Not_bound
ENSG00000006210.6	CX3CL1	33.4839	2.18014	0.404999	5.38308	7.32215e-08	3.06206e-06	up	Not_bound
ENSG00000147100.10	SLC16A2	1960.45	0.825686	0.153786	5.36904	7.91548e-08	3.25665e-06	up	Not_bound
ENSG00000133805.15	AMPD3	1013.72	1.21502	0.227561	5.33932	9.32958e-08	3.75743e-06	up	Not_bound
ENSG00000225138.7	SLC9A3-AS1	500.488	1.02426	0.193196	5.30166	1.14753e-07	4.54959e-06	up	Not_bound
ENSG00000131067.16	GGT7	672.788	0.847035	0.161226	5.25371	1.49066e-07	5.78968e-06	up	Not_bound
ENSG00000177875.4	CCDC184	186.805	0.992285	0.189185	5.24504	1.5625e-07	6.02271e-06	up	Not_bound
ENSG00000090339.8	ICAM1	1474.85	1.14989	0.219457	5.2397	1.60842e-07	6.16856e-06	up	Not_bound
ENSG00000126259.19	KIRREL2	101.687	1.56847	0.299946	5.22916	1.70278e-07	6.49347e-06	up	Not_bound
ENSG00000111653.19	ING4	574.363	0.706446	0.135496	5.21379	1.85023e-07	6.97331e-06	up	Not_bound
ENSG00000146966.12	DENND2A	62.1225	1.89611	0.363716	5.21315	1.85662e-07	6.98017e-06	up	Not_bound
ENSG00000006071.13	ABCC8	132.308	1.05291	0.202023	5.21184	1.86979e-07	7.01241e-06	up	Not_bound
ENSG00000130762.14	ARHGEF16	331.024	0.831147	0.159602	5.20762	1.91283e-07	7.15622e-06	up	Not_bound
ENSG00000137824.15	RMDN3	922.38	0.665658	0.128149	5.19441	2.05369e-07	7.64573e-06	up	Not_bound
ENSG00000204291.10	COL15A1	65.6062	1.67816	0.323055	5.19465	2.05108e-07	7.64573e-06	up	Not_bound
ENSG00000147164.11	SNX12	2025.64	0.623945	0.120331	5.18524	2.15735e-07	7.99268e-06	up	Not_bound
ENSG00000134070.4	IRAK2	6074.75	0.806159	0.15576	5.17567	2.27099e-07	8.37304e-06	up	Not_bound
ENSG00000185745.9	IFIT1	65.4256	2.29949	0.444865	5.16897	2.3539e-07	8.58751e-06	up	Not_bound
ENSG00000103034.14	NDRG4	807.826	0.69212	0.13465	5.14016	2.74504e-07	9.83574e-06	up	Not_bound
ENSG00000197119.12	SLC25A29	736.297	0.758304	0.147518	5.14043	2.74107e-07	9.83574e-06	up	Not_bound
ENSG00000072195.14	SPEG	195.463	1.2143	0.236465	5.13521	2.81829e-07	1.0051e-05	up	Not_bound
ENSG00000158106.13	RHPN1	1435.55	0.886008	0.172752	5.12879	2.91617e-07	1.03277e-05	up	Not_bound
ENSG00000033100.16	CHPF2	2321.3	0.591429	0.115443	5.12314	3.00489e-07	1.05928e-05	up	Not_bound
ENSG00000138798.11	EGF	68.7668	1.36093	0.266051	5.1153	3.13247e-07	1.10171e-05	up	Not_bound
ENSG00000173918.14	C1QTNF1	3062.54	0.737452	0.144246	5.11245	3.18011e-07	1.11589e-05	up	Not_bound
ENSG00000139266.5	2022-03-09	514.894	0.727375	0.143527	5.06785	4.02332e-07	1.37518e-05	up	Not_bound
ENSG00000187994.13	RINL	61.4463	1.50622	0.297877	5.05651	4.27004e-07	1.45162e-05	up	Not_bound
ENSG00000196391.10	ZNF774	91.4505	1.20909	0.239361	5.05131	4.38793e-07	1.48839e-05	up	Not_bound
ENSG00000088881.20	EBF4	145.519	1.06481	0.211722	5.02931	4.92248e-07	1.655e-05	up	Not_bound
ENSG00000132821.11	VSTM2L	157.327	1.12032	0.223181	5.01978	5.17298e-07	1.72892e-05	up	Not_bound
ENSG00000169896.17	ITGAM	113.154	1.20043	0.239381	5.01473	5.31094e-07	1.76615e-05	up	Not_bound
ENSG00000006025.11	OSBPL7	676.007	0.719754	0.14371	5.00838	5.48892e-07	1.81348e-05	up	Not_bound
ENSG00000135697.9	BCO1	141.181	1.13738	0.22761	4.99708	5.82042e-07	1.90219e-05	up	Not_bound
ENSG00000167740.9	CYB5D2	605.74	0.615809	0.123242	4.99676	5.83024e-07	1.90219e-05	up	Not_bound
ENSG00000128872.9	TMOD2	259.299	0.820857	0.164746	4.98257	6.27445e-07	2.03773e-05	up	Not_bound
ENSG00000167703.14	SLC43A2	748.413	0.764828	0.153915	4.96915	6.72467e-07	2.16096e-05	up	Not_bound
ENSG00000100100.12	PIK3IP1	112.282	1.29147	0.261293	4.94261	7.70822e-07	2.42743e-05	up	Not_bound
ENSG00000091592.15	NLRP1	103.808	1.92836	0.390938	4.93265	8.11209e-07	2.53736e-05	up	Not_bound
ENSG00000171160.17	MORN4	293.54	0.729666	0.148153	4.92508	8.43278e-07	2.6269e-05	up	Not_bound
ENSG00000135596.17	MICAL1	1224.6	0.623384	0.126825	4.91532	8.86355e-07	2.74429e-05	up	Not_bound
ENSG00000274180.1	NATD1	458.735	0.647262	0.132149	4.89798	9.68269e-07	2.97977e-05	up	Not_bound
ENSG00000165861.13	ZFYVE1	804.341	0.586268	0.11975	4.89576	9.79252e-07	3.00147e-05	up	Not_bound
ENSG00000100360.14	IFT27	632.714	0.632734	0.129331	4.89235	9.96375e-07	3.04783e-05	up	Not_bound
ENSG00000035664.11	DAPK2	151.378	1.01381	0.207312	4.89023	1.00717e-06	3.06679e-05	up	Not_bound
ENSG00000117266.15	CDK18	108.267	1.06424	0.217626	4.89024	1.00713e-06	3.06679e-05	up	Not_bound
ENSG00000101017.13	CD40	250.557	1.13331	0.231956	4.88588	1.02969e-06	3.12468e-05	up	Not_bound
ENSG00000160445.10	ZER1	1095.9	0.587977	0.121232	4.85001	1.23456e-06	3.66622e-05	up	Bound
ENSG00000084636.17	COL16A1	316.856	0.876622	0.181286	4.83557	1.32763e-06	3.91214e-05	up	Not_bound
ENSG00000110455.13	ACCS	908.55	0.626257	0.129648	4.83043	1.36241e-06	3.98388e-05	up	Not_bound
ENSG00000184524.5	CEND1	42.5971	1.92231	0.401081	4.79283	1.64448e-06	4.69184e-05	up	Not_bound
ENSG00000088538.12	DOCK3	133.52	1.13938	0.237916	4.789	1.67615e-06	4.74963e-05	up	Not_bound
ENSG00000159784.17	FAM131B	171.367	1.44666	0.303466	4.76713	1.86872e-06	5.2242e-05	up	Not_bound
ENSG00000184489.11	PTP4A3	167.475	1.49404	0.314604	4.74894	2.04483e-06	5.66465e-05	up	Not_bound
ENSG00000174567.7	GOLT1A	215.169	0.942711	0.19867	4.7451	2.08399e-06	5.76269e-05	up	Not_bound
ENSG00000119632.3	IFI27L2	301.269	0.774097	0.163223	4.74257	2.11025e-06	5.80375e-05	up	Not_bound
ENSG00000172057.9	ORMDL3	1654.77	0.597231	0.126024	4.73905	2.14727e-06	5.89496e-05	up	Not_bound
ENSG00000136878.12	USP20	481.645	0.670373	0.141574	4.73515	2.1889e-06	5.98769e-05	up	Not_bound
ENSG00000157782.9	CABP1	23.2445	2.3976	0.508708	4.7131	2.43971e-06	6.56787e-05	up	Not_bound
ENSG00000077585.13	GPR137B	620.017	0.588909	0.125118	4.70681	2.51623e-06	6.76194e-05	up	Not_bound
ENSG00000131797.12	CLUHP3	429.319	0.674586	0.143427	4.70335	2.55926e-06	6.86548e-05	up	Not_bound
ENSG00000100439.10	ABHD4	2774.72	0.62359	0.132602	4.70272	2.56718e-06	6.87464e-05	up	Not_bound
ENSG00000114626.17	ABTB1	580.216	0.633717	0.134841	4.69975	2.6048e-06	6.92678e-05	up	Not_bound
ENSG00000006042.11	TMEM98	724.065	0.808122	0.172075	4.69633	2.64881e-06	6.99506e-05	up	Not_bound
ENSG00000171631.14	P2RY6	499.602	1.33234	0.284246	4.68729	2.76842e-06	7.28571e-05	up	Not_bound
ENSG00000162745.10	OLFML2B	59.9612	1.60337	0.346787	4.62351	3.77308e-06	9.56684e-05	up	Not_bound
ENSG00000078070.12	MCCC1	471.565	0.600379	0.129947	4.62018	3.83415e-06	9.67348e-05	up	Not_bound
ENSG00000179023.8	KLHDC7A	231.827	0.890579	0.193128	4.61134	4.00089e-06	0.000100775	up	Not_bound
ENSG00000104967.6	NOVA2	105.318	1.70599	0.371255	4.5952	4.32331e-06	0.00010836	up	Not_bound
ENSG00000105419.17	MEIS3	1236.6	0.605508	0.132286	4.57728	4.71071e-06	0.000117108	up	Not_bound
ENSG00000186301.8	MST1P2	80.9857	1.29232	0.282954	4.56724	4.94196e-06	0.000122062	up	Not_bound
ENSG00000101298.14	SNPH	399.009	0.610895	0.133971	4.55991	5.11759e-06	0.000125992	up	Not_bound
ENSG00000142459.8	EVI5L	199.655	0.861823	0.189811	4.54042	5.61434e-06	0.000136678	up	Not_bound
ENSG00000084764.11	MAPRE3	533.074	0.813269	0.180086	4.51601	6.30146e-06	0.000150525	up	Not_bound
ENSG00000175265.17	GOLGA8A	535.398	0.700034	0.155161	4.51166	6.43225e-06	0.00015317	up	Not_bound
ENSG00000160323.18	ADAMTS13	101.068	1.31522	0.291647	4.50964	6.49365e-06	0.000153723	up	Not_bound
ENSG00000143375.14	CGN	172.564	1.11455	0.247272	4.50739	6.5631e-06	0.000155076	up	Not_bound
ENSG00000162458.12	FBLIM1	1387.53	0.641743	0.14372	4.46522	7.99849e-06	0.000184424	up	Not_bound
ENSG00000152784.15	PRDM8	50.4026	1.62438	0.364458	4.45698	8.31216e-06	0.000191079	up	Not_bound
ENSG00000132274.15	TRIM22	32.7209	1.92729	0.432459	4.45658	8.32787e-06	0.000191153	up	Not_bound
ENSG00000143344.15	RGL1	170.112	0.857283	0.192757	4.44748	8.68824e-06	0.000198529	up	Not_bound
ENSG00000136378.14	ADAMTS7	355.201	0.923188	0.208011	4.43817	9.07272e-06	0.000205164	up	Not_bound
ENSG00000102048.15	ASB9	443.561	0.636152	0.143475	4.4339	9.25435e-06	0.000208346	up	Not_bound
ENSG00000262580.5	AC087741.1	183.068	0.977256	0.222029	4.40148	1.07513e-05	0.000238182	up	Not_bound
ENSG00000206417.8	H1FX-AS1	35.0523	1.71686	0.390158	4.40044	1.08033e-05	0.000238642	up	Not_bound
ENSG00000213903.8	LTB4R	677.828	0.686647	0.156147	4.39744	1.09534e-05	0.000241609	up	Not_bound
ENSG00000078687.17	TNRC6C	471.942	0.67067	0.152739	4.39096	1.12852e-05	0.00024821	up	Not_bound
ENSG00000074370.17	ATP2A3	345.706	0.968333	0.221359	4.37448	1.2172e-05	0.00026618	up	Not_bound
ENSG00000181045.14	SLC26A11	858.99	0.593201	0.135586	4.37508	1.21386e-05	0.00026618	up	Not_bound
ENSG00000178685.13	PARP10	98.1398	1.36286	0.312031	4.36769	1.25567e-05	0.000272251	up	Not_bound
ENSG00000028137.18	TNFRSF1B	40.7571	1.70407	0.390822	4.36023	1.29923e-05	0.000278589	up	Not_bound
ENSG00000179163.11	FUCA1	540.008	0.595173	0.136502	4.36019	1.2995e-05	0.000278589	up	Not_bound
ENSG00000147912.12	FBXO10	242.229	0.710999	0.163131	4.35844	1.30991e-05	0.000280427	up	Not_bound
ENSG00000182013.17	PNMA8A	853.28	0.672582	0.154435	4.35511	1.33002e-05	0.000284334	up	Not_bound
ENSG00000020181.17	ADGRA2	155.038	1.23419	0.283525	4.35302	1.34274e-05	0.000286251	up	Not_bound
ENSG00000170458.13	CD14	198.728	1.07102	0.24674	4.34067	1.4205e-05	0.000299897	up	Not_bound
ENSG00000166313.18	APBB1	932.389	0.619237	0.142733	4.33842	1.43511e-05	0.000302563	up	Not_bound
ENSG00000085117.11	CD82	218.612	1.3616	0.314082	4.33519	1.45636e-05	0.000306619	up	Not_bound
ENSG00000131242.17	RAB11FIP4	218.764	0.810641	0.187138	4.33179	1.47905e-05	0.000310967	up	Not_bound
ENSG00000088836.13	SLC4A11	335.205	0.685251	0.158308	4.3286	1.50059e-05	0.000314197	up	Bound
ENSG00000010310.8	GIPR	100.903	1.37968	0.31894	4.32582	1.51967e-05	0.000317757	up	Not_bound
ENSG00000079931.14	MOXD1	104.354	0.997655	0.23088	4.3211	1.5525e-05	0.000323735	up	Not_bound
ENSG00000226711.6	FAM66C	69.524	1.16697	0.270422	4.31538	1.59328e-05	0.000331786	up	Not_bound
ENSG00000108840.15	HDAC5	716.715	0.616595	0.143386	4.30025	1.70609e-05	0.000350967	up	Not_bound
ENSG00000151117.8	TMEM86A	47.4498	1.45985	0.339665	4.29792	1.72408e-05	0.00035419	up	Not_bound
ENSG00000163482.11	STK36	713.351	0.590277	0.137721	4.28605	1.81881e-05	0.000371652	up	Not_bound
ENSG00000175294.5	CATSPER1	60.7737	1.60475	0.375935	4.2687	1.96613e-05	0.000398023	up	Not_bound
ENSG00000163121.9	NEURL3	75.2487	1.16155	0.272379	4.26446	2.00383e-05	0.000404047	up	Not_bound
ENSG00000119922.9	IFIT2	102.851	1.34291	0.314959	4.26375	2.01026e-05	0.000404811	up	Not_bound
ENSG00000187189.10	TSPYL4	369.891	0.671104	0.157468	4.26186	2.02734e-05	0.000406784	up	Not_bound
ENSG00000115112.7	TFCP2L1	344.234	0.728214	0.171191	4.25381	2.10166e-05	0.000420994	up	Not_bound
ENSG00000025434.18	NR1H3	391.584	0.63174	0.148539	4.25302	2.10904e-05	0.000421919	up	Not_bound
ENSG00000272734.1	ADIRF-AS1	120.382	1.14066	0.268593	4.24681	2.16832e-05	0.000430954	up	Not_bound
ENSG00000185112.5	FAM43A	77.5281	1.28782	0.304682	4.22676	2.3708e-05	0.00046694	up	Not_bound
ENSG00000166813.14	KIF7	358.162	0.970134	0.229691	4.22366	2.40369e-05	0.000472808	up	Not_bound
ENSG00000101955.14	SRPX	267.99	0.703354	0.16694	4.21322	2.51756e-05	0.000491408	up	Not_bound
ENSG00000227507.2	LTB	55.9242	2.02063	0.481234	4.19885	2.68271e-05	0.000521641	up	Not_bound
ENSG00000165215.6	CLDN3	38.0646	1.70003	0.406944	4.17755	2.94663e-05	0.000564333	up	Not_bound
ENSG00000181035.13	SLC25A42	79.7013	1.2963	0.310637	4.17305	3.00553e-05	0.000571312	up	Not_bound
ENSG00000198520.11	ARMH1	43.6116	1.62592	0.390318	4.16562	3.10501e-05	0.000585846	up	Not_bound
ENSG00000188811.13	NHLRC3	394.432	0.684318	0.164476	4.1606	3.17408e-05	0.000598137	up	Not_bound
ENSG00000177459.10	ERICH5	151.681	0.883805	0.21278	4.1536	3.27279e-05	0.000613708	up	Not_bound
ENSG00000111252.10	SH2B3	709.923	0.702732	0.169565	4.14432	3.40829e-05	0.000637551	up	Not_bound
ENSG00000133460.19	SLC2A11	176.436	0.791195	0.191133	4.13949	3.48075e-05	0.000650308	up	Not_bound
ENSG00000159348.12	CYB5R1	825.267	0.644098	0.155948	4.13022	3.62424e-05	0.000672441	up	Not_bound
ENSG00000182612.10	TSPAN10	50.1771	1.42382	0.345515	4.12088	3.77431e-05	0.000697442	up	Not_bound
ENSG00000114115.9	RBP1	57.3049	1.30992	0.318192	4.11677	3.84217e-05	0.000704891	up	Not_bound
ENSG00000223768.2	LINC00205	558.055	0.595674	0.145042	4.10691	4.0099e-05	0.000732143	up	Not_bound
ENSG00000134198.9	TSPAN2	22.8361	2.6745	0.653464	4.09281	4.26185e-05	0.000768947	up	Not_bound
ENSG00000149591.16	TAGLN	468.793	1.03307	0.252574	4.09017	4.3105e-05	0.000776806	up	Not_bound
ENSG00000114268.11	PFKFB4	1247.04	0.753787	0.184669	4.08182	4.46838e-05	0.000800533	up	Not_bound
ENSG00000087842.10	PIR	1173.66	0.597615	0.146512	4.07895	4.52401e-05	0.000807655	up	Not_bound
ENSG00000105290.11	APLP1	1847.52	0.654817	0.160798	4.07229	4.65529e-05	0.000828186	up	Not_bound
ENSG00000130766.4	SESN2	1509.79	0.758114	0.18616	4.07238	4.6535e-05	0.000828186	up	Not_bound
ENSG00000105559.11	PLEKHA4	74.3629	1.31787	0.324803	4.05744	4.96138e-05	0.000871467	up	Not_bound
ENSG00000055163.19	CYFIP2	1394.51	0.780073	0.19242	4.05402	5.03459e-05	0.000881285	up	Not_bound
ENSG00000127561.14	SYNGR3	468.273	0.742286	0.18325	4.05067	5.10707e-05	0.000891925	up	Not_bound
ENSG00000185420.18	SMYD3	367.009	0.65056	0.160633	4.04999	5.12204e-05	0.000892498	up	Not_bound
ENSG00000164117.13	FBXO8	306.929	0.655572	0.162074	4.04489	5.23479e-05	0.000909032	up	Not_bound
ENSG00000150977.10	RILPL2	287.133	0.606853	0.150637	4.02858	5.61147e-05	0.000966743	up	Not_bound
ENSG00000261971.7	MMP25-AS1	175.352	0.725803	0.180224	4.02722	5.64403e-05	0.000970163	up	Not_bound
ENSG00000173805.15	HAP1	195.079	0.993125	0.246857	4.02307	5.74439e-05	0.000984961	up	Bound
ENSG00000167528.12	ZNF641	1021.65	0.626474	0.155791	4.02125	5.78897e-05	0.000989005	up	Not_bound
ENSG00000105327.17	BBC3	874.102	0.834669	0.207982	4.01318	5.99055e-05	0.00101713	up	Not_bound
ENSG00000117425.13	PTCH2	32.5778	1.54699	0.385545	4.01248	6.00835e-05	0.00101902	up	Not_bound
ENSG00000176531.10	PHLDB3	267.421	0.714455	0.178419	4.00437	6.21829e-05	0.00105228	up	Not_bound
ENSG00000050165.17	DKK3	744.736	0.629455	0.157263	4.00256	6.26609e-05	0.00105803	up	Not_bound
ENSG00000266088.5	AC004585.1	107.59	1.1811	0.295341	3.99913	6.35766e-05	0.0010717	up	Not_bound
ENSG00000021300.13	PLEKHB1	19.9428	2.2575	0.56563	3.99113	6.57597e-05	0.00110424	up	Not_bound
ENSG00000139410.14	SDSL	667.273	0.739229	0.185313	3.98909	6.6328e-05	0.00111134	up	Not_bound
ENSG00000173801.16	JUP	9265.89	0.718155	0.180167	3.98606	6.71792e-05	0.00112437	up	Not_bound
ENSG00000141542.10	RAB40B	287.149	0.894484	0.224474	3.9848	6.75361e-05	0.00112787	up	Not_bound
ENSG00000224660.1	SH3BP5-AS1	68.2562	1.10539	0.277562	3.98249	6.81967e-05	0.00113766	up	Not_bound
ENSG00000171206.14	TRIM8	1916.28	0.731805	0.18437	3.96923	7.21053e-05	0.00118346	up	Not_bound
ENSG00000137094.14	DNAJB5	307.094	0.620155	0.156298	3.96777	7.25485e-05	0.00118818	up	Not_bound
ENSG00000157851.16	DPYSL5	438.051	0.770921	0.194628	3.96101	7.46342e-05	0.00121452	up	Not_bound
ENSG00000198832.10	SELENOM	382.529	0.787344	0.198812	3.96025	7.48714e-05	0.00121708	up	Not_bound
ENSG00000137070.17	IL11RA	166.364	0.873151	0.220678	3.95668	7.59982e-05	0.00122885	up	Not_bound
ENSG00000174292.12	TNK1	97.9817	0.956242	0.24184	3.95402	7.68485e-05	0.00123997	up	Not_bound
ENSG00000214021.15	TTLL3	314.67	0.706687	0.179386	3.93948	8.16568e-05	0.00130522	up	Not_bound
ENSG00000129946.10	SHC2	128.46	0.923502	0.235077	3.9285	8.54765e-05	0.00135063	up	Not_bound
ENSG00000221968.8	FADS3	1253.18	0.679164	0.173319	3.91857	8.90774e-05	0.00139597	up	Not_bound
ENSG00000124762.13	CDKN1A	5005.88	0.730271	0.1864	3.91777	8.93728e-05	0.00139773	up	Not_bound
ENSG00000119943.12	PYROXD2	247.784	0.834506	0.213313	3.91211	9.14924e-05	0.00142214	up	Not_bound
ENSG00000197261.11	C6orf141	1222.93	0.654336	0.167336	3.91032	9.21742e-05	0.00143128	up	Not_bound
ENSG00000055732.12	MCOLN3	222.792	0.764957	0.195797	3.90689	9.34934e-05	0.00144882	up	Not_bound
ENSG00000198133.8	TMEM229B	30.544	1.65624	0.423961	3.90659	9.36082e-05	0.00144912	up	Not_bound
ENSG00000165171.10	METTL27	170.106	1.05638	0.271351	3.89304	9.89965e-05	0.00151868	up	Not_bound
ENSG00000049249.8	TNFRSF9	354.464	0.978531	0.251901	3.88458	0.000102506	0.00156466	up	Not_bound
ENSG00000156711.16	MAPK13	80.3613	1.03074	0.265889	3.87659	0.000105932	0.00161211	up	Not_bound
ENSG00000250742.2	LINC02381	102.206	0.941005	0.242951	3.87322	0.000107405	0.00163128	up	Not_bound
ENSG00000114529.12	C3orf52	843.77	0.674447	0.174592	3.863	0.000112005	0.00169272	up	Not_bound
ENSG00000136842.13	TMOD1	135.14	1.49222	0.386624	3.85961	0.000113567	0.00171293	up	Not_bound
ENSG00000100211.10	CBY1	224.564	0.634779	0.164518	3.85841	0.000114128	0.0017197	up	Bound
ENSG00000132517.15	SLC52A1	32.7494	1.7588	0.456429	3.8534	0.000116491	0.00175184	up	Not_bound
ENSG00000179750.15	APOBEC3B	267.146	0.637729	0.165621	3.85053	0.000117861	0.00176722	up	Not_bound
ENSG00000274922.1	AL139384.1	15.8868	2.37534	0.618131	3.84277	0.000121652	0.00181693	up	Not_bound
ENSG00000175147.12	TMEM51-AS1	33.5459	1.47511	0.383893	3.8425	0.000121789	0.00181719	up	Not_bound
ENSG00000107796.13	ACTA2	148.495	1.10956	0.288973	3.83968	0.000123196	0.0018364	up	Not_bound
ENSG00000163491.16	NEK10	53.9217	1.13182	0.295128	3.83503	0.000125547	0.00186778	up	Not_bound
ENSG00000089847.12	ANKRD24	32.0875	1.60719	0.419793	3.82853	0.000128908	0.00190849	up	Not_bound
ENSG00000165548.10	TMEM63C	48.4188	1.37687	0.360812	3.81604	0.000135611	0.00198366	up	Not_bound
ENSG00000165475.14	CRYL1	240.226	0.76672	0.201043	3.81371	0.000136896	0.00199742	up	Not_bound
ENSG00000160325.14	CACFD1	302.945	0.748244	0.196291	3.81191	0.000137896	0.00200652	up	Not_bound
ENSG00000280670.2	CCDC163	110.606	0.837759	0.220004	3.80792	0.00014014	0.0020353	up	Not_bound
ENSG00000110628.14	SLC22A18	580.657	0.789167	0.207462	3.80392	0.000142427	0.00205871	up	Not_bound
ENSG00000112139.15	MDGA1	261.885	0.617497	0.162529	3.79931	0.000145097	0.00209138	up	Not_bound
ENSG00000162572.20	SCNN1D	102.701	0.962583	0.253634	3.79516	0.000147545	0.00212065	up	Not_bound
ENSG00000104951.15	IL4I1	31.5323	1.53292	0.404575	3.78895	0.000151285	0.00216422	up	Not_bound
ENSG00000105255.10	FSD1	303.128	0.910878	0.240702	3.78426	0.00015417	0.00220341	up	Not_bound
ENSG00000165424.6	ZCCHC24	232.437	0.629846	0.167283	3.76515	0.000166452	0.00235034	up	Not_bound
ENSG00000196296.13	ATP2A1	78.0415	0.963898	0.25647	3.75833	0.000171054	0.00240045	up	Not_bound
ENSG00000161513.11	FDXR	1224.86	0.828752	0.220956	3.75076	0.000176298	0.0024584	up	Not_bound
ENSG00000102057.9	KCND1	141.175	0.954718	0.255068	3.74299	0.000181846	0.00252107	up	Not_bound
ENSG00000162643.12	WDR63	27.838	1.59881	0.428181	3.73396	0.00018849	0.00260371	up	Not_bound
ENSG00000173267.13	SNCG	121.435	1.27749	0.342177	3.73342	0.000188894	0.00260695	up	Not_bound
ENSG00000136367.13	ZFHX2	205.295	0.713979	0.191299	3.73226	0.000189768	0.00261664	up	Not_bound
ENSG00000160781.16	PAQR6	416.279	0.755387	0.202417	3.73183	0.000190097	0.00261881	up	Not_bound
ENSG00000130707.17	ASS1	1304.23	0.628045	0.168629	3.72442	0.000195764	0.00268155	up	Not_bound
ENSG00000148655.14	LRMDA	157.776	0.695568	0.186744	3.72472	0.000195534	0.00268155	up	Not_bound
ENSG00000104870.12	FCGRT	710.523	0.76273	0.205539	3.71088	0.000206542	0.00280986	up	Not_bound
ENSG00000186469.8	GNG2	92.8123	0.970389	0.262092	3.70247	0.00021351	0.00287583	up	Not_bound
ENSG00000127415.12	IDUA	343.19	0.689447	0.18647	3.69736	0.000217852	0.00291949	up	Not_bound
ENSG00000155961.4	RAB39B	122.464	1.00386	0.272453	3.68453	0.000229128	0.00302807	up	Not_bound
ENSG00000168477.19	TNXB	48.6134	1.29167	0.351424	3.67553	0.000237353	0.00312593	up	Not_bound
ENSG00000179314.14	WSCD1	308.628	0.947817	0.25814	3.67171	0.000240929	0.00316483	up	Not_bound
ENSG00000087258.14	GNAO1	24.1097	1.80195	0.492068	3.66199	0.000250259	0.00325677	up	Not_bound
ENSG00000185909.14	KLHDC8B	221.157	0.767588	0.20986	3.65762	0.000254569	0.0033014	up	Not_bound
ENSG00000184584.12	TMEM173	26.6357	1.53023	0.41909	3.65131	0.000260907	0.00337213	up	Not_bound
ENSG00000158555.14	GDPD5	204.019	0.903039	0.24753	3.6482	0.000264087	0.00340171	up	Not_bound
ENSG00000250510.7	GPR162	71.1409	1.485	0.407024	3.64843	0.000263848	0.00340171	up	Not_bound
ENSG00000257122.5	RRN3P3	134.953	0.740772	0.203657	3.63735	0.000275453	0.00351594	up	Not_bound
ENSG00000175764.14	TTLL11	89.1243	0.828005	0.228031	3.63111	0.000282209	0.00358372	up	Not_bound
ENSG00000110492.15	MDK	277.476	0.747757	0.206679	3.61796	0.000296938	0.00375203	up	Not_bound
ENSG00000150551.10	LYPD1	161.757	0.665247	0.184314	3.60931	0.000307017	0.0038634	up	Not_bound
ENSG00000182179.12	UBA7	43.5563	1.60655	0.445174	3.60882	0.000307595	0.00386748	up	Not_bound
ENSG00000257732.1	AC089983.1	35.7073	1.49666	0.419193	3.57033	0.000356528	0.00437112	up	Not_bound
ENSG00000136944.17	LMX1B	211.851	0.629646	0.176475	3.56791	0.000359843	0.00440116	up	Not_bound
ENSG00000129009.12	ISLR	88.0256	0.939627	0.263611	3.56445	0.000364618	0.00444531	up	Not_bound
ENSG00000074964.16	ARHGEF10L	781.805	0.615238	0.173123	3.55377	0.00037975	0.00457859	up	Not_bound
ENSG00000115828.16	QPCT	1595.41	0.603166	0.169886	3.55042	0.000384618	0.00462633	up	Not_bound
ENSG00000140464.19	PML	763.931	0.723873	0.204187	3.54515	0.000392385	0.00471197	up	Not_bound
ENSG00000169242.11	EFNA1	3998.2	0.692027	0.195258	3.54417	0.000393852	0.0047211	up	Not_bound
ENSG00000010810.17	FYN	139.97	0.750597	0.211932	3.54168	0.00039758	0.00474857	up	Not_bound
ENSG00000101213.6	PTK6	72.2616	0.90249	0.25589	3.52687	0.000420508	0.00492982	up	Not_bound
ENSG00000188747.8	NOXA1	167.091	0.763508	0.216637	3.52437	0.000424492	0.00496509	up	Not_bound
ENSG00000123095.5	BHLHE41	81.1236	0.925074	0.263022	3.5171	0.00043629	0.00508362	up	Not_bound
ENSG00000160469.16	BRSK1	357.109	0.683232	0.194299	3.5164	0.000437441	0.00509314	up	Not_bound
ENSG00000122971.8	ACADS	385.267	0.616086	0.175263	3.51521	0.000439401	0.00511206	up	Not_bound
ENSG00000198223.16	CSF2RA	232.012	1.10238	0.313706	3.51405	0.000441338	0.00512638	up	Not_bound
ENSG00000173156.6	RHOD	276.617	0.681886	0.194125	3.51261	0.000443729	0.00514672	up	Not_bound
ENSG00000115556.13	PLCD4	155.23	0.790801	0.225287	3.5102	0.000447767	0.00518092	up	Not_bound
ENSG00000149596.6	JPH2	104.395	1.09241	0.311197	3.51036	0.000447508	0.00518092	up	Not_bound
ENSG00000126561.16	STAT5A	470.427	0.878388	0.250624	3.5048	0.000456952	0.00527177	up	Not_bound
ENSG00000170439.6	METTL7B	264.114	0.600045	0.171226	3.5044	0.000457637	0.00527198	up	Not_bound
ENSG00000242732.4	RTL5	228.784	0.681816	0.194665	3.5025	0.000460907	0.00529766	up	Not_bound
ENSG00000099889.13	ARVCF	200.196	0.883157	0.252374	3.49939	0.000466323	0.00535184	up	Not_bound
ENSG00000124145.6	SDC4	2309.63	0.597382	0.170796	3.49763	0.000469408	0.0053832	up	Not_bound
ENSG00000151651.15	ADAM8	158.469	0.70565	0.201772	3.49727	0.000470044	0.00538645	up	Not_bound
ENSG00000162946.22	DISC1	76.0102	1.10018	0.314882	3.49396	0.00047592	0.00543417	up	Not_bound
ENSG00000203780.10	FANK1	60.5553	1.09799	0.315226	3.48317	0.000495509	0.00563176	up	Not_bound
ENSG00000119227.7	PIGZ	76.8506	1.04711	0.300684	3.48242	0.000496905	0.00564343	up	Not_bound
ENSG00000198286.9	CARD11	38.0139	1.36878	0.393236	3.48082	0.000499874	0.00566865	up	Not_bound
ENSG00000204314.11	PRRT1	27.0849	1.65023	0.477107	3.45882	0.000542539	0.00605802	up	Not_bound
ENSG00000230487.7	PSMG3-AS1	176.007	0.724943	0.209777	3.45577	0.000548714	0.00609451	up	Not_bound
ENSG00000157601.13	MX1	78.6261	1.72488	0.499724	3.45166	0.000557152	0.00617601	up	Not_bound
ENSG00000049192.14	ADAMTS6	104.528	0.98036	0.284061	3.45123	0.000558046	0.00618144	up	Not_bound
ENSG00000166578.9	IQCD	83.3341	0.895413	0.259646	3.4486	0.00056351	0.00623137	up	Not_bound
ENSG00000135114.12	OASL	60.2052	1.32057	0.383169	3.44644	0.000568029	0.0062738	up	Not_bound
ENSG00000160188.9	RSPH1	41.4951	1.37805	0.399969	3.4454	0.000570211	0.00628881	up	Not_bound
ENSG00000132718.8	SYT11	60.1562	1.71512	0.499085	3.43652	0.000589233	0.00645908	up	Not_bound
ENSG00000182796.14	TMEM198B	221.442	0.639184	0.186003	3.43642	0.000589459	0.00645908	up	Not_bound
ENSG00000205755.11	CRLF2	86.5732	1.32035	0.384407	3.43477	0.000593066	0.00649394	up	Not_bound
ENSG00000126583.10	PRKCG	148.351	0.820939	0.23931	3.43043	0.000602615	0.00657963	up	Not_bound
ENSG00000215375.6	MYL5	181.135	0.694396	0.202449	3.42997	0.00060364	0.0065861	up	Not_bound
ENSG00000269729.1	AC006262.2	42.0606	1.44767	0.422102	3.42967	0.000604307	0.00658868	up	Not_bound
ENSG00000108370.16	RGS9	129.612	0.675904	0.197809	3.41696	0.000633255	0.00684206	up	Not_bound
ENSG00000142156.14	COL6A1	990.069	0.813498	0.23808	3.4169	0.000633375	0.00684206	up	Not_bound
ENSG00000153363.12	LINC00467	183.283	0.593451	0.174207	3.40659	0.000657807	0.00704615	up	Not_bound
ENSG00000136274.8	NACAD	15.4512	2.04818	0.601495	3.40515	0.000661281	0.00705449	up	Not_bound
ENSG00000157064.10	NMNAT2	210	0.853251	0.250644	3.40423	0.000663502	0.00706748	up	Not_bound
ENSG00000135709.12	KIAA0513	234.404	0.609449	0.179703	3.39142	0.000695316	0.00732457	up	Not_bound
ENSG00000161395.13	PGAP3	422.941	0.60736	0.179198	3.38932	0.00070067	0.00736572	up	Not_bound
ENSG00000134668.12	SPOCD1	402.031	1.70742	0.504474	3.38457	0.000712909	0.00746867	up	Not_bound
ENSG00000237438.7	CECR7	122.198	0.775694	0.229404	3.38134	0.000721337	0.00753627	up	Not_bound
ENSG00000272668.2	AL590560.1	45.2063	1.1391	0.336982	3.38028	0.000724118	0.00756015	up	Not_bound
ENSG00000167487.11	KLHL26	157.977	0.651607	0.192825	3.37926	0.000726801	0.00758298	up	Not_bound
ENSG00000145198.14	VWA5B2	58.7012	1.08951	0.3236	3.36684	0.000760345	0.00785482	up	Not_bound
ENSG00000172382.9	PRSS27	48.343	1.14493	0.340457	3.36291	0.000771242	0.00795422	up	Not_bound
ENSG00000142303.13	ADAMTS10	1732.34	0.596389	0.17762	3.35766	0.000786044	0.00807958	up	Not_bound
ENSG00000131095.12	GFAP	55.1968	1.00638	0.299952	3.35515	0.000793229	0.00814795	up	Not_bound
ENSG00000067606.16	PRKCZ	270.341	0.598679	0.178732	3.3496	0.00080929	0.00826841	up	Not_bound
ENSG00000189143.9	CLDN4	99.7258	0.98211	0.294072	3.3397	0.000838702	0.00852327	up	Not_bound
ENSG00000235374.2	SSR4P1	25.8632	1.40948	0.423725	3.3264	0.000879761	0.00886877	up	Not_bound
ENSG00000184925.11	LCN12	55.977	1.07005	0.321826	3.32494	0.000884363	0.00887503	up	Not_bound
ENSG00000128591.15	FLNC	101.252	1.09469	0.329831	3.31896	0.000903549	0.00903194	up	Not_bound
ENSG00000109743.10	BST1	322.011	0.604621	0.182208	3.3183	0.000905665	0.00904717	up	Not_bound
ENSG00000135424.16	ITGA7	83.7601	0.824446	0.248752	3.31433	0.000918621	0.00915688	up	Not_bound
ENSG00000137103.19	TMEM8B	187.665	0.739898	0.223251	3.3142	0.000919048	0.00915688	up	Not_bound
ENSG00000163521.15	GLB1L	161.232	0.640007	0.193166	3.31325	0.000922196	0.00917896	up	Not_bound
ENSG00000167861.15	HID1	1270.84	0.684686	0.206656	3.31316	0.000922466	0.00917896	up	Not_bound
ENSG00000228526.7	MIR34AHG	368.359	0.617737	0.186601	3.31047	0.000931396	0.00925574	up	Not_bound
ENSG00000213366.12	GSTM2	15.1543	1.87457	0.566464	3.30925	0.000935447	0.00928057	up	Not_bound
ENSG00000004139.13	SARM1	153.686	0.691631	0.209176	3.30646	0.000944836	0.00935277	up	Not_bound
ENSG00000067445.20	TRO	75.6874	1.18689	0.359038	3.30576	0.000947185	0.00936995	up	Not_bound
ENSG00000163644.14	PPM1K	97.0201	0.845539	0.256204	3.30026	0.000965944	0.00953082	up	Not_bound
ENSG00000149557.13	FEZ1	48.8105	1.38336	0.420387	3.29069	0.000999423	0.00975065	up	Not_bound
ENSG00000156587.15	UBE2L6	734.565	0.585373	0.17804	3.28787	0.00100948	0.00983046	up	Not_bound
ENSG00000214530.9	STARD10	342.879	0.595304	0.181348	3.28266	0.00102832	0.00997861	up	Not_bound
ENSG00000229921.6	KIF25-AS1	33.9116	1.23801	0.377744	3.27737	0.0010478	0.0101211	up	Not_bound
ENSG00000145882.10	PCYOX1L	316.476	0.652672	0.199233	3.27592	0.00105317	0.0101433	up	Not_bound
ENSG00000137198.9	GMPR	21.7894	1.52783	0.46727	3.2697	0.00107662	0.0103408	up	Not_bound
ENSG00000235706.7	DICER1-AS1	59.8424	0.96962	0.29656	3.26955	0.00107717	0.0103408	up	Not_bound
ENSG00000085552.16	IGSF9	61.3363	1.20824	0.369759	3.26763	0.00108452	0.0103896	up	Not_bound
ENSG00000139899.10	CBLN3	37.0391	1.18664	0.364545	3.25512	0.00113346	0.0107594	up	Not_bound
ENSG00000119917.13	IFIT3	178.838	0.925113	0.284843	3.2478	0.00116302	0.010965	up	Not_bound
ENSG00000092929.11	UNC13D	88.6443	0.932977	0.287906	3.24056	0.00119296	0.0111783	up	Not_bound
ENSG00000128253.13	RFPL2	12.3472	2.07144	0.640568	3.23376	0.00122173	0.0114198	up	Not_bound
ENSG00000162738.5	VANGL2	355.172	0.898588	0.278355	3.22821	0.00124569	0.0115799	up	Not_bound
ENSG00000076344.15	RGS11	148.352	0.751756	0.232906	3.22773	0.00124778	0.0115923	up	Not_bound
ENSG00000139714.12	MORN3	13.9682	2.2807	0.707439	3.22389	0.00126463	0.0117132	up	Not_bound
ENSG00000259717.1	LINC00677	25.2198	1.50859	0.468155	3.22241	0.00127118	0.0117667	up	Not_bound
ENSG00000105499.13	PLA2G4C	159.161	0.914601	0.284771	3.2117	0.00131951	0.0121625	up	Not_bound
ENSG00000205363.5	INSYN1	40.6557	1.04266	0.324641	3.21172	0.00131943	0.0121625	up	Not_bound
ENSG00000239697.10	TNFSF12	128.012	0.69393	0.216099	3.21116	0.001322	0.0121707	up	Not_bound
ENSG00000283959.1	AP002851.1	104.083	0.749575	0.234367	3.19829	0.00138245	0.0126358	up	Not_bound
ENSG00000161328.10	LRRC56	34.9752	1.22593	0.383403	3.1975	0.00138624	0.0126628	up	Not_bound
ENSG00000245571.6	FAM111A-DT	57.472	1.00415	0.314176	3.19613	0.00139283	0.0127078	up	Bound
ENSG00000131480.8	AOC2	101.404	0.703485	0.220419	3.19159	0.00141494	0.0128711	up	Not_bound
ENSG00000160471.12	COX6B2	28.9323	1.52787	0.479146	3.18873	0.00142899	0.012968	up	Not_bound
ENSG00000173531.15	MST1	98.3995	0.78791	0.247441	3.18423	0.0014514	0.0131168	up	Not_bound
ENSG00000174456.13	C12orf76	240.203	0.590712	0.185808	3.17915	0.00147708	0.0132859	up	Not_bound
ENSG00000090238.11	YPEL3	176.414	0.642522	0.20224	3.17702	0.00148796	0.0133444	up	Not_bound
ENSG00000087085.14	ACHE	51.5665	1.3139	0.413838	3.17492	0.00149878	0.01341	up	Not_bound
ENSG00000184371.13	CSF1	2899.74	0.787403	0.248089	3.17387	0.00150422	0.0134351	up	Not_bound
ENSG00000107201.9	DDX58	462.53	0.675161	0.213212	3.16662	0.00154223	0.0136468	up	Not_bound
ENSG00000175938.6	ORAI3	151.544	0.718086	0.226958	3.16396	0.00155638	0.0137401	up	Not_bound
ENSG00000168779.19	SHOX2	136.658	0.66191	0.209241	3.16338	0.00155949	0.0137596	up	Not_bound
ENSG00000086730.16	LAT2	168.365	0.7984	0.253213	3.15308	0.0016156	0.0140917	up	Not_bound
ENSG00000240204.2	SMKR1	128.625	0.626028	0.199845	3.13257	0.00173283	0.014935	up	Not_bound
ENSG00000204264.9	PSMB8	631.032	0.687306	0.219693	3.12849	0.00175709	0.01511	up	Not_bound
ENSG00000101460.12	MAP1LC3A	170.558	0.713901	0.228951	3.11813	0.00182	0.0154927	up	Not_bound
ENSG00000113749.7	HRH2	65.4489	0.895377	0.287168	3.11795	0.00182114	0.0154927	up	Not_bound
ENSG00000166816.14	LDHD	27.0382	1.32672	0.426442	3.11114	0.00186368	0.0157865	up	Not_bound
ENSG00000127580.16	WDR24	214.159	0.595913	0.192118	3.10181	0.0019234	0.0162204	up	Not_bound
ENSG00000185513.16	L3MBTL1	110.133	0.817222	0.264051	3.09494	0.00196851	0.0165095	up	Not_bound
ENSG00000180787.5	ZFP3	109.903	0.684872	0.22138	3.09366	0.00197707	0.0165722	up	Not_bound
ENSG00000146232.16	NFKBIE	519.358	0.75509	0.244565	3.08748	0.00201862	0.0168834	up	Not_bound
ENSG00000138623.10	SEMA7A	119.525	0.87929	0.285198	3.08309	0.00204863	0.017075	up	Not_bound
ENSG00000111348.8	ARHGDIB	46.2545	1.81324	0.588469	3.08128	0.00206114	0.0171545	up	Not_bound
ENSG00000186814.13	ZSCAN30	122.608	0.627269	0.203614	3.08068	0.00206532	0.0171799	up	Not_bound
ENSG00000029534.20	ANK1	121.951	0.812057	0.264177	3.07391	0.00211276	0.0175362	up	Not_bound
ENSG00000154134.14	ROBO3	155.793	0.833139	0.27108	3.07341	0.00211631	0.0175561	up	Not_bound
ENSG00000284128.1	AP000356.3	16.5808	1.69416	0.551306	3.073	0.00211922	0.0175707	up	Not_bound
ENSG00000100626.16	GALNT16	203.798	1.01376	0.330401	3.06828	0.00215298	0.0177926	up	Not_bound
ENSG00000215481.9	BCRP3	35.4537	1.12283	0.365982	3.068	0.00215494	0.0177993	up	Not_bound
ENSG00000102981.9	PARD6A	62.1319	0.923302	0.301067	3.06677	0.00216387	0.0178536	up	Not_bound
ENSG00000205413.7	SAMD9	269.88	0.749497	0.244869	3.0608	0.00220744	0.0181543	up	Not_bound
ENSG00000116774.11	OLFML3	45.9528	1.08991	0.356419	3.05795	0.00222856	0.0182768	up	Not_bound
ENSG00000197558.11	SSPO	110.379	0.939314	0.307184	3.05782	0.00222952	0.0182768	up	Not_bound
ENSG00000188013.6	MEIS3P2	55.0577	0.952133	0.311973	3.05197	0.00227342	0.0185669	up	Not_bound
ENSG00000067221.13	STOML1	358.927	0.763703	0.250675	3.04658	0.00231462	0.0188529	up	Not_bound
ENSG00000099365.10	STX1B	179.382	0.623233	0.205045	3.03949	0.00236977	0.0192099	up	Not_bound
ENSG00000197467.14	COL13A1	124.229	0.970218	0.319358	3.03803	0.0023813	0.0192828	up	Not_bound
ENSG00000137821.11	LRRC49	427.425	0.638056	0.210615	3.02949	0.00244969	0.0197215	up	Not_bound
ENSG00000163040.14	CCDC74A	228.659	0.716428	0.236818	3.02522	0.00248451	0.0199493	up	Not_bound
ENSG00000185522.8	LMNTD2	98.8283	0.83902	0.277744	3.02083	0.00252079	0.0201663	up	Not_bound
ENSG00000196338.12	NLGN3	76.7644	0.868135	0.288278	3.01145	0.00260006	0.0206704	up	Not_bound
ENSG00000136449.13	MYCBPAP	63.3146	1.06992	0.355874	3.00645	0.00264319	0.020966	up	Not_bound
ENSG00000165821.11	SALL2	137.247	1.02411	0.341014	3.00312	0.00267224	0.0211233	up	Not_bound
ENSG00000154917.10	RAB6B	170.587	0.75676	0.25204	3.00254	0.00267738	0.021153	up	Not_bound
ENSG00000198719.8	DLL1	31.3055	1.17828	0.392636	3.00094	0.00269151	0.0212406	up	Not_bound
ENSG00000184005.10	ST6GALNAC3	136.604	0.747215	0.249083	2.99986	0.00270104	0.0212958	up	Not_bound
ENSG00000173567.14	ADGRF3	12.72	1.8589	0.620524	2.99569	0.00273822	0.0215555	up	Not_bound
ENSG00000075891.21	PAX2	21.8291	1.68158	0.562326	2.9904	0.00278612	0.0218537	up	Not_bound
ENSG00000074660.15	SCARF1	18.6164	1.59744	0.534487	2.98875	0.00280125	0.0219273	up	Not_bound
ENSG00000125347.13	IRF1	1077.01	0.640301	0.214535	2.9846	0.00283947	0.022147	up	Not_bound
ENSG00000140465.13	CYP1A1	67.7802	1.02443	0.343679	2.98079	0.0028751	0.0223336	up	Not_bound
ENSG00000168016.14	TRANK1	549.579	0.807587	0.271385	2.9758	0.00292227	0.0225736	up	Not_bound
ENSG00000144821.9	MYH15	70.0842	0.837513	0.281474	2.97545	0.00292558	0.0225864	up	Not_bound
ENSG00000177409.11	SAMD9L	63.7857	1.02622	0.345004	2.97451	0.00293455	0.0226227	up	Not_bound
ENSG00000261801.5	LOXL1-AS1	47.8351	1.05246	0.353984	2.97318	0.00294732	0.022679	up	Not_bound
ENSG00000116299.16	KIAA1324	53.0534	1.02303	0.344424	2.97026	0.00297544	0.022838	up	Not_bound
ENSG00000124549.14	BTN2A3P	139.326	0.649668	0.218907	2.96777	0.00299965	0.0229622	up	Not_bound
ENSG00000141314.12	RHBDL3	262.975	0.943731	0.318162	2.96619	0.00301509	0.0230458	up	Not_bound
ENSG00000102904.14	TSNAXIP1	31.8729	1.23253	0.415883	2.96365	0.0030401	0.0232021	up	Not_bound
ENSG00000174137.12	FAM53A	24.8789	1.27752	0.431936	2.95766	0.0030998	0.023506	up	Not_bound
ENSG00000141750.6	STAC2	13.8901	2.38069	0.805259	2.95643	0.00311222	0.0235523	up	Not_bound
ENSG00000132561.13	MATN2	470.185	0.594665	0.201815	2.94658	0.00321306	0.0241359	up	Not_bound
ENSG00000117643.14	MAN1C1	32.9326	1.17478	0.399003	2.94429	0.00323696	0.0242772	up	Not_bound
ENSG00000166086.12	JAM3	344.033	0.689521	0.234417	2.94143	0.00326699	0.024428	up	Not_bound
ENSG00000232677.6	LINC00665	38.0487	1.00427	0.341448	2.94121	0.00326937	0.024428	up	Not_bound
ENSG00000271503.5	CCL5	45.7556	1.71854	0.585783	2.93375	0.00334898	0.0249117	up	Not_bound
ENSG00000133985.2	TTC9	268.329	0.649211	0.221685	2.92853	0.00340569	0.0252597	up	Not_bound
ENSG00000138083.4	SIX3	12.9376	1.99652	0.682255	2.92636	0.00342958	0.0254245	up	Not_bound
ENSG00000137877.9	SPTBN5	45.9605	1.02877	0.351588	2.92606	0.0034329	0.0254368	up	Not_bound
ENSG00000184995.7	IFNE	54.8307	0.916398	0.313224	2.92569	0.0034369	0.0254541	up	Not_bound
ENSG00000171219.8	CDC42BPG	60.56	1.00184	0.344084	2.91162	0.00359559	0.0264497	up	Not_bound
ENSG00000198003.11	CCDC151	19.2836	1.41407	0.486235	2.90821	0.00363503	0.0267141	up	Not_bound
ENSG00000283162.1	AL390726.6	13.8827	1.81348	0.623727	2.90749	0.00364346	0.0267487	up	Not_bound
ENSG00000076706.16	MCAM	217.419	0.600877	0.206691	2.90713	0.00364762	0.0267509	up	Not_bound
ENSG00000261118.1	AC092123.1	24.7027	1.33797	0.460908	2.9029	0.00369728	0.0270025	up	Not_bound
ENSG00000102879.15	CORO1A	82.549	0.86616	0.298513	2.90159	0.00371278	0.0270898	up	Not_bound
ENSG00000144893.12	MED12L	111.182	0.796266	0.274495	2.90084	0.00372162	0.0271413	up	Not_bound
ENSG00000261534.1	AL596244.1	37.8258	1.02958	0.355373	2.89717	0.0037655	0.0274351	up	Not_bound
ENSG00000168298.6	HIST1H1E	16.1557	1.98543	0.687165	2.88931	0.00386092	0.0279701	up	Not_bound
ENSG00000149599.15	DUSP15	13.1716	1.91063	0.661464	2.88849	0.00387096	0.0280296	up	Not_bound
ENSG00000154096.13	THY1	160.371	0.940088	0.325601	2.88724	0.00388634	0.0281142	up	Not_bound
ENSG00000204540.10	PSORS1C1	48.3495	1.06478	0.368917	2.88623	0.00389892	0.0281786	up	Not_bound
ENSG00000197599.12	CCDC154	20.0958	1.51096	0.523781	2.88472	0.00391763	0.028287	up	Not_bound
ENSG00000109738.10	GLRB	119.031	0.638271	0.22167	2.87938	0.00398459	0.0286891	up	Not_bound
ENSG00000165795.23	NDRG2	93.3619	0.700661	0.243525	2.87716	0.00401271	0.02881	up	Not_bound
ENSG00000256235.2	SMIM3	135.778	0.598205	0.207947	2.87671	0.00401839	0.0288243	up	Not_bound
ENSG00000254872.3	AC139749.1	27.3594	1.39196	0.484167	2.87496	0.00404084	0.0289303	up	Not_bound
ENSG00000235052.1	AL021154.1	23.9548	1.48328	0.516074	2.87416	0.00405102	0.028976	up	Not_bound
ENSG00000161544.9	CYGB	26.4613	1.43216	0.498376	2.87366	0.00405741	0.0289945	up	Not_bound
ENSG00000260401.1	AP002761.4	330.271	0.791144	0.275298	2.87377	0.00405598	0.0289945	up	Not_bound
ENSG00000112149.9	CD83	207.606	0.799977	0.278432	2.87315	0.00406402	0.0290146	up	Not_bound
ENSG00000148219.16	ASTN2	157.975	0.63009	0.219617	2.86904	0.00411722	0.0292985	up	Not_bound
ENSG00000185291.11	IL3RA	101.609	0.807906	0.281575	2.86924	0.00411456	0.0292985	up	Not_bound
ENSG00000187608.9	ISG15	120.883	1.03743	0.361585	2.86912	0.00411614	0.0292985	up	Not_bound
ENSG00000198753.11	PLXNB3	76.8395	0.744916	0.259781	2.86748	0.00413761	0.0294025	up	Not_bound
ENSG00000254827.5	SLC22A18AS	45.7401	0.992951	0.346447	2.8661	0.00415566	0.0294895	up	Not_bound
ENSG00000168280.16	KIF5C	75.5482	1.15519	0.403448	2.8633	0.00419254	0.0296823	up	Not_bound
ENSG00000116883.8	AL591845.1	35.4269	1.03112	0.360197	2.86266	0.00420104	0.0297071	up	Not_bound
ENSG00000186951.16	PPARA	314.063	0.586059	0.204873	2.8606	0.00422835	0.0298389	up	Not_bound
ENSG00000111801.15	BTN3A3	136.412	0.685834	0.240287	2.85423	0.00431417	0.0302904	up	Not_bound
ENSG00000172456.17	FGGY	79.3678	0.686553	0.240964	2.84919	0.00438304	0.0306471	up	Not_bound
ENSG00000184454.6	NCMAP	106.301	0.934074	0.328064	2.84723	0.00441015	0.0307803	up	Not_bound
ENSG00000168026.18	TTC21A	100.507	0.674282	0.236851	2.84686	0.00441526	0.0308019	up	Not_bound
ENSG00000103647.12	CORO2B	638.664	0.784782	0.275821	2.84526	0.00443755	0.0309291	up	Not_bound
ENSG00000243753.5	HLA-L	45.5962	0.927669	0.326587	2.84049	0.00450437	0.0313519	up	Not_bound
ENSG00000152689.17	RASGRP3	34.0987	1.36866	0.482718	2.83533	0.00457787	0.0317477	up	Not_bound
ENSG00000072163.19	LIMS2	20.8831	1.4163	0.499852	2.83345	0.00460492	0.0318773	up	Not_bound
ENSG00000129295.8	LRRC6	133.806	0.612218	0.216952	2.8219	0.00477394	0.0327356	up	Not_bound
ENSG00000111186.12	WNT5B	63.1122	1.15052	0.408231	2.8183	0.00482789	0.0330517	up	Not_bound
ENSG00000267750.5	RUNDC3A-AS1	21.5376	1.33696	0.475457	2.81194	0.00492432	0.0336007	up	Not_bound
ENSG00000263528.7	IKBKE	1136.26	0.654656	0.233389	2.805	0.00503163	0.0341346	up	Not_bound
ENSG00000181754.6	AMIGO1	119.554	0.589048	0.210819	2.79409	0.00520458	0.0351206	up	Not_bound
ENSG00000204498.10	NFKBIL1	178.693	0.694261	0.248543	2.79332	0.005217	0.0351888	up	Not_bound
ENSG00000099840.13	IZUMO4	21.0881	1.42058	0.508889	2.79153	0.005246	0.035322	up	Not_bound
ENSG00000135750.14	KCNK1	770.151	0.585953	0.210349	2.78562	0.00534253	0.0357983	up	Not_bound
ENSG00000167103.11	PIP5KL1	36.4845	0.987217	0.35474	2.78293	0.00538709	0.036002	up	Not_bound
ENSG00000237886.1	NALT1	45.8007	0.947312	0.340679	2.78066	0.00542487	0.0361789	up	Not_bound
ENSG00000283632.2	EXOC3L2	39.1862	1.10837	0.399013	2.77777	0.00547328	0.0363862	up	Not_bound
ENSG00000179148.9	ALOXE3	185.174	0.827339	0.298035	2.77598	0.00550348	0.0364922	up	Not_bound
ENSG00000090539.15	CHRD	33.7272	1.11012	0.400201	2.77391	0.00553877	0.0365991	up	Not_bound
ENSG00000108387.14	2022-09-04	36.889	0.94603	0.341764	2.76808	0.00563881	0.0371315	up	Not_bound
ENSG00000136869.14	TLR4	54.3392	1.25904	0.456645	2.75716	0.00583065	0.038197	up	Not_bound
ENSG00000111644.7	ACRBP	15.3421	1.55728	0.565208	2.75524	0.00586487	0.0383786	up	Not_bound
ENSG00000143369.14	ECM1	105.945	0.74252	0.269681	2.75333	0.00589924	0.0385801	up	Not_bound
ENSG00000188659.9	SAXO2	25.0466	1.30653	0.475149	2.74973	0.00596445	0.0389398	up	Not_bound
ENSG00000068831.18	RASGRP2	22.4627	1.78505	0.64961	2.74788	0.00599818	0.0391266	up	Not_bound
ENSG00000100290.2	BIK	54.6014	0.906171	0.330205	2.74427	0.00606463	0.0395094	up	Not_bound
ENSG00000206159.10	GYG2P1	24.2598	1.18849	0.433606	2.74095	0.00612618	0.0397577	up	Not_bound
ENSG00000277268.1	LHX1-DT	60.1923	0.875809	0.320486	2.73276	0.00628065	0.0405361	up	Not_bound
ENSG00000181085.14	MAPK15	20.6646	1.38735	0.507881	2.73164	0.00630205	0.040657	up	Not_bound
ENSG00000050405.13	LIMA1	574.371	0.660505	0.241863	2.73091	0.00631602	0.0407127	up	Not_bound
ENSG00000166407.13	LMO1	30.9409	1.0315	0.377998	2.72885	0.00635554	0.0408984	up	Not_bound
ENSG00000179954.15	SSC5D	18.9924	1.36739	0.5014	2.72715	0.00638833	0.0409833	up	Not_bound
ENSG00000158125.9	XDH	233.929	0.972551	0.357408	2.72112	0.00650607	0.0414996	up	Not_bound
ENSG00000143631.10	FLG	64.7924	0.946971	0.348054	2.72076	0.00651328	0.0415283	up	Not_bound
ENSG00000063438.16	AHRR	201.214	0.848099	0.311786	2.72013	0.00652566	0.0415899	up	Not_bound
ENSG00000074966.10	TXK	13.4593	1.6678	0.613191	2.71986	0.00653089	0.0416058	up	Not_bound
ENSG00000087076.8	HSD17B14	448.037	0.707873	0.260452	2.71786	0.00657056	0.0417888	up	Not_bound
ENSG00000132801.6	ZSWIM3	79.8533	0.768063	0.282592	2.71792	0.00656938	0.0417888	up	Not_bound
ENSG00000145217.13	SLC26A1	88.1732	0.689317	0.254386	2.70973	0.00673388	0.0426144	up	Not_bound
ENSG00000135828.11	RNASEL	362.434	0.606833	0.224195	2.70672	0.0067951	0.0428904	up	Not_bound
ENSG00000235316.1	DUSP8P5	32.5445	1.01734	0.375913	2.7063	0.00680368	0.0428961	up	Not_bound
ENSG00000115363.13	EVA1A	187.842	0.615065	0.227856	2.69936	0.00694737	0.0436937	up	Not_bound
ENSG00000128510.11	CPA4	98.6958	0.700325	0.259432	2.69945	0.00694541	0.0436937	up	Not_bound
ENSG00000273151.1	AC073957.3	122.67	0.687167	0.254833	2.69654	0.00700635	0.043956	up	Not_bound
ENSG00000173825.6	TIGD3	33.013	1.0177	0.377516	2.69578	0.00702247	0.044039	up	Not_bound
ENSG00000143786.7	CNIH3	90.6802	0.645647	0.239571	2.69501	0.00703862	0.044104	up	Not_bound
ENSG00000106686.16	SPATA6L	89.1998	0.815918	0.302855	2.69409	0.00705819	0.0441361	up	Not_bound
ENSG00000273796.1	BX322562.1	22.7624	1.18804	0.441431	2.69135	0.00711642	0.0444456	up	Not_bound
ENSG00000204584.1	FLJ45513	57.2574	0.895663	0.333054	2.68925	0.00716138	0.0446608	up	Not_bound
ENSG00000261794.1	GOLGA8H	37.7283	0.963145	0.358154	2.68919	0.00716258	0.0446608	up	Not_bound
ENSG00000141449.14	GREB1L	86.3538	0.661648	0.246441	2.68481	0.00725716	0.0450115	up	Not_bound
ENSG00000205436.7	EXOC3L4	51.8509	0.885796	0.330398	2.68099	0.00734038	0.0454538	up	Not_bound
ENSG00000254860.5	TMEM9B-AS1	71.9242	0.664407	0.248479	2.6739	0.00749751	0.0462019	up	Not_bound
ENSG00000234690.6	AC106869.1	26.0722	1.19817	0.44871	2.67026	0.00757931	0.0465368	up	Not_bound
ENSG00000196932.11	TMEM26	18.6349	1.27624	0.478019	2.66986	0.00758836	0.0465704	up	Not_bound
ENSG00000269896.2	AL513477.1	33.828	0.989764	0.371102	2.66709	0.00765109	0.0468208	up	Not_bound
ENSG00000167711.13	SERPINF2	70.151	0.802429	0.301365	2.66264	0.00775293	0.0473174	up	Not_bound
ENSG00000160716.5	CHRNB2	56.891	0.947249	0.355795	2.66235	0.00775983	0.0473216	up	Not_bound
ENSG00000108947.4	EFNB3	154.553	0.998132	0.375162	2.66054	0.00780156	0.0475571	up	Not_bound
ENSG00000108691.9	CCL2	4957.89	1.47919	0.556028	2.66029	0.00780744	0.0475739	up	Not_bound
ENSG00000204947.8	ZNF425	63.5846	0.74012	0.278314	2.6593	0.00783036	0.0476751	up	Not_bound
ENSG00000267213.4	AC007773.1	53.4784	0.902287	0.340272	2.65167	0.00800957	0.0483807	up	Not_bound
ENSG00000205361.8	MT1DP	16.1395	1.47565	0.556755	2.65044	0.00803862	0.048537	up	Not_bound
ENSG00000229425.2	AJ009632.2	42.5388	0.951098	0.359514	2.64551	0.00815669	0.0490728	up	Not_bound
ENSG00000134470.20	IL15RA	150.074	0.939535	0.355249	2.64472	0.00817584	0.0491323	up	Not_bound
ENSG00000142173.14	COL6A2	803.92	0.714056	0.270069	2.64398	0.00819379	0.0491821	up	Not_bound
ENSG00000178623.11	GPR35	17.9198	1.53343	0.581044	2.63909	0.00831278	0.0497398	up	Not_bound
ENSG00000186862.18	PDZD7	29.9568	1.01137	0.383355	2.63821	0.00833457	0.0498507	up	Not_bound

## Sheet: S4D
Table S4D. Differentially expressed genes upon FDI-6 treatment
gene id	gene name	baseMean	log2FoldChange	lfcSE	stat	pvalue	padj	DE status	bound by MYBL2 or FOXM1
ENSG00000151632.17	AKR1C2	17510.4	-1.17422	0.0680844	-17.2465	1.18904e-66	1.04602e-63	down	Not_bound
ENSG00000145920.14	CPLX2	14335.1	-1.61993	0.0976538	-16.5885	8.44188e-62	5.81205e-59	down	Not_bound
ENSG00000187634.11	SAMD11	472.124	-2.44924	0.157079	-15.5925	8.19198e-55	4.05375e-52	down	Not_bound
ENSG00000196139.13	AKR1C3	12541.8	-1.0673	0.0720253	-14.8185	1.11298e-49	4.76325e-47	down	Not_bound
ENSG00000146674.14	IGFBP3	2982.89	-1.15666	0.0831974	-13.9026	6.11101e-44	1.97486e-41	down	Not_bound
ENSG00000171564.11	FGB	221.381	-2.67751	0.196144	-13.6507	1.99905e-42	6.0875e-40	down	Not_bound
ENSG00000171560.14	FGA	205.273	-2.49152	0.182841	-13.6267	2.77823e-42	8.14692e-40	down	Not_bound
ENSG00000120211.4	INSL4	423.7	-1.70389	0.13184	-12.9239	3.29931e-38	8.29279e-36	down	Not_bound
ENSG00000022567.9	SLC45A4	927.166	-1.23342	0.0979914	-12.5871	2.48748e-36	5.79253e-34	down	Not_bound
ENSG00000112576.12	CCND3	3775.83	-1.15052	0.0919301	-12.5152	6.16401e-36	1.37475e-33	down	Not_bound
ENSG00000148120.16	C9orf3	1941.82	-0.982666	0.0795136	-12.3585	4.38459e-35	9.38242e-33	down	Not_bound
ENSG00000073350.13	LLGL2	1263.86	-1.14436	0.0927072	-12.3438	5.25988e-35	1.11054e-32	down	Not_bound
ENSG00000125170.10	DOK4	1849.32	-0.973763	0.0831565	-11.71	1.13275e-31	2.06174e-29	down	Not_bound
ENSG00000176153.11	GPX2	2609.44	-1.1143	0.0953807	-11.6826	1.56348e-31	2.81338e-29	down	Not_bound
ENSG00000243566.6	UPK3B	346.903	-1.64241	0.14381	-11.4207	3.29611e-30	5.55254e-28	down	Not_bound
ENSG00000164638.10	SLC29A4	484.169	-1.3842	0.125116	-11.0633	1.88978e-28	2.82309e-26	down	Not_bound
ENSG00000143013.12	LMO4	1240.05	-0.987001	0.092963	-10.6171	2.48052e-26	3.27325e-24	down	Not_bound
ENSG00000182809.10	CRIP2	1027.48	-1.2653	0.119716	-10.5692	4.14172e-26	5.37575e-24	down	Not_bound
ENSG00000198074.9	AKR1B10	32003	-0.692891	0.0660653	-10.488	9.8098e-26	1.25273e-23	down	Not_bound
ENSG00000168350.7	DEGS2	153.363	-2.55724	0.248789	-10.2787	8.78647e-25	1.04612e-22	down	Not_bound
ENSG00000126803.9	HSPA2	2233.85	-0.831956	0.0820387	-10.141	3.63296e-24	4.1387e-22	down	Not_bound
ENSG00000167680.15	SEMA6B	670.43	-1.45103	0.143197	-10.1331	3.93878e-24	4.45504e-22	down	Not_bound
ENSG00000039068.18	CDH1	378.751	-1.49416	0.147498	-10.13	4.06688e-24	4.5673e-22	down	Not_bound
ENSG00000068078.18	FGFR3	276.366	-1.56612	0.155461	-10.074	7.2003e-24	7.9732e-22	down	Not_bound
ENSG00000272398.5	CD24	6403.89	-0.752386	0.0751715	-10.0089	1.39268e-23	1.51049e-21	down	Not_bound
ENSG00000213626.12	LBH	902.705	-1.1499	0.115052	-9.99462	1.60899e-23	1.72151e-21	down	Not_bound
ENSG00000155465.18	SLC7A7	181.663	-1.89753	0.190452	-9.96332	2.20573e-23	2.29788e-21	down	Not_bound
ENSG00000165376.10	CLDN2	1040.03	-0.92609	0.0929968	-9.9583	2.31997e-23	2.40109e-21	down	Not_bound
ENSG00000168874.12	ATOH8	189.599	-1.82972	0.184334	-9.92611	3.20502e-23	3.29555e-21	down	Not_bound
ENSG00000125968.8	ID1	6091.36	-0.74351	0.075543	-9.84222	7.40593e-23	7.56599e-21	down	Bound
ENSG00000111057.10	KRT18	36132.5	-0.652928	0.0666256	-9.79996	1.12631e-22	1.1288e-20	down	Bound
ENSG00000197747.8	S100A10	6049.29	-0.901548	0.0922857	-9.76909	1.52812e-22	1.51236e-20	down	Not_bound
ENSG00000173801.16	JUP	4590.56	-0.701658	0.0720869	-9.7335	2.16987e-22	2.13415e-20	down	Not_bound
ENSG00000123080.10	CDKN2C	560.556	-1.32546	0.136322	-9.723	2.40589e-22	2.35168e-20	down	Not_bound
ENSG00000204682.5	CASC10	1120.71	-0.888447	0.0936295	-9.48896	2.33347e-21	2.13587e-19	down	Not_bound
ENSG00000006534.15	ALDH3B1	6601.63	-0.682878	0.0719895	-9.48581	2.40511e-21	2.18879e-19	down	Not_bound
ENSG00000160209.18	PDXK	6375.24	-0.826836	0.0871814	-9.48408	2.44519e-21	2.21255e-19	down	Not_bound
ENSG00000187134.13	AKR1C1	2881.6	-0.800041	0.0848248	-9.43168	4.03557e-21	3.61036e-19	down	Not_bound
ENSG00000198938.2	MT-CO3	134464	-0.662841	0.0703159	-9.42661	4.23552e-21	3.76795e-19	down	Bound
ENSG00000143819.12	EPHX1	2005.18	-0.852078	0.0906229	-9.40246	5.33032e-21	4.6892e-19	down	Not_bound
ENSG00000170421.12	KRT8	76591.7	-0.815703	0.0871033	-9.36477	7.62169e-21	6.66793e-19	down	Bound
ENSG00000104140.6	RHOV	207.297	-1.75391	0.18738	-9.36019	7.95933e-21	6.92505e-19	down	Not_bound
ENSG00000124664.10	SPDEF	203.677	-1.60822	0.171887	-9.35624	8.26281e-21	7.12436e-19	down	Not_bound
ENSG00000167900.11	TK1	4449.65	-0.734126	0.078562	-9.34454	9.22876e-21	7.85685e-19	down	Bound
ENSG00000133466.13	C1QTNF6	472.142	-1.13188	0.122828	-9.2152	3.10711e-20	2.51026e-18	down	Not_bound
ENSG00000137312.14	FLOT1	1974.64	-0.76361	0.0834462	-9.15093	5.64438e-20	4.51408e-18	down	Not_bound
ENSG00000105290.11	APLP1	1613.36	-0.935196	0.102245	-9.14659	5.87592e-20	4.67564e-18	down	Not_bound
ENSG00000171557.16	FGG	143.577	-1.90692	0.209222	-9.11432	7.91666e-20	6.20596e-18	down	Not_bound
ENSG00000168955.3	TM4SF20	346.74	-1.3597	0.15409	-8.82409	1.10352e-18	7.80103e-17	down	Not_bound
ENSG00000187244.11	BCAM	1887.53	-0.87074	0.0990686	-8.78925	1.50556e-18	1.04107e-16	down	Not_bound
ENSG00000213347.10	MXD3	354.841	-1.33467	0.152427	-8.75615	2.02037e-18	1.37899e-16	down	Bound
ENSG00000205542.10	TMSB4X	15400.7	-0.634196	0.0728121	-8.71003	3.03785e-18	2.02972e-16	down	Bound
ENSG00000129354.11	AP1M2	348.197	-1.60596	0.185878	-8.63984	5.6294e-18	3.60897e-16	down	Not_bound
ENSG00000186834.3	HEXIM1	3887.46	-0.792149	0.0919237	-8.61746	6.84569e-18	4.37103e-16	down	Not_bound
ENSG00000160014.16	CALM3	7689.67	-0.611591	0.0713086	-8.57668	9.76534e-18	6.16072e-16	down	Bound
ENSG00000125966.9	MMP24	1186.93	-0.95753	0.112222	-8.53246	1.43266e-17	8.89653e-16	down	Not_bound
ENSG00000106541.11	AGR2	2068.43	-0.839735	0.0984924	-8.52589	1.51644e-17	9.36409e-16	down	Not_bound
ENSG00000275993.2	SIK1B	1447.72	-0.863972	0.101441	-8.51696	1.63803e-17	9.95634e-16	down	Not_bound
ENSG00000089685.14	BIRC5	4288.91	-0.625698	0.0735538	-8.50667	1.78998e-17	1.07773e-15	down	Bound
ENSG00000164855.15	TMEM184A	414.677	-1.15465	0.136756	-8.4432	3.08775e-17	1.80423e-15	down	Not_bound
ENSG00000150687.11	PRSS23	5581.22	-0.684651	0.0813504	-8.41607	3.89322e-17	2.24179e-15	down	Not_bound
ENSG00000221869.4	CEBPD	1032.06	-0.965568	0.11534	-8.37147	5.69034e-17	3.22962e-15	down	Not_bound
ENSG00000099994.10	SUSD2	2003.65	-0.781147	0.0937448	-8.33269	7.90259e-17	4.4375e-15	down	Not_bound
ENSG00000160867.14	FGFR4	1320.35	-0.909185	0.109131	-8.33116	8.00522e-17	4.47924e-15	down	Not_bound
ENSG00000100031.18	GGT1	1603.74	-0.69279	0.0834388	-8.30297	1.01539e-16	5.62195e-15	down	Not_bound
ENSG00000158710.14	TAGLN2	12293.7	-0.614421	0.0746632	-8.22924	1.88413e-16	1.01826e-14	down	Not_bound
ENSG00000059804.15	SLC2A3	777.795	-0.958507	0.116506	-8.22713	1.91758e-16	1.02932e-14	down	Not_bound
ENSG00000176788.8	BASP1	5432.33	-0.79864	0.0971027	-8.2247	1.95683e-16	1.04684e-14	down	Not_bound
ENSG00000239521.8	CASTOR3	287.273	-1.19109	0.145227	-8.20157	2.37264e-16	1.25236e-14	down	Not_bound
ENSG00000088002.11	SULT2B1	107.423	-2.01744	0.246231	-8.19327	2.54229e-16	1.33745e-14	down	Not_bound
ENSG00000197256.10	KANK2	1286.49	-0.779613	0.0962517	-8.09973	5.50791e-16	2.81557e-14	down	Not_bound
ENSG00000169903.6	TM4SF4	413.159	-1.2838	0.158663	-8.09134	5.90111e-16	2.96648e-14	down	Not_bound
ENSG00000167767.13	KRT80	1891.73	-0.711096	0.0884562	-8.03897	9.05994e-16	4.46929e-14	down	Not_bound
ENSG00000106976.20	DNM1	3992.01	-0.638261	0.0798157	-7.99669	1.27809e-15	6.22722e-14	down	Not_bound
ENSG00000184916.8	JAG2	809.348	-0.984458	0.12323	-7.98878	1.3628e-15	6.59938e-14	down	Not_bound
ENSG00000140538.16	NTRK3	294.756	-1.38686	0.174233	-7.95981	1.72304e-15	8.21815e-14	down	Not_bound
ENSG00000065054.13	SLC9A3R2	1547.35	-0.836681	0.10611	-7.88506	3.14394e-15	1.46424e-13	down	Not_bound
ENSG00000019144.18	PHLDB1	369.062	-1.08928	0.138733	-7.85161	4.10739e-15	1.89071e-13	down	Not_bound
ENSG00000168453.14	HR	435.034	-1.23701	0.158779	-7.79075	6.66105e-15	2.98804e-13	down	Not_bound
ENSG00000099864.17	PALM	501.224	-1.07671	0.138987	-7.74681	9.4228e-15	4.16788e-13	down	Not_bound
ENSG00000099849.14	RASSF7	767.046	-1.18127	0.15453	-7.64424	2.1019e-14	8.9232e-13	down	Not_bound
ENSG00000101076.16	HNF4A	477.947	-1.01823	0.133246	-7.64173	2.14323e-14	9.07436e-13	down	Not_bound
ENSG00000186529.15	CYP4F3	428.446	-0.946178	0.124077	-7.62573	2.42656e-14	1.02193e-12	down	Not_bound
ENSG00000139410.14	SDSL	428.117	-0.939753	0.123397	-7.61566	2.62353e-14	1.09614e-12	down	Not_bound
ENSG00000128242.12	GAL3ST1	312.002	-1.2546	0.166164	-7.55037	4.34024e-14	1.77133e-12	down	Not_bound
ENSG00000141401.11	IMPA2	869.546	-0.773669	0.102941	-7.51565	5.66267e-14	2.27009e-12	down	Not_bound
ENSG00000021826.15	CPS1	2801.55	-0.663427	0.0887958	-7.47137	7.93642e-14	3.1262e-12	down	Not_bound
ENSG00000172572.6	PDE3A	523.094	-0.849912	0.113936	-7.45955	8.6816e-14	3.4028e-12	down	Not_bound
ENSG00000171604.11	CXXC5	453.808	-0.918493	0.123739	-7.42283	1.14647e-13	4.41711e-12	down	Not_bound
ENSG00000256802.2	AC022613.1	630.879	-1.21667	0.164132	-7.41278	1.23675e-13	4.74186e-12	down	Not_bound
ENSG00000161888.11	SPC24	576.791	-0.836615	0.113556	-7.36742	1.73956e-13	6.60576e-12	down	Not_bound
ENSG00000167693.16	NXN	868.576	-0.787558	0.106982	-7.36158	1.81742e-13	6.86845e-12	down	Not_bound
ENSG00000175567.8	UCP2	1496.11	-0.713974	0.0973505	-7.33406	2.23288e-13	8.28046e-12	down	Not_bound
ENSG00000126351.12	THRA	721.896	-0.800002	0.10994	-7.27669	3.42099e-13	1.24819e-11	down	Not_bound
ENSG00000168077.13	SCARA3	1501.57	-0.687406	0.0949329	-7.24097	4.45486e-13	1.60324e-11	down	Not_bound
ENSG00000223764.2	LINC02593	98.5117	-1.75647	0.243766	-7.20557	5.78025e-13	2.05225e-11	down	Not_bound
ENSG00000011028.13	MRC2	1640.26	-0.703432	0.0976377	-7.20451	5.82515e-13	2.06356e-11	down	Not_bound
ENSG00000141480.17	ARRB2	1852.81	-0.662321	0.0921398	-7.18822	6.56409e-13	2.30983e-11	down	Not_bound
ENSG00000110057.7	UNC93B1	2051.67	-0.709456	0.0998403	-7.10591	1.19534e-12	4.16003e-11	down	Not_bound
ENSG00000198467.14	TPM2	4870.81	-0.764906	0.107887	-7.08989	1.34221e-12	4.63048e-11	down	Not_bound
ENSG00000139998.15	RAB15	1138.37	-0.642979	0.0912307	-7.04784	1.81716e-12	6.05782e-11	down	Not_bound
ENSG00000064666.14	CNN2	1601.91	-0.618409	0.0877859	-7.04452	1.86107e-12	6.17822e-11	down	Not_bound
ENSG00000054148.17	PHPT1	1790.88	-0.689277	0.0979162	-7.03946	1.92987e-12	6.39321e-11	down	Not_bound
ENSG00000119333.11	WDR34	3457.97	-0.674039	0.0957857	-7.03695	1.96497e-12	6.48237e-11	down	Not_bound
ENSG00000140961.12	OSGIN1	1369.28	-0.896009	0.127881	-7.00658	2.44209e-12	7.94055e-11	down	Not_bound
ENSG00000136717.14	BIN1	630.533	-0.879094	0.125882	-6.98346	2.87998e-12	9.30703e-11	down	Not_bound
ENSG00000088298.12	EDEM2	1228.62	-0.643921	0.0922918	-6.97702	3.01517e-12	9.72406e-11	down	Not_bound
ENSG00000135940.6	COX5B	1580.18	-0.637294	0.0914364	-6.96981	3.17369e-12	1.01732e-10	down	Not_bound
ENSG00000091986.15	CCDC80	807.209	-0.713317	0.102736	-6.9432	3.83308e-12	1.22126e-10	down	Not_bound
ENSG00000072310.16	SREBF1	4849.03	-0.658382	0.0951701	-6.91795	4.58211e-12	1.45115e-10	down	Not_bound
ENSG00000118418.14	HMGN3	571.029	-0.822262	0.119123	-6.90265	5.10428e-12	1.60688e-10	down	Not_bound
ENSG00000099812.8	MISP	2905.85	-0.724633	0.105013	-6.90043	5.18465e-12	1.62572e-10	down	Not_bound
ENSG00000183684.7	ALYREF	2796.39	-0.603653	0.0877264	-6.88108	5.93985e-12	1.84789e-10	down	Not_bound
ENSG00000162878.12	PKDCC	225.539	-1.13476	0.16503	-6.87606	6.15323e-12	1.91052e-10	down	Not_bound
ENSG00000054179.11	ENTPD2	86.1118	-1.81159	0.264095	-6.85961	6.90501e-12	2.1314e-10	down	Not_bound
ENSG00000092841.18	MYL6	3496.63	-0.65834	0.0960633	-6.85319	7.22222e-12	2.21207e-10	down	Not_bound
ENSG00000172201.11	ID4	172.873	-1.27958	0.187159	-6.83689	8.09324e-12	2.45511e-10	down	Not_bound
ENSG00000063660.8	GPC1	2305.5	-0.760808	0.111339	-6.83327	8.30027e-12	2.5083e-10	down	Not_bound
ENSG00000109881.16	CCDC34	1058.98	-0.651359	0.0956412	-6.81045	9.72958e-12	2.92349e-10	down	Not_bound
ENSG00000075461.5	CACNG4	192.071	-1.20214	0.17662	-6.80637	1.00092e-11	2.99614e-10	down	Not_bound
ENSG00000111665.11	CDCA3	1238.01	-0.610449	0.089712	-6.80454	1.0137e-11	3.02298e-10	down	Not_bound
ENSG00000111275.12	ALDH2	910.368	-0.664963	0.0979491	-6.78886	1.13019e-11	3.32034e-10	down	Not_bound
ENSG00000166347.18	CYB5A	607.918	-0.752277	0.111275	-6.76051	1.37508e-11	3.9529e-10	down	Not_bound
ENSG00000146540.14	C7orf50	2196.74	-0.733676	0.108815	-6.74242	1.55773e-11	4.45245e-10	down	Not_bound
ENSG00000095539.15	SEMA4G	356.806	-0.925607	0.137499	-6.73175	1.67634e-11	4.77043e-10	down	Not_bound
ENSG00000161981.10	SNRNP25	932.698	-0.738144	0.109913	-6.71571	1.87157e-11	5.27337e-10	down	Not_bound
ENSG00000108375.12	RNF43	137.399	-1.40128	0.20892	-6.70725	1.98328e-11	5.55844e-10	down	Not_bound
ENSG00000108821.13	COL1A1	228.064	-1.28961	0.192534	-6.69809	2.11163e-11	5.90771e-10	down	Not_bound
ENSG00000141738.13	GRB7	302.371	-0.994202	0.149008	-6.67212	2.52129e-11	6.99205e-10	down	Not_bound
ENSG00000136881.11	BAAT	303.208	-1.13676	0.17078	-6.65627	2.80857e-11	7.73455e-10	down	Not_bound
ENSG00000005075.15	POLR2J	815.895	-0.853681	0.12842	-6.64759	2.97927e-11	8.16208e-10	down	Not_bound
ENSG00000198736.11	MSRB1	570.792	-0.755991	0.113724	-6.64762	2.97875e-11	8.16208e-10	down	Not_bound
ENSG00000169689.14	CENPX	1949.65	-0.657096	0.0990688	-6.63273	3.29543e-11	8.95663e-10	down	Not_bound
ENSG00000175274.18	TP53I11	957.615	-0.768813	0.115949	-6.6306	3.34316e-11	9.03395e-10	down	Not_bound
ENSG00000012171.19	SEMA3B	287.335	-1.0175	0.153569	-6.62566	3.45694e-11	9.30964e-10	down	Not_bound
ENSG00000184076.13	UQCR10	860.312	-0.679721	0.102987	-6.60005	4.11018e-11	1.0994e-09	down	Not_bound
ENSG00000063241.7	ISOC2	1466.32	-0.70962	0.10765	-6.59192	4.34165e-11	1.15352e-09	down	Not_bound
ENSG00000074181.8	NOTCH3	309.581	-1.07697	0.163628	-6.58184	4.64672e-11	1.22431e-09	down	Not_bound
ENSG00000112139.15	MDGA1	187.791	-1.23227	0.187457	-6.57363	4.91028e-11	1.2916e-09	down	Not_bound
ENSG00000165887.11	ANKRD2	130.924	-1.46788	0.224322	-6.5436	6.00537e-11	1.56923e-09	down	Not_bound
ENSG00000168487.18	BMP1	935.487	-0.760488	0.116282	-6.54001	6.15156e-11	1.60478e-09	down	Not_bound
ENSG00000104852.14	SNRNP70	7766.86	-0.76818	0.118638	-6.47499	9.4818e-11	2.39465e-09	down	Not_bound
ENSG00000184207.8	PGP	1334.01	-0.623049	0.09634	-6.46719	9.9842e-11	2.50952e-09	down	Bound
ENSG00000160113.5	NR2F6	2146.38	-0.800241	0.123763	-6.4659	1.00698e-10	2.52703e-09	down	Not_bound
ENSG00000132561.13	MATN2	400.213	-0.908823	0.141057	-6.44295	1.17172e-10	2.89909e-09	down	Not_bound
ENSG00000130202.9	NECTIN2	2134.11	-0.653436	0.101598	-6.43159	1.26276e-10	3.10605e-09	down	Not_bound
ENSG00000180340.6	FZD2	1327.58	-0.694869	0.108352	-6.41307	1.42617e-10	3.49047e-09	down	Not_bound
ENSG00000188486.3	H2AFX	4173.43	-0.748081	0.116723	-6.40901	1.46467e-10	3.574e-09	down	Bound
ENSG00000213722.8	DDAH2	505.342	-0.793018	0.123766	-6.40739	1.4803e-10	3.60623e-09	down	Not_bound
ENSG00000283526.1	PRRT1B	72.426	-1.95079	0.304729	-6.40171	1.53642e-10	3.7372e-09	down	Not_bound
ENSG00000148180.19	GSN	768.748	-0.639566	0.100134	-6.38709	1.69069e-10	4.09359e-09	down	Not_bound
ENSG00000246705.4	H2AFJ	1884.68	-0.713611	0.112154	-6.36278	1.9813e-10	4.73211e-09	down	Not_bound
ENSG00000198055.10	GRK6	992.843	-0.641154	0.100895	-6.35469	2.08845e-10	4.97302e-09	down	Bound
ENSG00000130770.17	ATP5IF1	858.866	-0.749347	0.118035	-6.34849	2.17432e-10	5.16972e-09	down	Not_bound
ENSG00000129353.14	SLC44A2	407.958	-0.888515	0.140158	-6.33938	2.30687e-10	5.46847e-09	down	Not_bound
ENSG00000140511.11	HAPLN3	521.053	-0.874568	0.138243	-6.32632	2.51069e-10	5.89863e-09	down	Not_bound
ENSG00000148362.10	PAXX	643.913	-0.799735	0.12665	-6.31451	2.71015e-10	6.32968e-09	down	Not_bound
ENSG00000108852.14	MPP2	411.907	-0.936425	0.148521	-6.30501	2.88176e-10	6.691e-09	down	Not_bound
ENSG00000214357.8	NEURL1B	286.094	-0.911594	0.144938	-6.28953	3.18428e-10	7.30769e-09	down	Bound
ENSG00000185340.15	GAS2L1	924.249	-0.803578	0.129074	-6.2257	4.79421e-10	1.06624e-08	down	Not_bound
ENSG00000095739.10	BAMBI	310.847	-0.858759	0.13799	-6.22333	4.86706e-10	1.08092e-08	down	Not_bound
ENSG00000157216.15	SSBP3	256.264	-0.93537	0.150675	-6.20788	5.37047e-10	1.18442e-08	down	Not_bound
ENSG00000184990.12	SIVA1	1748.83	-0.775609	0.125118	-6.19904	5.68077e-10	1.24591e-08	down	Not_bound
ENSG00000141858.11	SAMD1	1113.81	-0.634542	0.102515	-6.18975	6.02613e-10	1.31438e-08	down	Not_bound
ENSG00000103202.12	NME4	4028.81	-0.661256	0.106876	-6.18711	6.12771e-10	1.33458e-08	down	Not_bound
ENSG00000125378.15	BMP4	400.2	-0.792115	0.128031	-6.18691	6.13561e-10	1.33458e-08	down	Not_bound
ENSG00000160957.12	RECQL4	1213.68	-0.704107	0.113894	-6.18212	6.32454e-10	1.37003e-08	down	Bound
ENSG00000183011.13	NAA38	1398.82	-0.678537	0.109933	-6.17225	6.73252e-10	1.45245e-08	down	Not_bound
ENSG00000116574.5	RHOU	302.505	-0.902281	0.146374	-6.16421	7.08352e-10	1.52195e-08	down	Not_bound
ENSG00000179403.11	VWA1	665.418	-1.0185	0.165309	-6.16118	7.22029e-10	1.54072e-08	down	Not_bound
ENSG00000173894.10	CBX2	705.673	-0.677899	0.110159	-6.15383	7.56333e-10	1.60543e-08	down	Not_bound
ENSG00000167964.12	RAB26	252.123	-0.97211	0.158699	-6.12549	9.04032e-10	1.89356e-08	down	Not_bound
ENSG00000169683.7	LRRC45	748.695	-0.80092	0.130889	-6.1191	9.41082e-10	1.96079e-08	down	Not_bound
ENSG00000221926.12	TRIM16	1889.46	-0.656697	0.107511	-6.1082	1.0076e-09	2.09112e-08	down	Not_bound
ENSG00000173599.13	PC	570.725	-0.739109	0.121361	-6.09018	1.12783e-09	2.32844e-08	down	Not_bound
ENSG00000128311.13	TST	576.944	-0.849584	0.140287	-6.05606	1.39496e-09	2.84655e-08	down	Not_bound
ENSG00000160446.18	ZDHHC12	941.934	-0.774591	0.128071	-6.04812	1.4655e-09	2.97515e-08	down	Not_bound
ENSG00000171303.6	KCNK3	77.576	-1.60477	0.265465	-6.04513	1.49292e-09	3.01537e-08	down	Not_bound
ENSG00000125449.6	ARMC7	477.033	-0.776273	0.128914	-6.02166	1.72641e-09	3.46048e-08	down	Not_bound
ENSG00000233369.7	GTF2IP4	423.351	-0.843669	0.140128	-6.02069	1.73673e-09	3.47675e-08	down	Not_bound
ENSG00000099822.2	HCN2	921.471	-0.628945	0.104999	-5.98999	2.09858e-09	4.13835e-08	down	Not_bound
ENSG00000135451.12	TROAP	800.523	-0.633883	0.105824	-5.99	2.09847e-09	4.13835e-08	down	Bound
ENSG00000128309.16	MPST	1691.95	-0.643094	0.107462	-5.98439	2.17199e-09	4.2778e-08	down	Not_bound
ENSG00000135245.9	HILPDA	423.813	-0.784341	0.131122	-5.98177	2.20721e-09	4.33638e-08	down	Not_bound
ENSG00000167674.14	HDGFL2	1365.19	-0.760428	0.127603	-5.95934	2.53266e-09	4.93293e-08	down	Not_bound
ENSG00000181444.12	ZNF467	139.716	-1.35576	0.228048	-5.94507	2.7634e-09	5.36255e-08	down	Not_bound
ENSG00000160685.13	ZBTB7B	915.29	-0.746624	0.126064	-5.92259	3.16912e-09	6.08278e-08	down	Not_bound
ENSG00000196642.18	RABL6	2852.19	-0.660071	0.111793	-5.9044	3.5393e-09	6.76054e-08	down	Not_bound
ENSG00000255774.2	AP000439.2	51.7346	-2.01822	0.342325	-5.89563	3.73247e-09	7.07827e-08	down	Not_bound
ENSG00000170477.12	KRT4	58.2303	-1.83496	0.311598	-5.88888	3.88822e-09	7.34725e-08	down	Not_bound
ENSG00000064961.18	HMG20B	1079.16	-0.644258	0.110148	-5.84903	4.94451e-09	9.21134e-08	down	Not_bound
ENSG00000142235.9	LMTK3	233.426	-1.24122	0.212248	-5.84796	4.97627e-09	9.25961e-08	down	Not_bound
ENSG00000099795.6	NDUFB7	987.65	-0.621509	0.106438	-5.83914	5.24704e-09	9.72915e-08	down	Not_bound
ENSG00000188157.14	AGRN	5874.68	-0.663296	0.113818	-5.82771	5.6194e-09	1.03473e-07	down	Not_bound
ENSG00000133243.8	BTBD2	1486.97	-0.595011	0.102117	-5.82677	5.65115e-09	1.03812e-07	down	Not_bound
ENSG00000182173.12	TSEN54	1006.74	-0.660396	0.113504	-5.81829	5.9454e-09	1.08588e-07	down	Not_bound
ENSG00000211448.11	DIO2	174.02	-1.18532	0.204011	-5.81006	6.24506e-09	1.13667e-07	down	Not_bound
ENSG00000124172.9	ATP5F1E	2137.74	-0.612493	0.10552	-5.8045	6.45576e-09	1.17233e-07	down	Not_bound
ENSG00000100379.17	KCTD17	417.086	-0.883204	0.152183	-5.80356	6.4921e-09	1.17758e-07	down	Not_bound
ENSG00000130635.15	COL5A1	1083.7	-0.799109	0.138113	-5.78592	7.2116e-09	1.29915e-07	down	Not_bound
ENSG00000280798.1	LINC00294	417.388	-0.720364	0.124889	-5.76802	8.02083e-09	1.43029e-07	down	Not_bound
ENSG00000168061.14	SAC3D1	924.286	-0.8569	0.148787	-5.75925	8.44906e-09	1.49822e-07	down	Bound
ENSG00000188483.7	IER5L	1649.95	-0.704191	0.122693	-5.73946	9.49771e-09	1.67107e-07	down	Not_bound
ENSG00000056998.19	GYG2	218.53	-0.917833	0.160407	-5.72189	1.05344e-08	1.84526e-07	down	Not_bound
ENSG00000160963.13	COL26A1	165.767	-1.18382	0.206982	-5.71944	1.06874e-08	1.86793e-07	down	Not_bound
ENSG00000153048.10	CARHSP1	779.644	-0.593737	0.104181	-5.69907	1.2046e-08	2.09154e-07	down	Not_bound
ENSG00000111907.20	TPD52L1	428.257	-0.73053	0.128288	-5.69444	1.23778e-08	2.14444e-07	down	Not_bound
ENSG00000128185.9	DGCR6L	631.109	-0.663419	0.116679	-5.68584	1.30172e-08	2.24296e-07	down	Not_bound
ENSG00000197766.7	CFD	369.978	-0.763391	0.134351	-5.68205	1.33089e-08	2.28328e-07	down	Not_bound
ENSG00000126822.16	PLEKHG3	1359.32	-0.609806	0.107473	-5.67403	1.39474e-08	2.38507e-07	down	Not_bound
ENSG00000127445.13	PIN1	1143.83	-0.814289	0.143547	-5.67263	1.40623e-08	2.39953e-07	down	Not_bound
ENSG00000140451.12	PIF1	454.091	-0.746184	0.13154	-5.67268	1.40577e-08	2.39953e-07	down	Bound
ENSG00000169992.9	NLGN2	1249.82	-0.633013	0.111635	-5.67036	1.42495e-08	2.42363e-07	down	Not_bound
ENSG00000123144.10	TRIR	2221.84	-0.606833	0.107088	-5.66669	1.4558e-08	2.47081e-07	down	Not_bound
ENSG00000226137.5	BAIAP2-DT	272.991	-0.922859	0.163535	-5.64317	1.66944e-08	2.7915e-07	down	Not_bound
ENSG00000065325.12	GLP2R	212.954	-0.908705	0.161738	-5.61838	1.92762e-08	3.1862e-07	down	Not_bound
ENSG00000242574.8	HLA-DMB	133.816	-1.22979	0.220074	-5.58806	2.29623e-08	3.74854e-07	down	Not_bound
ENSG00000177706.8	FAM20C	856.054	-0.721646	0.129226	-5.58438	2.3453e-08	3.81684e-07	down	Not_bound
ENSG00000141560.14	FN3KRP	1433.59	-0.621958	0.111749	-5.56566	2.61161e-08	4.2285e-07	down	Not_bound
ENSG00000196588.15	MRTFA	1342.24	-0.656168	0.118007	-5.56039	2.69165e-08	4.34922e-07	down	Not_bound
ENSG00000159713.10	TPPP3	66.2408	-1.70607	0.306994	-5.55735	2.73901e-08	4.41673e-07	down	Not_bound
ENSG00000140990.14	NDUFB10	2512.04	-0.633178	0.114203	-5.5443	2.95128e-08	4.75417e-07	down	Not_bound
ENSG00000133247.13	KMT5C	401.796	-0.986316	0.178342	-5.53048	3.19349e-08	5.11314e-07	down	Not_bound
ENSG00000143891.16	GALM	599.232	-0.63353	0.114832	-5.517	3.44829e-08	5.4823e-07	down	Not_bound
ENSG00000166681.13	BEX3	1576.78	-0.657432	0.119244	-5.51333	3.52114e-08	5.5869e-07	down	Not_bound
ENSG00000138175.8	ARL3	676.929	-0.623303	0.113078	-5.51217	3.54432e-08	5.61804e-07	down	Not_bound
ENSG00000136720.6	HS6ST1	612.262	-0.702454	0.127513	-5.50886	3.61162e-08	5.71329e-07	down	Not_bound
ENSG00000076706.16	MCAM	146.526	-1.14493	0.207945	-5.50592	3.67254e-08	5.77856e-07	down	Not_bound
ENSG00000163083.5	INHBB	247.797	-1.01162	0.184296	-5.4891	4.03995e-08	6.31517e-07	down	Not_bound
ENSG00000100292.16	HMOX1	2508.91	-0.599717	0.109291	-5.48735	4.08012e-08	6.37166e-07	down	Not_bound
ENSG00000175634.14	RPS6KB2	597.996	-0.606548	0.110666	-5.4809	4.23169e-08	6.58886e-07	down	Not_bound
ENSG00000172613.7	RAD9A	549.854	-0.678644	0.12395	-5.47513	4.3719e-08	6.78051e-07	down	Not_bound
ENSG00000072071.16	ADGRL1	430.868	-0.778142	0.14248	-5.46141	4.72371e-08	7.24806e-07	down	Not_bound
ENSG00000204536.13	CCHCR1	412.84	-0.709683	0.129982	-5.45988	4.76467e-08	7.30382e-07	down	Not_bound
ENSG00000244187.7	TMEM141	176.647	-1.2815	0.235169	-5.44927	5.0578e-08	7.73072e-07	down	Not_bound
ENSG00000167565.12	SERTAD3	731.91	-0.693909	0.127772	-5.43083	5.6093e-08	8.4836e-07	down	Not_bound
ENSG00000127922.9	SEM1	1139.88	-0.804651	0.148636	-5.41358	6.17753e-08	9.29859e-07	down	Not_bound
ENSG00000198258.10	UBL5	819.841	-0.714074	0.132014	-5.40906	6.33556e-08	9.51837e-07	down	Not_bound
ENSG00000172590.18	MRPL52	1054.73	-0.669231	0.123996	-5.39718	6.76955e-08	1.00843e-06	down	Not_bound
ENSG00000100908.13	EMC9	416.58	-0.707482	0.132018	-5.35899	8.36871e-08	1.22475e-06	down	Not_bound
ENSG00000104833.11	TUBB4A	238.084	-0.860896	0.160709	-5.35686	8.46829e-08	1.23704e-06	down	Not_bound
ENSG00000271447.5	MMP28	86.9466	-1.31512	0.246559	-5.33389	9.61308e-08	1.39398e-06	down	Not_bound
ENSG00000111087.9	GLI1	296.683	-0.803771	0.150845	-5.32847	9.90459e-08	1.43363e-06	down	Not_bound
ENSG00000240849.10	TMEM189	386.454	-0.686004	0.128924	-5.321	1.03196e-07	1.48962e-06	down	Bound
ENSG00000177225.16	GATD1	1194.97	-0.592132	0.111414	-5.31471	1.06828e-07	1.53784e-06	down	Not_bound
ENSG00000102103.15	PQBP1	594.909	-0.613612	0.115571	-5.30941	1.09979e-07	1.58049e-06	down	Not_bound
ENSG00000158856.18	DMTN	1110.18	-0.585991	0.110369	-5.30939	1.09991e-07	1.58049e-06	down	Not_bound
ENSG00000104537.16	ANXA13	137.095	-1.16485	0.219435	-5.3084	1.10594e-07	1.58628e-06	down	Not_bound
ENSG00000100142.14	POLR2F	788.459	-0.657039	0.123871	-5.30424	1.13145e-07	1.61732e-06	down	Not_bound
ENSG00000150779.11	TIMM8B	576.644	-0.639367	0.121039	-5.2823	1.27569e-07	1.79401e-06	down	Not_bound
ENSG00000000971.15	CFH	698.8	-0.653396	0.124641	-5.24221	1.58667e-07	2.18859e-06	down	Not_bound
ENSG00000131094.3	C1QL1	363.423	-0.830684	0.158472	-5.24182	1.58999e-07	2.19126e-06	down	Not_bound
ENSG00000126215.13	XRCC3	550.091	-0.747527	0.142732	-5.23729	1.62955e-07	2.23993e-06	down	Not_bound
ENSG00000091073.19	DTX2	1166.21	-0.601377	0.114876	-5.23502	1.64966e-07	2.26364e-06	down	Not_bound
ENSG00000129235.10	TXNDC17	1152.36	-0.623743	0.11937	-5.2253	1.73872e-07	2.36942e-06	down	Not_bound
ENSG00000105088.8	OLFM2	182.418	-1.1351	0.217341	-5.22268	1.76351e-07	2.39701e-06	down	Not_bound
ENSG00000180592.16	SKIDA1	156.973	-1.01591	0.195083	-5.20755	1.91351e-07	2.57877e-06	down	Not_bound
ENSG00000105289.14	TJP3	77.3023	-1.41255	0.272335	-5.1868	2.13936e-07	2.84918e-06	down	Not_bound
ENSG00000205336.11	ADGRG1	661.788	-0.62695	0.121183	-5.17356	2.29679e-07	3.04095e-06	down	Not_bound
ENSG00000123815.11	COQ8B	1069.88	-0.585321	0.113204	-5.17052	2.33446e-07	3.08824e-06	down	Not_bound
ENSG00000115163.14	CENPA	779.132	-0.599217	0.115985	-5.16631	2.38763e-07	3.1533e-06	down	Bound
ENSG00000172922.9	RNASEH2C	467.778	-0.697624	0.135297	-5.15625	2.51949e-07	3.3054e-06	down	Not_bound
ENSG00000161513.11	FDXR	2759.01	-0.617463	0.119814	-5.1535	2.55673e-07	3.34317e-06	down	Not_bound
ENSG00000188186.10	LAMTOR4	1058.81	-0.608745	0.118156	-5.15203	2.57679e-07	3.36662e-06	down	Not_bound
ENSG00000136856.17	SLC2A8	363.473	-0.817511	0.158881	-5.14542	2.66924e-07	3.47308e-06	down	Not_bound
ENSG00000105135.15	ILVBL	768.684	-0.608354	0.118454	-5.13579	2.80958e-07	3.63478e-06	down	Not_bound
ENSG00000107738.19	VSIR	663.504	-0.590104	0.11517	-5.12378	2.99474e-07	3.86485e-06	down	Not_bound
ENSG00000180739.13	S1PR5	111.717	-1.16857	0.228491	-5.11428	3.14939e-07	4.04794e-06	down	Not_bound
ENSG00000167930.15	FAM234A	573.287	-0.648289	0.126765	-5.1141	3.15241e-07	4.04853e-06	down	Not_bound
ENSG00000273230.1	AC102953.2	143.989	-0.990866	0.194043	-5.10644	3.28291e-07	4.1991e-06	down	Not_bound
ENSG00000171227.6	TMEM37	71.2637	-1.52689	0.29909	-5.10512	3.30578e-07	4.22494e-06	down	Not_bound
ENSG00000184470.20	TXNRD2	542.391	-0.602381	0.118152	-5.09837	3.42594e-07	4.36091e-06	down	Not_bound
ENSG00000125652.7	ALKBH7	389.575	-0.921378	0.180887	-5.09366	3.51218e-07	4.46352e-06	down	Not_bound
ENSG00000125848.9	FLRT3	256.465	-0.874946	0.17189	-5.09016	3.57763e-07	4.52559e-06	down	Not_bound
ENSG00000185585.19	OLFML2A	340.647	-0.682134	0.13408	-5.08753	3.62762e-07	4.58446e-06	down	Not_bound
ENSG00000173237.4	C11orf86	71.9154	-1.39537	0.274541	-5.08255	3.72402e-07	4.69132e-06	down	Not_bound
ENSG00000177697.18	CD151	3565.66	-0.63526	0.125028	-5.08096	3.75534e-07	4.72326e-06	down	Not_bound
ENSG00000073050.11	XRCC1	552.349	-0.58631	0.115529	-5.07499	3.87507e-07	4.85073e-06	down	Not_bound
ENSG00000130165.10	ELOF1	790.957	-0.674513	0.133316	-5.05952	4.20318e-07	5.23661e-06	down	Not_bound
ENSG00000112667.12	DNPH1	1047.9	-0.708699	0.140379	-5.04845	4.45403e-07	5.49296e-06	down	Not_bound
ENSG00000113924.11	HGD	221.371	-0.853177	0.169022	-5.04772	4.47105e-07	5.50689e-06	down	Not_bound
ENSG00000128274.16	A4GALT	179.24	-0.907276	0.179784	-5.04649	4.50005e-07	5.53678e-06	down	Not_bound
ENSG00000172830.12	SSH3	685.783	-0.591489	0.117335	-5.04101	4.63072e-07	5.6843e-06	down	Not_bound
ENSG00000165804.15	ZNF219	869.06	-0.637719	0.126589	-5.03773	4.7109e-07	5.76931e-06	down	Not_bound
ENSG00000079257.7	LXN	492.862	-0.651344	0.129692	-5.02224	5.10726e-07	6.23542e-06	down	Not_bound
ENSG00000104979.8	C19orf53	1270.74	-0.591446	0.11777	-5.02206	5.11206e-07	6.23647e-06	down	Not_bound
ENSG00000162595.6	DIRAS3	76.3658	-1.33839	0.266843	-5.01564	5.28578e-07	6.41382e-06	down	Not_bound
ENSG00000130522.5	JUND	2292.7	-0.596345	0.11931	-4.9983	5.78379e-07	6.92262e-06	down	Not_bound
ENSG00000196683.10	TOMM7	1038.63	-0.667863	0.133731	-4.99409	5.91136e-07	7.06463e-06	down	Not_bound
ENSG00000116661.10	FBXO2	72.1154	-1.45526	0.291467	-4.99289	5.94832e-07	7.10344e-06	down	Not_bound
ENSG00000006015.17	REX1BD	784.939	-0.599572	0.120219	-4.98732	6.12236e-07	7.28489e-06	down	Not_bound
ENSG00000198840.2	MT-ND3	10539.5	-0.593144	0.119125	-4.97918	6.3854e-07	7.56833e-06	down	Bound
ENSG00000267530.2	LINC01836	109.138	-1.19551	0.240113	-4.97896	6.39256e-07	7.57115e-06	down	Not_bound
ENSG00000100162.14	CENPM	513.491	-0.716477	0.143981	-4.97619	6.4847e-07	7.67453e-06	down	Bound
ENSG00000104213.12	PDGFRL	400.33	-0.658026	0.132685	-4.95932	7.0741e-07	8.30997e-06	down	Not_bound
ENSG00000063180.8	CA11	199.807	-0.817897	0.164942	-4.9587	7.09661e-07	8.32406e-06	down	Not_bound
ENSG00000064205.10	WISP2	90.0294	-1.32147	0.266866	-4.95183	7.35181e-07	8.58834e-06	down	Not_bound
ENSG00000237973.1	MTCO1P12	922.503	-0.74852	0.151162	-4.95176	7.35446e-07	8.58834e-06	down	Not_bound
ENSG00000141314.12	RHBDL3	126.992	-1.08275	0.21901	-4.94382	7.66075e-07	8.91315e-06	down	Not_bound
ENSG00000109072.13	VTN	153.319	-0.974821	0.197281	-4.94128	7.7612e-07	9.00356e-06	down	Not_bound
ENSG00000142303.13	ADAMTS10	332.881	-0.693935	0.14056	-4.93694	7.93576e-07	9.19932e-06	down	Not_bound
ENSG00000067840.12	PDZD4	101.037	-1.16915	0.238056	-4.91123	9.05049e-07	1.03327e-05	down	Not_bound
ENSG00000064787.13	BCAS1	35.1999	-2.07441	0.423722	-4.8957	9.7956e-07	1.10322e-05	down	Not_bound
ENSG00000164976.8	MYORG	299.048	-0.708102	0.144635	-4.8958	9.79046e-07	1.10322e-05	down	Not_bound
ENSG00000167703.14	SLC43A2	495.221	-0.733622	0.14992	-4.89342	9.91e-07	1.11294e-05	down	Not_bound
ENSG00000092929.11	UNC13D	72.1111	-1.31468	0.269396	-4.8801	1.06031e-06	1.18574e-05	down	Not_bound
ENSG00000106268.15	NUDT1	717.535	-0.745422	0.152754	-4.87989	1.06143e-06	1.18615e-05	down	Not_bound
ENSG00000175416.12	CLTB	1434.67	-0.593765	0.121956	-4.86867	1.12354e-06	1.2485e-05	down	Not_bound
ENSG00000071655.17	MBD3	1006.19	-0.651688	0.134056	-4.8613	1.16615e-06	1.28787e-05	down	Not_bound
ENSG00000164626.8	KCNK5	124.408	-1.08122	0.22249	-4.85962	1.1761e-06	1.29781e-05	down	Not_bound
ENSG00000106483.11	SFRP4	137.367	-1.02747	0.212128	-4.84364	1.27485e-06	1.38935e-05	down	Not_bound
ENSG00000185000.11	DGAT1	586.545	-0.641765	0.132875	-4.82984	1.36641e-06	1.47492e-05	down	Not_bound
ENSG00000105767.2	CADM4	257.268	-0.772194	0.159921	-4.82859	1.37502e-06	1.4822e-05	down	Not_bound
ENSG00000183048.11	SLC25A10	259.764	-0.979124	0.203056	-4.82194	1.42171e-06	1.52733e-05	down	Bound
ENSG00000185100.10	ADSSL1	161.193	-0.947649	0.196576	-4.82077	1.43002e-06	1.5321e-05	down	Not_bound
ENSG00000063245.14	EPN1	4925.71	-0.589419	0.122438	-4.81401	1.47934e-06	1.58066e-05	down	Not_bound
ENSG00000157851.16	DPYSL5	173.318	-0.859098	0.17848	-4.81342	1.48372e-06	1.5832e-05	down	Not_bound
ENSG00000176532.3	PRR15	127.092	-1.06067	0.221019	-4.79899	1.59469e-06	1.69023e-05	down	Not_bound
ENSG00000143416.20	SELENBP1	169.715	-0.953608	0.198806	-4.79669	1.61312e-06	1.70633e-05	down	Not_bound
ENSG00000164877.18	MICALL2	416.71	-0.687984	0.143505	-4.79415	1.63368e-06	1.72693e-05	down	Not_bound
ENSG00000198918.7	RPL39	2989.03	-0.615708	0.128638	-4.78636	1.69836e-06	1.79171e-05	down	Not_bound
ENSG00000168646.12	AXIN2	184.395	-0.899517	0.188164	-4.7805	1.74859e-06	1.83857e-05	down	Not_bound
ENSG00000186907.7	RTN4RL2	202.887	-0.931254	0.195016	-4.77526	1.79476e-06	1.88337e-05	down	Not_bound
ENSG00000164488.11	DACT2	41.6778	-1.78569	0.375449	-4.75613	1.97336e-06	2.0558e-05	down	Not_bound
ENSG00000118162.13	KPTN	320.444	-0.671591	0.141218	-4.75571	1.97754e-06	2.0588e-05	down	Not_bound
ENSG00000257556.1	LINC02298	113.913	-1.14586	0.241058	-4.75348	1.9994e-06	2.07883e-05	down	Not_bound
ENSG00000172586.7	CHCHD1	694.574	-0.58725	0.123565	-4.75254	2.00875e-06	2.08718e-05	down	Not_bound
ENSG00000178531.5	CTXN1	463.135	-0.797353	0.167855	-4.75026	2.03156e-06	2.10535e-05	down	Not_bound
ENSG00000134215.15	VAV3	273.01	-0.767825	0.162087	-4.7371	2.16793e-06	2.23352e-05	down	Not_bound
ENSG00000168140.4	VASN	289.51	-0.792161	0.167303	-4.7349	2.19164e-06	2.25501e-05	down	Not_bound
ENSG00000167107.12	ACSF2	306.512	-0.683059	0.144291	-4.7339	2.2025e-06	2.26397e-05	down	Not_bound
ENSG00000120896.13	SORBS3	1388.86	-0.660884	0.139656	-4.73224	2.2205e-06	2.28026e-05	down	Not_bound
ENSG00000141668.9	CBLN2	39.5199	-1.99443	0.421498	-4.73176	2.2258e-06	2.28243e-05	down	Not_bound
ENSG00000170906.15	NDUFA3	697.082	-0.633742	0.134097	-4.72599	2.29002e-06	2.34253e-05	down	Not_bound
ENSG00000185347.17	TEDC1	840.021	-0.759523	0.160728	-4.72553	2.29518e-06	2.34589e-05	down	Not_bound
ENSG00000133424.20	LARGE1	210.61	-0.786876	0.166891	-4.71491	2.41817e-06	2.45617e-05	down	Not_bound
ENSG00000158292.6	GPR153	78.9912	-1.30468	0.276783	-4.71373	2.43218e-06	2.46724e-05	down	Not_bound
ENSG00000179023.8	KLHDC7A	241.455	-0.763462	0.162054	-4.71117	2.463e-06	2.4969e-05	down	Not_bound
ENSG00000014138.8	POLA2	132.661	-0.957134	0.203246	-4.70925	2.48633e-06	2.51572e-05	down	Not_bound
ENSG00000102871.15	TRADD	488.391	-0.639949	0.136395	-4.69187	2.7072e-06	2.70293e-05	down	Not_bound
ENSG00000104960.15	PTOV1	635.352	-0.764562	0.163152	-4.68619	2.78343e-06	2.77206e-05	down	Bound
ENSG00000170089.15	AC106795.1	344.002	-0.626156	0.134027	-4.67185	2.98498e-06	2.95051e-05	down	Not_bound
ENSG00000166140.17	ZFYVE19	304.856	-0.672741	0.144078	-4.66929	3.02244e-06	2.98567e-05	down	Not_bound
ENSG00000257337.6	AC068888.1	67.4451	-1.2805	0.27484	-4.65907	3.17644e-06	3.11063e-05	down	Not_bound
ENSG00000105419.17	MEIS3	516.859	-0.589377	0.127045	-4.6391	3.49925e-06	3.39734e-05	down	Not_bound
ENSG00000114270.17	COL7A1	1459.21	-0.65909	0.142103	-4.63811	3.51603e-06	3.41154e-05	down	Not_bound
ENSG00000170482.16	SLC23A1	108.941	-1.01087	0.218074	-4.63542	3.56208e-06	3.44909e-05	down	Not_bound
ENSG00000007255.10	TRAPPC6A	312.402	-0.770074	0.166456	-4.6263	3.72248e-06	3.58549e-05	down	Not_bound
ENSG00000165912.15	PACSIN3	770.159	-0.623709	0.13536	-4.60776	4.07028e-06	3.8757e-05	down	Not_bound
ENSG00000125798.14	FOXA2	943.763	-0.589238	0.127962	-4.6048	4.12859e-06	3.92414e-05	down	Bound
ENSG00000177732.8	SOX12	2829.59	-0.611159	0.132878	-4.59939	4.23724e-06	4.01776e-05	down	Not_bound
ENSG00000145912.8	NHP2	1530.07	-0.609031	0.133161	-4.57363	4.79336e-06	4.4754e-05	down	Not_bound
ENSG00000007541.16	PIGQ	575.437	-0.655012	0.14345	-4.56614	4.9678e-06	4.61379e-05	down	Not_bound
ENSG00000130600.18	H19	18.6423	-2.8416	0.622876	-4.56207	5.06519e-06	4.70148e-05	down	Not_bound
ENSG00000275074.1	NUDT18	275.304	-0.758101	0.166641	-4.54932	5.38207e-06	4.95985e-05	down	Bound
ENSG00000173660.11	UQCRH	2397.05	-0.594763	0.131353	-4.52798	5.95497e-06	5.43498e-05	down	Not_bound
ENSG00000104936.17	DMPK	574.167	-0.605501	0.133751	-4.52707	5.98083e-06	5.45544e-05	down	Not_bound
ENSG00000111786.8	SRSF9	1850.11	-0.597203	0.13238	-4.51129	6.44348e-06	5.82045e-05	down	Not_bound
ENSG00000129521.13	EGLN3	141.828	-0.908128	0.201466	-4.5076	6.55638e-06	5.90559e-05	down	Not_bound
ENSG00000224870.6	AL391244.1	296.63	-0.669756	0.148591	-4.50736	6.56386e-06	5.90839e-05	down	Not_bound
ENSG00000181513.14	ACBD4	428.04	-0.627133	0.139164	-4.50643	6.59289e-06	5.92577e-05	down	Not_bound
ENSG00000104886.11	PLEKHJ1	469.091	-0.627574	0.14	-4.48265	7.37208e-06	6.57673e-05	down	Not_bound
ENSG00000106003.12	LFNG	160.048	-0.832031	0.185905	-4.47558	7.62052e-06	6.77926e-05	down	Not_bound
ENSG00000260260.1	SNHG19	409.06	-0.876713	0.196286	-4.46651	7.95053e-06	7.04908e-05	down	Not_bound
ENSG00000143158.10	MPC2	513.533	-0.616623	0.138922	-4.43862	9.05373e-06	7.97363e-05	down	Not_bound
ENSG00000162062.14	TEDC2	621.636	-0.656567	0.148044	-4.43495	9.20917e-06	8.08803e-05	down	Not_bound
ENSG00000159423.16	ALDH4A1	320.807	-0.867323	0.195767	-4.43039	9.40616e-06	8.24732e-05	down	Bound
ENSG00000161999.11	JMJD8	423.442	-0.663915	0.150079	-4.42376	9.69964e-06	8.46713e-05	down	Not_bound
ENSG00000176101.11	SSNA1	1613.93	-0.60796	0.137457	-4.42292	9.73755e-06	8.49554e-05	down	Not_bound
ENSG00000090266.12	NDUFB2	339.445	-0.681739	0.154179	-4.42173	9.79135e-06	8.53778e-05	down	Not_bound
ENSG00000184897.5	H1FX	2401.92	-0.617124	0.139636	-4.41951	9.89246e-06	8.60479e-05	down	Not_bound
ENSG00000142046.14	TMEM91	100.283	-1.01231	0.229649	-4.40806	1.04299e-05	8.99058e-05	down	Not_bound
ENSG00000148450.12	MSRB2	257.009	-0.666897	0.151358	-4.4061	1.0525e-05	9.05777e-05	down	Not_bound
ENSG00000172889.15	EGFL7	975.265	-0.683299	0.155227	-4.40193	1.07294e-05	9.21871e-05	down	Not_bound
ENSG00000187867.8	PALM3	39.4675	-1.7594	0.400043	-4.39804	1.09234e-05	9.35993e-05	down	Not_bound
ENSG00000236824.2	BCYRN1	85.5851	-1.173	0.267165	-4.39054	1.13067e-05	9.67796e-05	down	Not_bound
ENSG00000118046.14	STK11	1477.82	-0.600971	0.136957	-4.38802	1.1439e-05	9.77e-05	down	Not_bound
ENSG00000178449.8	COX14	203.309	-0.739671	0.168837	-4.38098	1.18144e-05	0.000100449	down	Not_bound
ENSG00000112561.17	TFEB	86.0515	-1.16219	0.266397	-4.36261	1.2852e-05	0.000108021	down	Not_bound
ENSG00000126453.9	BCL2L12	1146.42	-0.604039	0.138763	-4.35304	1.34263e-05	0.000112371	down	Not_bound
ENSG00000163536.12	SERPINI1	82.5956	-1.0855	0.249889	-4.34391	1.39968e-05	0.000116529	down	Not_bound
ENSG00000219438.8	FAM19A5	151.94	-0.892697	0.205611	-4.34168	1.41395e-05	0.000117569	down	Not_bound
ENSG00000125995.15	ROMO1	730.036	-0.624263	0.143975	-4.33592	1.45154e-05	0.000120215	down	Not_bound
ENSG00000006283.17	CACNA1G	335.435	-0.586911	0.136687	-4.29383	1.75619e-05	0.000142831	down	Not_bound
ENSG00000173227.13	SYT12	121.58	-0.971919	0.226746	-4.28637	1.81615e-05	0.000146729	down	Not_bound
ENSG00000183648.9	NDUFB1	544.461	-0.632518	0.147883	-4.27715	1.89301e-05	0.000152084	down	Not_bound
ENSG00000006611.15	USH1C	69.652	-1.21893	0.285575	-4.26835	1.96924e-05	0.000157331	down	Not_bound
ENSG00000136883.14	KIF12	124.002	-0.946721	0.222006	-4.26439	2.00453e-05	0.000159667	down	Not_bound
ENSG00000170382.11	LRRN2	218.51	-0.786605	0.184465	-4.26425	2.00572e-05	0.000159681	down	Not_bound
ENSG00000082014.16	SMARCD3	277.485	-0.623992	0.146546	-4.25798	2.06281e-05	0.000163323	down	Not_bound
ENSG00000173992.8	CCS	400.47	-0.586984	0.138287	-4.24467	2.18913e-05	0.00017212	down	Not_bound
ENSG00000103024.7	NME3	683.189	-0.666667	0.157543	-4.23166	2.31972e-05	0.000181396	down	Not_bound
ENSG00000127129.9	EDN2	20.8234	-2.40342	0.568001	-4.23137	2.32275e-05	0.000181544	down	Not_bound
ENSG00000181449.3	SOX2	335.279	-0.652201	0.154139	-4.23125	2.32398e-05	0.00018155	down	Not_bound
ENSG00000125089.16	SH3TC1	187.569	-0.828248	0.196218	-4.22106	2.43152e-05	0.000189112	down	Not_bound
ENSG00000161618.9	ALDH16A1	609.926	-0.649552	0.153975	-4.21857	2.45862e-05	0.000191031	down	Not_bound
ENSG00000166803.12	PCLAF	566.141	-0.612099	0.145601	-4.20395	2.62292e-05	0.000202407	down	Not_bound
ENSG00000197119.12	SLC25A29	373.943	-0.608317	0.144733	-4.20303	2.63361e-05	0.000203043	down	Not_bound
ENSG00000105516.10	DBP	129.629	-0.868736	0.208147	-4.17366	2.99745e-05	0.000227976	down	Not_bound
ENSG00000253671.2	AC027117.1	103.709	-0.964214	0.231539	-4.16437	3.12219e-05	0.000236392	down	Not_bound
ENSG00000260804.3	LINC01963	319.611	-0.602673	0.144952	-4.15773	3.21426e-05	0.00024214	down	Not_bound
ENSG00000066468.22	FGFR2	102.096	-0.947247	0.228526	-4.14503	3.39764e-05	0.000254502	down	Not_bound
ENSG00000170608.2	FOXA3	88.5161	-1.00818	0.243541	-4.13965	3.47836e-05	0.000259444	down	Not_bound
ENSG00000104983.8	CCDC61	224.726	-0.749845	0.181826	-4.12397	3.72393e-05	0.000275941	down	Not_bound
ENSG00000151892.14	GFRA1	292.101	-0.598291	0.145524	-4.11129	3.93457e-05	0.000290461	down	Not_bound
ENSG00000163993.6	S100P	74.9423	-1.14968	0.279716	-4.11018	3.95348e-05	0.000291314	down	Not_bound
ENSG00000174917.8	C19orf70	520.09	-0.63372	0.154288	-4.10738	4.00174e-05	0.000294361	down	Not_bound
ENSG00000171703.16	TCEA2	327.143	-0.641102	0.156251	-4.10303	4.07769e-05	0.000299491	down	Not_bound
ENSG00000167771.5	RCOR2	94.261	-1.0286	0.251404	-4.09142	4.28731e-05	0.000312567	down	Not_bound
ENSG00000160799.11	CCDC12	433.959	-0.681248	0.166599	-4.08916	4.32936e-05	0.000315342	down	Not_bound
ENSG00000164897.12	TMUB1	996.871	-0.596747	0.146324	-4.07825	4.53758e-05	0.000329146	down	Not_bound
ENSG00000143512.12	HHIPL2	92.0733	-0.951213	0.233248	-4.07812	4.54021e-05	0.000329186	down	Not_bound
ENSG00000119632.3	IFI27L2	165.83	-0.796611	0.19541	-4.0766	4.56983e-05	0.000331182	down	Not_bound
ENSG00000066923.17	STAG3	71.5737	-1.14636	0.28232	-4.06049	4.89693e-05	0.000351191	down	Not_bound
ENSG00000240065.7	PSMB9	190.508	-0.703888	0.173644	-4.05362	5.04301e-05	0.000359388	down	Not_bound
ENSG00000130545.15	CRB3	50.099	-1.49293	0.368425	-4.05219	5.07399e-05	0.000361433	down	Not_bound
ENSG00000170703.15	TTLL6	105.042	-0.89957	0.222051	-4.05119	5.09579e-05	0.000362528	down	Not_bound
ENSG00000273619.1	AL121832.2	65.6676	-1.22902	0.303374	-4.05117	5.09622e-05	0.000362528	down	Not_bound
ENSG00000167525.13	PROCA1	111.14	-0.91096	0.225236	-4.04448	5.24399e-05	0.000371704	down	Not_bound
ENSG00000162076.12	FLYWCH2	520.673	-0.703248	0.173914	-4.04365	5.26251e-05	0.000372683	down	Not_bound
ENSG00000255135.3	AP002360.1	153.013	-0.822663	0.204251	-4.0277	5.63242e-05	0.000396221	down	Not_bound
ENSG00000205436.7	EXOC3L4	31.4802	-1.69103	0.420926	-4.0174	5.88429e-05	0.000412656	down	Not_bound
ENSG00000241935.8	HOGA1	55.3509	-1.22974	0.306349	-4.0142	5.96476e-05	0.000417744	down	Not_bound
ENSG00000102109.8	PCSK1N	526.141	-0.691747	0.172347	-4.01368	5.97782e-05	0.000418289	down	Not_bound
ENSG00000085999.11	RAD54L	246.49	-0.650599	0.162624	-4.00062	6.31761e-05	0.000439927	down	Not_bound
ENSG00000165644.10	COMTD1	501.734	-0.646693	0.161802	-3.99683	6.41968e-05	0.000446249	down	Not_bound
ENSG00000168101.14	NUDT16L1	515.197	-0.651755	0.163162	-3.99454	6.48205e-05	0.00045019	down	Not_bound
ENSG00000247095.2	MIR210HG	20.6777	-2.14237	0.538725	-3.97674	6.98666e-05	0.000482101	down	Bound
ENSG00000143224.17	PPOX	300.992	-0.616802	0.155205	-3.97412	7.06409e-05	0.000485503	down	Not_bound
ENSG00000186187.11	ZNRF1	462.904	-0.6042	0.152081	-3.97288	7.10089e-05	0.000487609	down	Not_bound
ENSG00000267280.5	TBX2-AS1	83.1993	-1.09071	0.275436	-3.95994	7.49689e-05	0.000510814	down	Not_bound
ENSG00000141873.10	SLC39A3	393.811	-0.594344	0.150144	-3.95851	7.54203e-05	0.000513669	down	Not_bound
ENSG00000107821.14	KAZALD1	153.379	-0.781977	0.19794	-3.95057	7.79647e-05	0.000529178	down	Not_bound
ENSG00000122971.8	ACADS	315.491	-0.655962	0.166076	-3.94978	7.82236e-05	0.000530253	down	Not_bound
ENSG00000131591.17	C1orf159	311.044	-0.647305	0.163883	-3.9498	7.82158e-05	0.000530253	down	Not_bound
ENSG00000104490.17	NCALD	130.342	-0.856947	0.217323	-3.94319	8.04045e-05	0.000543408	down	Not_bound
ENSG00000204176.13	SYT15	68.2647	-1.11423	0.28327	-3.93344	8.3738e-05	0.000561861	down	Not_bound
ENSG00000197982.13	C1orf122	561.239	-0.703521	0.179368	-3.92222	8.77365e-05	0.000585465	down	Not_bound
ENSG00000135617.3	PRADC1	214.079	-0.708919	0.180791	-3.9212	8.81093e-05	0.000587457	down	Not_bound
ENSG00000139190.16	VAMP1	183.982	-0.693971	0.177158	-3.91725	8.95658e-05	0.000595663	down	Not_bound
ENSG00000172771.11	EFCAB12	48.5144	-1.26144	0.322889	-3.90673	9.35529e-05	0.000619319	down	Not_bound
ENSG00000255769.7	GOLGA2P10	145.829	-0.835312	0.214192	-3.89983	9.62592e-05	0.00063379	down	Not_bound
ENSG00000139880.19	CDH24	242.409	-0.611674	0.157397	-3.8862	0.000101826	0.000666563	down	Not_bound
ENSG00000280120.1	AC073857.1	91.2897	-0.908182	0.233832	-3.88391	0.00010279	0.000672317	down	Not_bound
ENSG00000124733.4	MEA1	605.737	-0.599953	0.154515	-3.88282	0.000103251	0.000675052	down	Not_bound
ENSG00000131584.18	ACAP3	426.159	-0.638372	0.164946	-3.87018	0.000108755	0.000707531	down	Not_bound
ENSG00000141570.10	CBX8	460.135	-0.683033	0.176661	-3.86634	0.000110479	0.000716689	down	Not_bound
ENSG00000148123.14	PLPPR1	56.3975	-1.28616	0.332933	-3.86311	0.000111952	0.000725057	down	Not_bound
ENSG00000160345.12	C9orf116	136.373	-0.868614	0.225402	-3.85361	0.000116387	0.000750404	down	Not_bound
ENSG00000231742.5	LINC01273	48.4169	-1.26252	0.327738	-3.85224	0.000117042	0.000754317	down	Not_bound
ENSG00000103245.13	CIAO3	470.586	-0.607433	0.157886	-3.84728	0.000119437	0.000767565	down	Not_bound
ENSG00000175906.4	ARL4D	221.847	-0.638349	0.166569	-3.83233	0.000126933	0.000811461	down	Not_bound
ENSG00000131650.13	KREMEN2	96.3195	-1.0682	0.27954	-3.82128	0.000132761	0.000844283	down	Not_bound
ENSG00000100417.11	PMM1	236.331	-0.590702	0.154652	-3.81954	0.000133698	0.000848542	down	Not_bound
ENSG00000129355.6	CDKN2D	80.9318	-1.03387	0.271694	-3.80526	0.000141656	0.000893674	down	Bound
ENSG00000125731.12	SH2D3A	211.031	-0.611833	0.160922	-3.80205	0.000143505	0.000902103	down	Not_bound
ENSG00000170775.2	GPR37	216.651	-0.618679	0.163792	-3.77724	0.000158579	0.000982048	down	Not_bound
ENSG00000167711.13	SERPINF2	60.4357	-1.15256	0.305347	-3.7746	0.000160266	0.000992108	down	Not_bound
ENSG00000129951.18	PLPPR3	150.276	-0.848869	0.224981	-3.77308	0.000161247	0.000997399	down	Not_bound
ENSG00000079308.18	TNS1	53.1301	-1.22452	0.32484	-3.7696	0.000163509	0.0010106	down	Not_bound
ENSG00000239569.3	KMT2E-AS1	73.9293	-1.02817	0.272981	-3.76644	0.000165593	0.00102149	down	Not_bound
ENSG00000265962.1	GACAT2	197.209	-0.628257	0.167335	-3.75449	0.000173693	0.00106235	down	Not_bound
ENSG00000178026.12	LRRC75B	154.936	-0.781091	0.208426	-3.74757	0.000178552	0.00108955	down	Not_bound
ENSG00000099385.11	BCL7C	221.966	-0.69582	0.185898	-3.74301	0.000181828	0.0011074	down	Not_bound
ENSG00000241388.5	HNF1A-AS1	93.4645	-0.957493	0.255947	-3.74098	0.000183307	0.00111555	down	Not_bound
ENSG00000177700.5	POLR2L	3519.19	-0.900183	0.241667	-3.72489	0.000195403	0.00117919	down	Bound
ENSG00000102309.12	PIN4	369.222	-0.636528	0.170924	-3.72404	0.000196062	0.00118227	down	Not_bound
ENSG00000277758.4	FO681492.1	89.5818	-0.953633	0.256164	-3.72274	0.000197073	0.00118759	down	Not_bound
ENSG00000177427.12	MIEF2	276.938	-0.64306	0.173239	-3.71197	0.000205648	0.0012321	down	Not_bound
ENSG00000127220.5	ABHD8	123.548	-0.917224	0.247295	-3.70903	0.000208056	0.00124417	down	Not_bound
ENSG00000173156.6	RHOD	214.796	-0.612017	0.165415	-3.69988	0.000215698	0.00128453	down	Not_bound
ENSG00000205744.9	DENND1C	53.0129	-1.1349	0.308507	-3.67867	0.000234451	0.00138321	down	Not_bound
ENSG00000161558.10	TMEM143	218.01	-0.605597	0.164698	-3.67702	0.000235978	0.00139067	down	Not_bound
ENSG00000159685.10	CHCHD6	288	-0.645663	0.17607	-3.66708	0.000245337	0.00143832	down	Not_bound
ENSG00000260257.2	AL035071.1	34.9294	-1.50445	0.410611	-3.66392	0.000248382	0.00145456	down	Not_bound
ENSG00000104760.16	FGL1	225.008	-0.622418	0.170036	-3.66051	0.000251713	0.00146972	down	Not_bound
ENSG00000105711.11	SCN1B	248.358	-0.68315	0.186848	-3.65618	0.000256	0.00148981	down	Not_bound
ENSG00000250799.9	PRODH2	16.0688	-2.34319	0.644991	-3.63291	0.000280245	0.00161723	down	Not_bound
ENSG00000275966.1	AC110285.6	24.648	-1.78798	0.492274	-3.63208	0.000281145	0.00162065	down	Not_bound
ENSG00000185909.14	KLHDC8B	124.535	-0.768877	0.211708	-3.63179	0.000281467	0.00162192	down	Not_bound
ENSG00000163517.14	HDAC11	201.34	-0.621129	0.171089	-3.63045	0.000282929	0.00162856	down	Not_bound
ENSG00000284976.1	BX255925.3	394.766	-0.587201	0.162235	-3.61944	0.000295237	0.00168845	down	Not_bound
ENSG00000166002.6	SMCO4	194.516	-0.674844	0.186758	-3.61347	0.000302124	0.00172153	down	Not_bound
ENSG00000107902.13	LHPP	191.987	-0.613698	0.169926	-3.61155	0.000304368	0.0017312	down	Not_bound
ENSG00000106927.11	AMBP	54.8275	-1.08071	0.299968	-3.60274	0.000314882	0.00178204	down	Not_bound
ENSG00000103145.10	HCFC1R1	1120	-1.02921	0.286185	-3.59633	0.000322739	0.00182	down	Not_bound
ENSG00000129654.7	FOXJ1	12.7004	-2.67259	0.744375	-3.59038	0.000330196	0.00185677	down	Not_bound
ENSG00000119283.15	TRIM67	65.1569	-1.01173	0.28181	-3.59012	0.000330528	0.00185797	down	Not_bound
ENSG00000180448.10	ARHGAP45	198.854	-0.732619	0.204313	-3.58578	0.000336078	0.00188582	down	Not_bound
ENSG00000060718.21	COL11A1	67.682	-1.01376	0.283179	-3.57993	0.000343686	0.00192306	down	Not_bound
ENSG00000006016.10	CRLF1	12.5961	-2.64367	0.740189	-3.57162	0.000354784	0.00197539	down	Not_bound
ENSG00000168743.12	NPNT	112.29	-0.766353	0.214956	-3.56516	0.000363635	0.00201757	down	Not_bound
ENSG00000271855.1	AC073195.1	22.3945	-1.78329	0.500791	-3.56094	0.000369535	0.00204458	down	Not_bound
ENSG00000104863.11	LIN7B	101.952	-0.878162	0.2468	-3.55819	0.000373413	0.00206115	down	Not_bound
ENSG00000262454.3	MIR193BHG	151.253	-0.703402	0.197963	-3.5532	0.000380581	0.00209472	down	Not_bound
ENSG00000135100.17	HNF1A	186.838	-0.64097	0.180776	-3.54565	0.000391644	0.00214591	down	Not_bound
ENSG00000122035.6	RASL11A	65.4588	-1.11005	0.313901	-3.53632	0.00040575	0.00221172	down	Not_bound
ENSG00000110628.14	SLC22A18	370.303	-0.64716	0.183352	-3.5296	0.000416188	0.00226239	down	Not_bound
ENSG00000105617.3	LENG1	202.159	-0.778268	0.22068	-3.52668	0.000420801	0.00228355	down	Not_bound
ENSG00000267121.5	AC008105.3	57.801	-1.05835	0.300434	-3.52273	0.000427124	0.00231469	down	Not_bound
ENSG00000198937.8	CCDC167	234.294	-0.61233	0.174448	-3.5101	0.000447941	0.00241018	down	Not_bound
ENSG00000188290.10	HES4	359.983	-0.702211	0.200463	-3.50294	0.000460159	0.00246837	down	Not_bound
ENSG00000004848.7	ARX	52.2577	-1.25703	0.359668	-3.49497	0.000474121	0.00253468	down	Not_bound
ENSG00000154102.10	C16orf74	196.191	-0.700455	0.200744	-3.48929	0.000484298	0.00258124	down	Not_bound
ENSG00000269959.1	SPACA6P-AS	26.4424	-1.64097	0.470411	-3.48838	0.00048595	0.00258761	down	Not_bound
ENSG00000168398.6	BDKRB2	120.291	-0.76362	0.219241	-3.48302	0.00049579	0.00263451	down	Not_bound
ENSG00000138378.18	STAT4	123.855	-0.833771	0.239916	-3.47526	0.000510364	0.00270469	down	Not_bound
ENSG00000150977.10	RILPL2	170.012	-0.693356	0.199541	-3.47476	0.000511309	0.00270698	down	Not_bound
ENSG00000247092.6	SNHG10	157.838	-0.816393	0.235597	-3.46521	0.000529821	0.00279471	down	Bound
ENSG00000237424.1	FOXD2-AS1	85.2243	-0.886118	0.256103	-3.46001	0.000540161	0.00284073	down	Not_bound
ENSG00000182310.14	SPACA6	112.824	-0.827949	0.240201	-3.4469	0.000567059	0.00296371	down	Not_bound
ENSG00000114378.16	HYAL1	45.9891	-1.18156	0.342823	-3.44655	0.000567803	0.00296491	down	Not_bound
ENSG00000004777.18	ARHGAP33	211.581	-0.68875	0.199877	-3.44587	0.000569222	0.00296989	down	Bound
ENSG00000124602.9	UNC5CL	31.1072	-1.51416	0.441164	-3.43219	0.000598719	0.00310342	down	Not_bound
ENSG00000130203.9	APOE	151.05	-0.695133	0.202664	-3.42999	0.000603612	0.00312155	down	Not_bound
ENSG00000184986.10	TMEM121	209.22	-0.600728	0.175234	-3.42815	0.000607716	0.00314073	down	Not_bound
ENSG00000169583.12	CLIC3	14.8778	-2.21672	0.646977	-3.42627	0.000611934	0.00315943	down	Not_bound
ENSG00000186654.20	PRR5	183.967	-0.722586	0.212261	-3.40423	0.000663497	0.00338456	down	Not_bound
ENSG00000123364.4	HOXC13	185.325	-0.637224	0.187247	-3.40313	0.000666186	0.00339384	down	Not_bound
ENSG00000079435.9	LIPE	165.61	-0.689359	0.202751	-3.40002	0.0006738	0.00342304	down	Not_bound
ENSG00000184209.14	SNRNP35	247.871	-0.587684	0.17289	-3.39917	0.000675904	0.00343153	down	Not_bound
ENSG00000260708.1	AL118516.1	77.7646	-0.8747	0.257816	-3.39273	0.000691999	0.00350313	down	Not_bound
ENSG00000099330.8	OCEL1	177.079	-0.633618	0.187778	-3.3743	0.000740026	0.0037142	down	Not_bound
ENSG00000182836.9	PLCXD3	85.4596	-0.838655	0.248814	-3.37061	0.000750018	0.00375483	down	Not_bound
ENSG00000278922.1	AC002310.6	41.7902	-1.26834	0.377019	-3.36412	0.000767875	0.00383091	down	Not_bound
ENSG00000088340.15	FER1L4	151.975	-0.673336	0.201163	-3.34722	0.000816277	0.00403929	down	Not_bound
ENSG00000274070.1	CASTOR2	91.6865	-0.777417	0.232285	-3.34683	0.000817428	0.00404373	down	Not_bound
ENSG00000049540.16	ELN	17.551	-1.91865	0.574185	-3.34152	0.000833207	0.00411407	down	Not_bound
ENSG00000224417.2	AL606970.1	20.5596	-1.67838	0.502853	-3.33772	0.000844686	0.00416426	down	Not_bound
ENSG00000133519.12	ZDHHC8P1	137.797	-0.724107	0.217011	-3.33673	0.000847706	0.00417606	down	Not_bound
ENSG00000262049.1	AC139530.1	52.9402	-1.10537	0.331321	-3.33624	0.000849187	0.00418124	down	Not_bound
ENSG00000160318.6	CLDND2	55.3871	-1.04687	0.314378	-3.32997	0.000868557	0.00425549	down	Not_bound
ENSG00000257704.3	INAFM1	295.312	-0.642876	0.193816	-3.31694	0.000910105	0.00443295	down	Not_bound
ENSG00000135424.16	ITGA7	48.2505	-1.07326	0.323657	-3.31603	0.000913053	0.00444471	down	Not_bound
ENSG00000183114.7	FAM43B	55.7218	-1.01572	0.306307	-3.31602	0.000913081	0.00444471	down	Not_bound
ENSG00000143375.14	CGN	139.628	-0.703892	0.212357	-3.31467	0.000917516	0.00446218	down	Not_bound
ENSG00000101400.5	SNTA1	215.229	-0.735719	0.222465	-3.30712	0.000942607	0.00457122	down	Not_bound
ENSG00000211445.11	GPX3	153.857	-0.65838	0.199651	-3.29765	0.00097497	0.00468832	down	Not_bound
ENSG00000167136.6	ENDOG	201.212	-0.765508	0.232206	-3.29668	0.000978355	0.00469858	down	Not_bound
ENSG00000158555.14	GDPD5	82.1246	-1.06269	0.323285	-3.28716	0.00101204	0.00484013	down	Not_bound
ENSG00000230650.1	AC140479.2	124.048	-0.697076	0.212103	-3.2865	0.0010144	0.00484994	down	Not_bound
ENSG00000146151.13	HMGCLL1	24.6194	-1.49817	0.456481	-3.28199	0.00103076	0.00491036	down	Not_bound
ENSG00000107223.12	EDF1	3352.61	-0.822631	0.252407	-3.25915	0.00111747	0.00526189	down	Not_bound
ENSG00000169894.17	MUC3A	47.3129	-1.06555	0.327447	-3.25412	0.00113743	0.00534298	down	Not_bound
ENSG00000051523.10	CYBA	3055.21	-0.808466	0.248675	-3.25109	0.00114963	0.00539003	down	Not_bound
ENSG00000142694.6	EVA1B	46.8166	-1.12014	0.344829	-3.24838	0.00116065	0.00543229	down	Not_bound
ENSG00000273314.1	AC005229.4	47.5406	-1.11899	0.344499	-3.24815	0.00116157	0.00543379	down	Not_bound
ENSG00000171368.11	TPPP	164.96	-0.611198	0.18837	-3.24467	0.00117589	0.00547975	down	Not_bound
ENSG00000203724.10	C1orf53	100.206	-0.740834	0.228893	-3.2366	0.00120963	0.00560507	down	Not_bound
ENSG00000166337.9	TAF10	139.869	-0.796014	0.246221	-3.23293	0.00122527	0.00567149	down	Not_bound
ENSG00000185453.12	ZSWIM9	363.104	-0.653225	0.202341	-3.22833	0.00124515	0.00575173	down	Not_bound
ENSG00000248144.5	ADH1C	16.9649	-1.86219	0.582737	-3.19559	0.00139545	0.00634065	down	Not_bound
ENSG00000186792.16	HYAL3	76.6197	-0.823449	0.257738	-3.1949	0.00139878	0.00635343	down	Not_bound
ENSG00000165716.10	FAM69B	156.895	-0.636704	0.199671	-3.18877	0.00142877	0.0064708	down	Not_bound
ENSG00000174516.14	PELI3	117.534	-0.677311	0.212419	-3.18856	0.00142984	0.00647272	down	Not_bound
ENSG00000232434.2	AJM1	309.539	-0.612326	0.192058	-3.18823	0.00143145	0.00647629	down	Not_bound
ENSG00000243364.7	EFNA4	90.9082	-0.755725	0.237055	-3.18797	0.00143275	0.00648033	down	Not_bound
ENSG00000162040.6	HS3ST6	19.4758	-1.88936	0.592715	-3.18764	0.00143438	0.00648468	down	Not_bound
ENSG00000185133.13	INPP5J	48.7749	-1.02901	0.324411	-3.17194	0.00151425	0.00680425	down	Not_bound
ENSG00000263072.6	ZNF213-AS1	146.455	-0.598768	0.188996	-3.16816	0.00153409	0.00687777	down	Not_bound
ENSG00000171873.7	ADRA1D	181.062	-0.588233	0.186292	-3.15758	0.00159085	0.0071001	down	Not_bound
ENSG00000168273.7	SMIM4	100.613	-0.741946	0.235068	-3.1563	0.00159783	0.00712119	down	Not_bound
ENSG00000105518.13	TMEM205	117.026	-0.737783	0.234176	-3.15055	0.00162966	0.00724065	down	Not_bound
ENSG00000198910.13	L1CAM	84.4179	-0.814025	0.258485	-3.14922	0.00163709	0.00726956	down	Not_bound
ENSG00000137486.16	ARRB1	89.788	-0.788443	0.251582	-3.13394	0.00172474	0.00760546	down	Not_bound
ENSG00000123810.7	B9D2	167.409	-0.623867	0.199676	-3.1244	0.00178167	0.00782546	down	Not_bound
ENSG00000198624.12	CCDC69	70.6283	-0.886576	0.284721	-3.11384	0.0018467	0.00807134	down	Not_bound
ENSG00000169228.13	RAB24	41.7151	-1.30568	0.419565	-3.112	0.00185826	0.00811066	down	Not_bound
ENSG00000132688.10	NES	45.2445	-1.10357	0.354716	-3.11114	0.00186366	0.00812531	down	Not_bound
ENSG00000166589.12	CDH16	9.19297	-2.70645	0.870914	-3.1076	0.00188611	0.00821412	down	Not_bound
ENSG00000132437.17	DDC	28.0864	-1.37305	0.4419	-3.10715	0.00188901	0.00822061	down	Not_bound
ENSG00000065361.15	ERBB3	116.512	-0.652923	0.210691	-3.09896	0.001942	0.00842971	down	Not_bound
ENSG00000222020.2	AC062017.1	18.8188	-1.75331	0.567218	-3.09107	0.00199436	0.00862154	down	Not_bound
ENSG00000197587.10	DMBX1	43.7633	-1.16375	0.376582	-3.09028	0.00199965	0.00863732	down	Not_bound
ENSG00000092758.17	COL9A3	13.2221	-2.15814	0.700261	-3.08191	0.00205675	0.0088286	down	Not_bound
ENSG00000254602.1	AP000662.1	14.7411	-1.88853	0.614525	-3.07315	0.0021181	0.0090502	down	Not_bound
ENSG00000171631.14	P2RY6	83.7952	-0.807186	0.263516	-3.06314	0.00219026	0.00930581	down	Not_bound
ENSG00000233493.3	TMEM238	193.18	-0.69167	0.226049	-3.05982	0.00221467	0.00939188	down	Not_bound
ENSG00000125356.6	NDUFA1	716.766	-0.92519	0.302631	-3.05715	0.00223451	0.00946842	down	Not_bound
ENSG00000275234.1	AC010503.4	13.9414	-1.88773	0.61966	-3.04639	0.00231604	0.00976165	down	Not_bound
ENSG00000198468.7	FLVCR1-DT	45.8581	-1.07838	0.354124	-3.04522	0.00232513	0.00978693	down	Not_bound
ENSG00000243199.1	AC115223.1	74.6471	-0.792961	0.261588	-3.03133	0.00243477	0.0101353	down	Not_bound
ENSG00000111319.12	SCNN1A	156.868	-0.624073	0.206155	-3.02721	0.00246825	0.0102423	down	Not_bound
ENSG00000167996.15	FTH1	13341.7	-0.773933	0.256274	-3.01994	0.00252822	0.0104446	down	Bound
ENSG00000280832.1	GSEC	57.5291	-0.951643	0.315501	-3.01629	0.0025589	0.0105549	down	Not_bound
ENSG00000159335.15	PTMS	9135.47	-0.827743	0.275718	-3.00214	0.00268091	0.010998	down	Bound
ENSG00000188959.9	C9orf152	8.81818	-2.61544	0.871189	-3.00215	0.00268079	0.010998	down	Not_bound
ENSG00000229117.8	RPL41	8439.15	-0.800055	0.267045	-2.99595	0.00273589	0.0111743	down	Not_bound
ENSG00000204882.3	GPR20	12.3708	-2.18084	0.728331	-2.9943	0.0027508	0.0112265	down	Not_bound
ENSG00000122694.15	GLIPR2	91.5874	-0.729468	0.243663	-2.99375	0.00275567	0.0112435	down	Not_bound
ENSG00000124107.5	SLPI	50.8283	-0.94972	0.317602	-2.99028	0.00278724	0.0113635	down	Not_bound
ENSG00000274267.1	HIST1H3B	16.3077	-1.69796	0.569201	-2.98305	0.00285389	0.0115924	down	Not_bound
ENSG00000262814.7	MRPL12	170.867	-0.630593	0.211615	-2.9799	0.00288338	0.0116803	down	Not_bound
ENSG00000120054.11	CPN1	15.0267	-1.81739	0.610158	-2.97855	0.00289615	0.011726	down	Not_bound
ENSG00000159224.4	GIP	31.7837	-1.2081	0.40596	-2.9759	0.00292128	0.0118217	down	Not_bound
ENSG00000077092.18	RARB	108.331	-0.660096	0.222552	-2.96602	0.00301677	0.0121585	down	Not_bound
ENSG00000250510.7	GPR162	41.7062	-1.18614	0.400424	-2.96221	0.00305444	0.0122853	down	Not_bound
ENSG00000143554.13	SLC27A3	41.8891	-1.04085	0.351704	-2.95946	0.00308179	0.0123732	down	Not_bound
ENSG00000258429.1	PDF	218.74	-0.72666	0.246466	-2.94831	0.00319512	0.0127443	down	Not_bound
ENSG00000065320.8	NTN1	39.8793	-1.08051	0.36664	-2.94705	0.00320823	0.0127869	down	Not_bound
ENSG00000132000.12	PODNL1	14.3841	-1.9501	0.664077	-2.93655	0.00331883	0.0131779	down	Not_bound
ENSG00000174871.10	CNIH2	40.5055	-1.05419	0.359386	-2.93332	0.00335363	0.0132861	down	Not_bound
ENSG00000141854.9	MISP3	70.9486	-0.851484	0.290716	-2.92892	0.00340138	0.0134518	down	Not_bound
ENSG00000204220.11	PFDN6	729.622	-0.862071	0.29571	-2.91526	0.00355396	0.0139576	down	Not_bound
ENSG00000169972.11	PUSL1	158.874	-0.647249	0.222063	-2.91471	0.00356024	0.0139788	down	Not_bound
ENSG00000272438.1	AL645608.6	7.7327	-2.67677	0.918747	-2.9135	0.00357404	0.014026	down	Not_bound
ENSG00000152475.6	ZNF837	73.1273	-0.880744	0.302754	-2.90911	0.00362465	0.0141789	down	Not_bound
ENSG00000124444.15	ZNF576	125.931	-0.61416	0.211144	-2.90873	0.00362898	0.0141889	down	Not_bound
ENSG00000135697.9	BCO1	98.3156	-0.662733	0.228431	-2.90124	0.00371694	0.0144898	down	Not_bound
ENSG00000278828.1	HIST1H3H	78.5794	-0.766129	0.264279	-2.89894	0.00374431	0.0145894	down	Not_bound
ENSG00000185561.9	TLCD2	154.784	-0.593525	0.205629	-2.88639	0.00389694	0.0150765	down	Not_bound
ENSG00000073605.18	GSDMB	101.148	-0.702723	0.245113	-2.86693	0.00414476	0.0158226	down	Not_bound
ENSG00000165795.23	NDRG2	50.0336	-0.9346	0.326335	-2.86393	0.00418426	0.0159256	down	Not_bound
ENSG00000233483.3	AC008105.2	19.4904	-1.51246	0.528114	-2.86388	0.00418481	0.0159256	down	Not_bound
ENSG00000111678.10	C12orf57	92.0438	-0.772757	0.270542	-2.85632	0.00428576	0.0162512	down	Not_bound
ENSG00000114115.9	RBP1	19.0107	-1.46149	0.513495	-2.84616	0.00442504	0.0167113	down	Not_bound
ENSG00000215039.6	CD27-AS1	17.9014	-1.63007	0.574279	-2.83846	0.0045332	0.0170585	down	Not_bound
ENSG00000143845.14	ETNK2	62.717	-0.85151	0.300276	-2.83576	0.00457172	0.0171711	down	Not_bound
ENSG00000196668.3	LINC00173	122.266	-0.735732	0.259995	-2.8298	0.00465776	0.0174569	down	Not_bound
ENSG00000261663.1	AC009065.8	44.3099	-0.945321	0.33595	-2.81388	0.00489481	0.0182504	down	Not_bound
ENSG00000279483.2	AC090498.1	38.4289	-1.22351	0.435538	-2.80919	0.00496662	0.0184703	down	Not_bound
ENSG00000251432.6	AC108062.1	82.9544	-0.7643	0.272333	-2.8065	0.00500836	0.0186124	down	Not_bound
ENSG00000125534.9	PPDPF	3286.77	-0.750206	0.267974	-2.79955	0.00511736	0.0189641	down	Not_bound
ENSG00000262333.1	HNRNPA1P16	43.6945	-0.952612	0.340968	-2.79385	0.00520853	0.0192434	down	Not_bound
ENSG00000272512.1	AL645608.7	26.9076	-1.35367	0.485348	-2.78907	0.00528595	0.0194794	down	Not_bound
ENSG00000076826.9	CAMSAP3	161.977	-0.669212	0.240561	-2.78188	0.00540449	0.0198838	down	Not_bound
ENSG00000142178.8	SIK1	21.4137	-1.33627	0.48187	-2.77309	0.00555272	0.0203347	down	Not_bound
ENSG00000213145.9	CRIP1	25.8515	-1.35843	0.490257	-2.77085	0.005591	0.0204607	down	Not_bound
ENSG00000251661.3	AC136475.1	8.83744	-2.22306	0.805716	-2.7591	0.005796	0.0210455	down	Not_bound
ENSG00000123243.14	ITIH5	32.1799	-1.08481	0.393355	-2.75783	0.00581862	0.0211035	down	Not_bound
ENSG00000176428.5	VPS37D	107.29	-0.682405	0.247695	-2.75502	0.00586888	0.0212622	down	Not_bound
ENSG00000274512.5	TBC1D3L	100.963	-0.688883	0.250094	-2.7545	0.00587814	0.0212901	down	Not_bound
ENSG00000067836.12	ROGDI	78.5706	-0.735046	0.267341	-2.74947	0.00596921	0.0215804	down	Not_bound
ENSG00000103485.17	QPRT	13.5459	-1.85356	0.674357	-2.74863	0.0059845	0.0216259	down	Not_bound
ENSG00000204175.5	GPRIN2	883.442	-0.785741	0.286271	-2.74475	0.00605573	0.0218434	down	Not_bound
ENSG00000259295.6	CSPG4P12	38.4857	-1.02278	0.372702	-2.74422	0.00606543	0.0218678	down	Not_bound
ENSG00000235142.8	LINC02532	58.2891	-0.825334	0.302127	-2.73174	0.00630005	0.0225962	down	Not_bound
ENSG00000184381.18	PLA2G6	82.7577	-0.682333	0.250345	-2.72557	0.00641903	0.0229863	down	Not_bound
ENSG00000052850.6	ALX4	45.9627	-1.01572	0.372858	-2.72413	0.00644704	0.0230762	down	Not_bound
ENSG00000186204.14	CYP4F12	66.3271	-0.774331	0.284579	-2.72098	0.00650895	0.0232715	down	Not_bound
ENSG00000255182.2	AC084125.2	20.9388	-1.42456	0.525195	-2.71244	0.006679	0.0237828	down	Not_bound
ENSG00000172296.12	SPTLC3	20.9871	-1.34348	0.495842	-2.70948	0.00673878	0.02396	down	Not_bound
ENSG00000185168.5	LINC00482	12.7588	-1.83701	0.678774	-2.70637	0.00680236	0.0241485	down	Not_bound
ENSG00000182871.14	COL18A1	2632.02	-0.822112	0.303994	-2.70437	0.00684343	0.0242755	down	Not_bound
ENSG00000185838.13	GNB1L	133.229	-0.693361	0.256554	-2.7026	0.00688004	0.024389	down	Not_bound
ENSG00000125384.6	PTGER2	16.5983	-1.49416	0.554289	-2.69562	0.00702568	0.0248108	down	Not_bound
ENSG00000188747.8	NOXA1	105.409	-0.759183	0.281694	-2.69506	0.00703761	0.0248419	down	Not_bound
ENSG00000169220.17	RGS14	82.2006	-0.722122	0.268611	-2.68835	0.00718057	0.0252845	down	Not_bound
ENSG00000203722.7	RAET1G	13.7194	-1.87713	0.698582	-2.68706	0.0072083	0.0253652	down	Not_bound
ENSG00000278784.1	AL136295.7	64.9692	-0.759087	0.283878	-2.67399	0.00749546	0.0262358	down	Not_bound
ENSG00000279233.1	AC122688.3	38.6664	-0.945586	0.353716	-2.67329	0.00751115	0.0262733	down	Not_bound
ENSG00000278771.1	RN7SL3	66.6829	-0.911806	0.34116	-2.67267	0.00752505	0.0263161	down	Not_bound
ENSG00000241360.1	PDXP	94.4532	-0.729487	0.273036	-2.67176	0.00754541	0.0263473	down	Not_bound
ENSG00000234869.1	AL021392.1	13.9815	-1.68514	0.631198	-2.66975	0.00759084	0.026476	down	Not_bound
ENSG00000186998.15	EMID1	11.0907	-1.97617	0.741115	-2.66648	0.00766497	0.0266875	down	Not_bound
ENSG00000186193.8	SAPCD2	1053.1	-0.745101	0.280029	-2.6608	0.00779546	0.0270704	down	Bound
ENSG00000069696.6	DRD4	32.2861	-1.07238	0.403051	-2.66067	0.00779862	0.0270755	down	Not_bound
ENSG00000183779.6	ZNF703	515.482	-0.826315	0.310901	-2.65781	0.00786508	0.0272703	down	Not_bound
ENSG00000172955.17	ADH6	33.0167	-1.03842	0.391145	-2.65482	0.00793496	0.0274885	down	Not_bound
ENSG00000205155.7	PSENEN	78.244	-0.792993	0.299095	-2.65131	0.00801802	0.0277277	down	Not_bound
ENSG00000234779.1	BNC2-AS1	27.0881	-1.16645	0.440012	-2.65095	0.00802667	0.0277516	down	Not_bound
ENSG00000249599.1	BMPR1B-DT	20.3464	-1.34222	0.506768	-2.64859	0.00808292	0.0279278	down	Not_bound
ENSG00000103316.10	CRYM	56.9117	-0.833408	0.314889	-2.64668	0.00812869	0.0280719	down	Not_bound
ENSG00000270673.1	YTHDF3-AS1	29.079	-1.13339	0.428241	-2.64663	0.00812994	0.0280719	down	Not_bound
ENSG00000103260.8	METRN	2631.1	-0.79679	0.301485	-2.64288	0.0082203	0.0283189	down	Not_bound
ENSG00000168079.16	SCARA5	44.2545	-0.888103	0.33604	-2.64285	0.00822115	0.0283189	down	Not_bound
ENSG00000007080.10	CCDC124	1532.87	-0.636222	0.241201	-2.63772	0.00834649	0.0287069	down	Not_bound
ENSG00000279672.1	AP006621.5	85.01	-0.682933	0.258965	-2.63717	0.0083602	0.0287416	down	Not_bound
ENSG00000224420.3	ADM5	74.2931	-0.799604	0.304356	-2.6272	0.00860905	0.0294692	down	Not_bound
ENSG00000065717.14	TLE2	67.5672	-0.723822	0.275692	-2.62547	0.00865292	0.029581	down	Not_bound
ENSG00000168481.8	LGI3	20.4135	-1.28789	0.490524	-2.62553	0.00865133	0.029581	down	Not_bound
ENSG00000204366.3	ZBTB12	128.617	-0.610966	0.233138	-2.62062	0.0087771	0.0299537	down	Not_bound
ENSG00000182580.2	EPHB3	27.2822	-1.14667	0.437731	-2.61957	0.00880404	0.0300198	down	Not_bound
ENSG00000213213.13	CCDC183	17.6174	-1.62707	0.621171	-2.61935	0.00880969	0.0300326	down	Not_bound
ENSG00000233223.2	AC016876.1	87.8831	-0.696166	0.265898	-2.61817	0.00884026	0.0301238	down	Not_bound
ENSG00000213638.5	ADAT3	67.8699	-0.863731	0.329917	-2.61802	0.00884411	0.030124	down	Not_bound
ENSG00000102879.15	CORO1A	69.9531	-0.832622	0.318674	-2.61278	0.00898103	0.0305116	down	Not_bound
ENSG00000203896.9	LIME1	36.0418	-1.22168	0.468679	-2.60665	0.00914335	0.0309767	down	Not_bound
ENSG00000134202.10	GSTM3	90.7944	-0.612016	0.234811	-2.60642	0.00914949	0.0309908	down	Not_bound
ENSG00000177103.13	DSCAML1	13.64	-1.73799	0.667437	-2.60398	0.00921488	0.0311923	down	Not_bound
ENSG00000091583.10	APOH	109.49	-0.669984	0.257654	-2.60033	0.0093135	0.0314656	down	Not_bound
ENSG00000173486.12	FKBP2	841.243	-0.836682	0.322462	-2.59467	0.0094683	0.0319137	down	Bound
ENSG00000270885.1	RASL10B	17.5936	-1.46593	0.565245	-2.59344	0.0095022	0.0319939	down	Not_bound
ENSG00000164651.16	SP8	11.0074	-1.80503	0.697245	-2.5888	0.00963117	0.0323319	down	Not_bound
ENSG00000137804.12	NUSAP1	41.1898	-0.944269	0.364901	-2.58774	0.00966077	0.0324141	down	Bound
ENSG00000132386.10	SERPINF1	72.5357	-0.696981	0.269671	-2.58456	0.00975024	0.0326555	down	Not_bound
ENSG00000278867.1	AC090616.6	10.3429	-1.9869	0.77119	-2.5764	0.00998347	0.0333379	down	Not_bound
ENSG00000091592.15	NLRP1	38.4724	-0.926876	0.360018	-2.57452	0.0100378	0.0335052	down	Not_bound
ENSG00000166596.14	CFAP52	10.333	-1.97398	0.769544	-2.56513	0.0103137	0.0343033	down	Not_bound
ENSG00000101335.9	MYL9	8.10898	-2.26654	0.884291	-2.56311	0.0103738	0.0344742	down	Not_bound
ENSG00000143036.16	SLC44A3	67.5087	-0.748863	0.292523	-2.56001	0.0104669	0.0347454	down	Not_bound
ENSG00000177943.13	MAMDC4	140.544	-0.721632	0.282287	-2.55637	0.0105769	0.0350608	down	Not_bound
ENSG00000254632.1	AP003119.1	32.0334	-1.01136	0.396078	-2.55343	0.0106667	0.0352994	down	Not_bound
ENSG00000215440.11	NPEPL1	99.9197	-0.625393	0.245122	-2.55136	0.0107304	0.0354804	down	Not_bound
ENSG00000272455.1	AL391244.3	67.9117	-0.752413	0.294901	-2.5514	0.010729	0.0354804	down	Not_bound
ENSG00000264350.1	SNRPGP2	80.2473	-0.666674	0.261519	-2.54923	0.010796	0.0356675	down	Not_bound
ENSG00000285804.1	AC093218.1	7.83086	-2.22041	0.871169	-2.54877	0.0108103	0.0356925	down	Not_bound
ENSG00000272720.1	AL022322.1	20.6524	-1.25085	0.491075	-2.54717	0.0108601	0.0358494	down	Not_bound
ENSG00000269313.5	MAGIX	29.3212	-1.13793	0.447281	-2.54411	0.0109557	0.0361273	down	Not_bound
ENSG00000088881.20	EBF4	40.8641	-0.930597	0.365978	-2.54277	0.0109978	0.0362359	down	Not_bound
ENSG00000165821.11	SALL2	71.6687	-0.712772	0.280394	-2.54204	0.0110207	0.0362964	down	Not_bound
ENSG00000227896.2	AL731569.1	72.1996	-0.676282	0.266298	-2.53956	0.0110991	0.0364939	down	Not_bound
ENSG00000236078.1	LINC01447	9.2781	-1.95139	0.771076	-2.53073	0.0113824	0.0372706	down	Not_bound
ENSG00000123843.12	C4BPB	15.8336	-1.47565	0.583615	-2.52847	0.011456	0.0374471	down	Not_bound
ENSG00000162576.16	MXRA8	103.509	-0.719642	0.284611	-2.52852	0.0114546	0.0374471	down	Not_bound
ENSG00000111344.11	RASAL1	17.7638	-1.33371	0.527653	-2.52762	0.0114838	0.0375062	down	Not_bound
ENSG00000198931.10	APRT	2909.78	-0.643389	0.254548	-2.52758	0.0114851	0.0375062	down	Not_bound
ENSG00000237517.9	DGCR5	80.8714	-0.673811	0.266656	-2.52689	0.0115078	0.0375569	down	Not_bound
ENSG00000126267.9	COX6B1	3915.46	-0.62647	0.248034	-2.52574	0.0115455	0.037618	down	Not_bound
ENSG00000126878.12	AIF1L	94.0889	-0.609298	0.241284	-2.52523	0.0115622	0.037649	down	Not_bound
ENSG00000117984.13	CTSD	1242.85	-0.767231	0.30445	-2.52005	0.0117337	0.0380901	down	Not_bound
ENSG00000170604.4	IRF2BP1	1751.09	-0.645003	0.255969	-2.51985	0.0117405	0.0381044	down	Not_bound
ENSG00000183401.11	CCDC159	40.8762	-0.872891	0.346733	-2.51747	0.01182	0.038323	down	Not_bound
ENSG00000145198.14	VWA5B2	37.1668	-0.935111	0.372357	-2.51133	0.0120277	0.0389328	down	Not_bound
ENSG00000261188.1	Z95115.1	76.6706	-0.644452	0.257141	-2.50622	0.0122031	0.0394109	down	Not_bound
ENSG00000280789.1	PAGR1	40.3291	-1.2388	0.495292	-2.50116	0.0123786	0.0398327	down	Not_bound
ENSG00000152284.4	TCF7L1	89.2312	-0.605426	0.242177	-2.49993	0.0124217	0.0399231	down	Not_bound
ENSG00000271303.1	SRXN1	153.184	-0.683764	0.273984	-2.49563	0.0125732	0.0403521	down	Not_bound
ENSG00000146250.6	PRSS35	10.1996	-1.81578	0.728828	-2.49137	0.0127253	0.0407487	down	Not_bound
ENSG00000260793.2	AC003102.1	23.3872	-1.17591	0.472381	-2.48932	0.0127987	0.0409429	down	Not_bound
ENSG00000258056.2	AC009779.2	97.924	-0.590396	0.237361	-2.48734	0.0128703	0.0411221	down	Not_bound
ENSG00000198546.14	ZNF511	120.25	-0.588285	0.238005	-2.47173	0.013446	0.0426516	down	Not_bound
ENSG00000263874.2	LINC00672	21.6617	-1.17658	0.47647	-2.46937	0.0135352	0.0428574	down	Not_bound
ENSG00000183397.5	C19orf71	36.2887	-1.10979	0.45054	-2.46325	0.0137682	0.0434389	down	Not_bound
ENSG00000148702.14	HABP2	13.222	-1.59004	0.645602	-2.46288	0.0137825	0.0434667	down	Not_bound
ENSG00000107159.12	CA9	13.7223	-1.71798	0.699719	-2.45525	0.0140788	0.0441637	down	Not_bound
ENSG00000260018.1	AC040169.1	35.2267	-0.944165	0.384575	-2.45509	0.0140851	0.0441746	down	Not_bound
ENSG00000091262.15	ABCC6	42.1303	-0.926597	0.377732	-2.45305	0.014165	0.0443636	down	Not_bound
ENSG00000236017.8	ASMTL-AS1	25.4845	-1.06957	0.436003	-2.45312	0.0141621	0.0443636	down	Not_bound
ENSG00000114638.7	UPK1B	81.534	-0.629209	0.256772	-2.45046	0.0142674	0.044607	down	Not_bound
ENSG00000187045.18	TMPRSS6	14.931	-1.45762	0.596556	-2.4434	0.0145498	0.0453537	down	Not_bound
ENSG00000131409.12	LRRC4B	64.0276	-0.713743	0.29309	-2.43523	0.0148822	0.0462078	down	Not_bound
ENSG00000280300.1	AC117503.4	8.67593	-1.97099	0.810463	-2.43193	0.0150188	0.0465771	down	Not_bound
ENSG00000129749.3	CHRNA10	24.8391	-1.06881	0.441297	-2.42198	0.0154361	0.0476061	down	Not_bound
ENSG00000168517.10	HEXIM2	52.6831	-0.769935	0.318295	-2.41893	0.0155661	0.0479179	down	Not_bound
ENSG00000143314.12	MRPL24	2002.14	-0.661387	0.27345	-2.41868	0.015577	0.0479408	down	Not_bound
ENSG00000130748.6	TMEM160	687.469	-0.911209	0.377112	-2.41628	0.0156799	0.0481651	down	Not_bound
ENSG00000204253.4	HNRNPCP2	29.6701	-1.00062	0.415164	-2.41017	0.0159449	0.0488088	down	Not_bound
ENSG00000196415.9	PRTN3	8.33767	-1.92618	0.801004	-2.40471	0.0161855	0.0494142	down	Not_bound
ENSG00000163735.6	CXCL5	12261.6	2.01322	0.075931	26.5138	6.71344e-155	1.06307e-150	up	Not_bound
ENSG00000169429.10	CXCL8	539.361	4.7077	0.178861	26.3204	1.12041e-152	8.87085e-149	up	Not_bound
ENSG00000164171.10	ITGA2	2028.04	2.31512	0.0957413	24.181	3.52693e-129	1.86163e-125	up	Not_bound
ENSG00000163814.7	CDCP1	1087.1	2.79995	0.116587	24.016	1.89036e-127	7.48347e-124	up	Not_bound
ENSG00000163739.4	CXCL1	564.685	2.93708	0.133069	22.0719	5.89168e-108	1.86589e-104	up	Not_bound
ENSG00000073756.11	PTGS2	2692.27	1.93935	0.0894508	21.6806	3.12922e-104	8.25854e-101	up	Not_bound
ENSG00000124882.3	EREG	4442.52	1.78445	0.0845498	21.1053	7.11456e-99	1.60941e-95	up	Not_bound
ENSG00000135318.11	NT5E	2507.64	1.85655	0.088607	20.9526	1.77525e-97	3.51388e-94	up	Not_bound
ENSG00000149948.13	HMGA2	2375.11	1.71776	0.0853788	20.1193	5.00201e-90	8.80076e-87	up	Not_bound
ENSG00000023445.13	BIRC3	1377.99	2.18366	0.111038	19.6658	4.23141e-86	6.70044e-83	up	Not_bound
ENSG00000064393.15	HIPK2	4834.1	1.50346	0.0775593	19.3846	1.04066e-83	1.49808e-80	up	Not_bound
ENSG00000159167.11	STC1	456.064	2.88244	0.154238	18.6883	6.16624e-78	8.13686e-75	up	Not_bound
ENSG00000067798.15	NAV3	757.495	2.15771	0.116139	18.5787	4.77797e-77	5.81993e-74	up	Not_bound
ENSG00000138166.5	DUSP5	1296.27	1.84106	0.100475	18.3236	5.36064e-75	5.80974e-72	up	Not_bound
ENSG00000163659.12	TIPARP	1227.11	1.86078	0.101558	18.3222	5.50339e-75	5.80974e-72	up	Not_bound
ENSG00000081041.8	CXCL2	432.776	2.79881	0.157245	17.799	7.18889e-71	7.11476e-68	up	Not_bound
ENSG00000125148.6	MT2A	10302.9	1.53256	0.0887455	17.2691	8.03566e-67	7.48498e-64	up	Not_bound
ENSG00000135842.16	FAM129A	642.713	2.04712	0.119461	17.1363	7.95731e-66	6.63179e-63	up	Not_bound
ENSG00000131016.16	AKAP12	6351.87	1.17184	0.0695298	16.8538	9.83431e-64	7.78631e-61	up	Not_bound
ENSG00000146648.17	EGFR	4727.05	1.2871	0.0766777	16.7858	3.09779e-63	2.33588e-60	up	Not_bound
ENSG00000108691.9	CCL2	363.234	2.45863	0.146532	16.7789	3.48512e-63	2.5085e-60	up	Not_bound
ENSG00000134070.4	IRAK2	509.201	2.24059	0.135798	16.4995	3.69848e-61	2.44023e-58	up	Not_bound
ENSG00000069869.16	NEDD4	3423.41	1.49709	0.0911512	16.4242	1.28277e-60	8.12505e-58	up	Not_bound
ENSG00000110427.15	KIAA1549L	639.241	1.91926	0.117103	16.3895	2.27411e-60	1.38502e-57	up	Not_bound
ENSG00000122861.15	PLAU	1988.49	1.50176	0.0916717	16.3819	2.5742e-60	1.50972e-57	up	Not_bound
ENSG00000154127.9	UBASH3B	3049.11	1.37073	0.0837054	16.3756	2.85643e-60	1.61541e-57	up	Not_bound
ENSG00000134954.14	ETS1	1141.37	1.59304	0.0975967	16.3227	6.80199e-60	3.71412e-57	up	Not_bound
ENSG00000173110.7	HSPA6	1045.66	7.32323	0.460955	15.8871	7.78547e-57	4.10943e-54	up	Not_bound
ENSG00000108854.15	SMURF2	1482.33	1.38003	0.0870484	15.8536	1.32801e-56	6.78355e-54	up	Not_bound
ENSG00000104332.11	SFRP1	1721.85	1.41321	0.0921772	15.3315	4.7105e-53	2.19985e-50	up	Not_bound
ENSG00000106366.8	SERPINE1	4765.98	1.16855	0.07622	15.3313	4.72338e-53	2.19985e-50	up	Not_bound
ENSG00000026508.18	CD44	8926.48	1.0903	0.0714208	15.2659	1.29026e-52	5.79086e-50	up	Not_bound
ENSG00000164251.4	F2RL1	3306.42	1.35203	0.088573	15.2646	1.31652e-52	5.79086e-50	up	Not_bound
ENSG00000120875.8	DUSP4	7007.68	1.13818	0.0781216	14.5693	4.40276e-48	1.83467e-45	up	Not_bound
ENSG00000155850.7	SLC26A2	2239.61	1.35794	0.0932478	14.5627	4.85329e-48	1.97056e-45	up	Not_bound
ENSG00000058085.14	LAMC2	1336.5	1.58705	0.109789	14.4554	2.31803e-47	9.17651e-45	up	Not_bound
ENSG00000143702.15	CEP170	1817.61	1.18775	0.0826836	14.365	8.58541e-47	3.31585e-44	up	Not_bound
ENSG00000143384.12	MCL1	5884.97	1.17865	0.0824708	14.2918	2.46335e-46	9.28741e-44	up	Not_bound
ENSG00000175471.19	MCTP1	522.577	1.81487	0.127709	14.211	7.82767e-46	2.88258e-43	up	Not_bound
ENSG00000128512.20	DOCK4	553.626	1.75349	0.123851	14.158	1.66626e-45	5.99665e-43	up	Not_bound
ENSG00000067082.14	KLF6	1260.12	1.32793	0.0938864	14.144	2.03407e-45	7.15767e-43	up	Not_bound
ENSG00000039560.13	RAI14	3929.45	1.05138	0.0747738	14.0608	6.61461e-45	2.27701e-42	up	Not_bound
ENSG00000137331.11	IER3	1759.84	1.22563	0.0874128	14.0212	1.15632e-44	3.89581e-42	up	Not_bound
ENSG00000144959.9	NCEH1	1977.98	1.20165	0.0862302	13.9354	3.86299e-44	1.27438e-41	up	Not_bound
ENSG00000177606.6	JUN	1054.43	1.59452	0.115747	13.7759	3.56103e-43	1.12778e-40	up	Not_bound
ENSG00000113739.10	STC2	1585.48	1.34731	0.0979203	13.7593	4.48044e-43	1.39113e-40	up	Not_bound
ENSG00000175592.8	FOSL1	1391.01	1.78146	0.130591	13.6415	2.26756e-42	6.77487e-40	up	Not_bound
ENSG00000141458.12	NPC1	1566.29	1.15052	0.0847836	13.5701	6.02193e-42	1.73377e-39	up	Not_bound
ENSG00000121895.7	TMEM156	695.178	1.67734	0.123672	13.5629	6.64718e-42	1.87961e-39	up	Not_bound
ENSG00000163347.5	CLDN1	2430.54	1.09655	0.0810741	13.5252	1.10998e-41	3.08359e-39	up	Not_bound
ENSG00000033867.16	SLC4A7	3535.27	1.2132	0.091073	13.3212	1.74201e-40	4.75598e-38	up	Not_bound
ENSG00000102908.20	NFAT5	1626.35	1.26014	0.095663	13.1727	1.26033e-39	3.3826e-37	up	Not_bound
ENSG00000128567.16	PODXL	1344.38	1.32255	0.101228	13.0651	5.21321e-39	1.37585e-36	up	Not_bound
ENSG00000185650.9	ZFP36L1	3792.68	0.931814	0.0715161	13.0294	8.32368e-39	2.16075e-36	up	Not_bound
ENSG00000249992.1	TMEM158	283.064	2.2963	0.177524	12.9352	2.84996e-38	7.27889e-36	up	Not_bound
ENSG00000139289.13	PHLDA1	3018.79	1.23729	0.0958781	12.9048	4.22994e-38	1.04658e-35	up	Not_bound
ENSG00000041353.9	RAB27B	1408.26	1.2769	0.100044	12.7634	2.6246e-37	6.39392e-35	up	Not_bound
ENSG00000157827.19	FMNL2	1300.68	1.21917	0.0958719	12.7166	4.78166e-37	1.14724e-34	up	Not_bound
ENSG00000169213.6	RAB3B	1412.85	1.29473	0.102849	12.5886	2.44028e-36	5.76743e-34	up	Not_bound
ENSG00000139926.15	FRMD6	683	1.42833	0.113735	12.5584	3.57421e-36	8.20256e-34	up	Bound
ENSG00000118503.14	TNFAIP3	227.639	2.30043	0.183438	12.5406	4.47681e-36	1.01272e-33	up	Not_bound
ENSG00000111145.7	ELK3	1870.85	1.09323	0.0878281	12.4474	1.44445e-35	3.17678e-33	up	Not_bound
ENSG00000133816.15	MICAL2	2465.6	0.974974	0.0784163	12.4333	1.72347e-35	3.73851e-33	up	Not_bound
ENSG00000254166.2	CASC19	267.129	1.98589	0.160975	12.3366	5.75325e-35	1.19872e-32	up	Not_bound
ENSG00000107554.16	DNMBP	1566.81	1.0834	0.0878546	12.3318	6.11008e-35	1.25653e-32	up	Not_bound
ENSG00000112096.17	SOD2	1527.32	1.13896	0.0924005	12.3263	6.53461e-35	1.32661e-32	up	Bound
ENSG00000166250.11	CLMP	266.125	2.07406	0.168595	12.302	8.83448e-35	1.77081e-32	up	Not_bound
ENSG00000111371.15	SLC38A1	5637.6	0.87985	0.0717469	12.2633	1.42659e-34	2.82376e-32	up	Not_bound
ENSG00000011422.11	PLAUR	906.931	1.15909	0.0952272	12.1719	4.38964e-34	8.58148e-32	up	Not_bound
ENSG00000166923.10	GREM1	154.789	2.48013	0.205535	12.0667	1.58333e-33	3.05757e-31	up	Not_bound
ENSG00000074527.11	NTN4	1772.83	0.970311	0.0810628	11.9699	5.11172e-33	9.7523e-31	up	Not_bound
ENSG00000164327.12	RICTOR	950.98	1.28326	0.10729	11.9607	5.71077e-33	1.07655e-30	up	Not_bound
ENSG00000101255.10	TRIB3	2342.87	1.2065	0.102011	11.8271	2.82574e-32	5.26419e-30	up	Not_bound
ENSG00000144583.4	2022-03-04	721.155	1.59405	0.135736	11.7437	7.60857e-32	1.40095e-29	up	Not_bound
ENSG00000115963.13	RND3	1027.6	1.15109	0.0991056	11.6148	3.46532e-31	6.16554e-29	up	Not_bound
ENSG00000135047.14	CTSL	7221.23	0.88923	0.0766756	11.5973	4.25285e-31	7.48265e-29	up	Not_bound
ENSG00000180263.13	FGD6	1403.22	1.16833	0.100836	11.5865	4.82723e-31	8.39991e-29	up	Not_bound
ENSG00000091039.16	OSBPL8	1469.61	1.12394	0.0976668	11.5079	1.20416e-30	2.0726e-28	up	Not_bound
ENSG00000013588.8	GPRC5A	9719.65	0.746938	0.0652111	11.4542	2.24133e-30	3.81628e-28	up	Not_bound
ENSG00000149289.10	ZC3H12C	435.853	1.48544	0.130853	11.352	7.25202e-30	1.2088e-27	up	Not_bound
ENSG00000100852.12	ARHGAP5	944.545	1.27838	0.112774	11.3357	8.73236e-30	1.44038e-27	up	Not_bound
ENSG00000091409.14	ITGA6	1988.48	1.06493	0.09419	11.3062	1.22236e-29	1.99547e-27	up	Not_bound
ENSG00000057019.15	DCBLD2	24131.4	0.774359	0.0689019	11.2386	2.63597e-29	4.25924e-27	up	Not_bound
ENSG00000134294.13	SLC38A2	6734.56	0.779883	0.0694361	11.2317	2.85078e-29	4.5598e-27	up	Not_bound
ENSG00000084112.14	SSH1	2191.09	0.88456	0.0788925	11.2122	3.55173e-29	5.62417e-27	up	Not_bound
ENSG00000116741.7	RGS2	884.2	1.12751	0.100758	11.1903	4.5501e-29	7.13375e-27	up	Not_bound
ENSG00000151458.11	ANKRD50	862.771	1.1285	0.101634	11.1035	1.20665e-28	1.87327e-26	up	Not_bound
ENSG00000152332.15	UHMK1	2869.25	0.862641	0.0777681	11.0925	1.36446e-28	2.09769e-26	up	Not_bound
ENSG00000187720.14	THSD4	3335.68	0.835168	0.0753007	11.0911	1.38566e-28	2.1098e-26	up	Not_bound
ENSG00000160551.11	TAOK1	3552.79	0.895563	0.0809046	11.0694	1.76639e-28	2.66389e-26	up	Not_bound
ENSG00000164951.15	PDP1	306.719	1.6078	0.145541	11.0471	2.26511e-28	3.35215e-26	up	Not_bound
ENSG00000163734.4	CXCL3	233.056	2.00908	0.182159	11.0292	2.76273e-28	4.05072e-26	up	Not_bound
ENSG00000178538.9	CA8	686.8	1.23569	0.112558	10.9783	4.86139e-28	7.0624e-26	up	Not_bound
ENSG00000077150.18	NFKB2	2249.23	0.942025	0.0864391	10.8981	1.17645e-27	1.69355e-25	up	Not_bound
ENSG00000196352.15	CD55	1387.25	0.988223	0.0908655	10.8757	1.50539e-27	2.14756e-25	up	Not_bound
ENSG00000151835.15	SACS	2009.99	1.08518	0.099806	10.8729	1.5513e-27	2.19329e-25	up	Not_bound
ENSG00000132669.13	RIN2	1255.56	1.03736	0.0956677	10.8434	2.14354e-27	3.0038e-25	up	Not_bound
ENSG00000131711.14	MAP1B	3561.75	0.848227	0.0784148	10.8172	2.85437e-27	3.96482e-25	up	Not_bound
ENSG00000180537.12	RNF182	285.333	1.59519	0.147555	10.8109	3.05739e-27	4.20989e-25	up	Not_bound
ENSG00000105825.12	TFPI2	3769.64	0.812196	0.0755596	10.7491	5.98538e-27	8.17056e-25	up	Not_bound
ENSG00000138061.11	CYP1B1	1271.23	1.21653	0.113191	10.7475	6.08628e-27	8.23728e-25	up	Not_bound
ENSG00000135679.23	MDM2	2419.01	0.944628	0.0887778	10.6404	1.93354e-26	2.59472e-24	up	Not_bound
ENSG00000133657.15	ATP13A3	2576.84	0.85927	0.0807811	10.637	2.00433e-26	2.66711e-24	up	Not_bound
ENSG00000182752.9	PAPPA	3230.3	0.965282	0.091033	10.6037	2.86565e-26	3.75021e-24	up	Not_bound
ENSG00000166750.9	SLFN5	525.269	1.28428	0.121759	10.5478	5.20264e-26	6.69787e-24	up	Not_bound
ENSG00000157106.16	SMG1	3083.55	0.881039	0.084633	10.4101	2.22941e-25	2.82421e-23	up	Not_bound
ENSG00000072041.16	SLC6A15	630.065	1.12159	0.107758	10.4084	2.26923e-25	2.85184e-23	up	Not_bound
ENSG00000134363.11	FST	590.928	1.37063	0.131712	10.4063	2.32185e-25	2.895e-23	up	Not_bound
ENSG00000143322.19	ABL2	1195.05	0.920848	0.0885978	10.3936	2.65216e-25	3.28101e-23	up	Not_bound
ENSG00000138434.16	ITPRID2	2102.18	0.867562	0.083596	10.378	3.12163e-25	3.83186e-23	up	Not_bound
ENSG00000123908.11	AGO2	2297.94	0.822117	0.0793923	10.3551	3.96709e-25	4.83222e-23	up	Not_bound
ENSG00000285517.1	LINC00941	227.069	1.83334	0.177087	10.3528	4.06632e-25	4.91528e-23	up	Not_bound
ENSG00000102189.16	EEA1	665.068	1.21944	0.118209	10.3159	5.97121e-25	7.16318e-23	up	Not_bound
ENSG00000181104.6	F2R	1499.01	0.915031	0.0892967	10.2471	1.21971e-24	1.44136e-22	up	Not_bound
ENSG00000118276.11	B4GALT6	456.747	1.33568	0.13091	10.203	1.92221e-24	2.25468e-22	up	Not_bound
ENSG00000147454.13	SLC25A37	2359.63	0.801789	0.078654	10.1939	2.11175e-24	2.4588e-22	up	Not_bound
ENSG00000006459.10	KDM7A	174.989	1.98707	0.195447	10.1668	2.7906e-24	3.22548e-22	up	Not_bound
ENSG00000072364.12	AFF4	2201.16	0.934845	0.0920918	10.1512	3.27213e-24	3.75465e-22	up	Not_bound
ENSG00000110841.13	PPFIBP1	1585.03	0.893372	0.0884614	10.099	5.58042e-24	6.22295e-22	up	Not_bound
ENSG00000137819.13	PAQR5	1288.17	1.06229	0.105552	10.0641	7.958e-24	8.75103e-22	up	Not_bound
ENSG00000166825.13	ANPEP	329.201	1.71657	0.171323	10.0195	1.25184e-23	1.3671e-21	up	Not_bound
ENSG00000131389.17	SLC6A6	5029.71	0.7338	0.0733309	10.0067	1.42418e-23	1.53414e-21	up	Not_bound
ENSG00000135919.12	SERPINE2	1228.33	0.947073	0.0948283	9.98724	1.73344e-23	1.84221e-21	up	Not_bound
ENSG00000166401.14	SERPINB8	188.913	1.82299	0.182874	9.96859	2.0918e-23	2.20824e-21	up	Not_bound
ENSG00000119900.8	OGFRL1	676.023	1.06564	0.106935	9.96532	2.16176e-23	2.26698e-21	up	Not_bound
ENSG00000197102.11	DYNC1H1	15226.2	0.674311	0.0686729	9.81917	9.31025e-23	9.4505e-21	up	Not_bound
ENSG00000197971.14	MBP	993.808	0.977891	0.0997547	9.80296	1.09337e-22	1.10278e-20	up	Not_bound
ENSG00000120889.12	TNFRSF10B	4260.45	0.760549	0.0777875	9.77727	1.40956e-22	1.40379e-20	up	Not_bound
ENSG00000164949.7	GEM	176.98	1.80868	0.18642	9.70218	2.95132e-22	2.86712e-20	up	Not_bound
ENSG00000065613.13	SLK	2532.07	0.774747	0.0800586	9.67725	3.76707e-22	3.63729e-20	up	Not_bound
ENSG00000147872.9	PLIN2	682.296	1.02983	0.106839	9.6391	5.46652e-22	5.24621e-20	up	Not_bound
ENSG00000145623.12	OSMR	2339.96	0.788683	0.0819275	9.6266	6.17405e-22	5.88952e-20	up	Not_bound
ENSG00000147010.17	SH3KBP1	1818.28	0.796277	0.0833385	9.55473	1.23912e-21	1.17494e-19	up	Not_bound
ENSG00000143970.16	ASXL2	1467.91	0.885274	0.0928002	9.53957	1.43424e-21	1.35185e-19	up	Not_bound
ENSG00000137962.12	ARHGAP29	777.946	1.0829	0.11373	9.52167	1.70411e-21	1.59672e-19	up	Not_bound
ENSG00000087074.7	PPP1R15A	1130.54	1.26562	0.133032	9.51365	1.84083e-21	1.71468e-19	up	Not_bound
ENSG00000144802.11	NFKBIZ	418.898	1.28159	0.134847	9.50401	2.01967e-21	1.87026e-19	up	Not_bound
ENSG00000178726.6	THBD	740.937	1.05033	0.110654	9.492	2.26639e-21	2.08653e-19	up	Not_bound
ENSG00000150991.14	UBC	12010.5	0.617207	0.0653933	9.43838	3.7859e-21	3.40623e-19	up	Not_bound
ENSG00000120129.5	DUSP1	3878.01	0.707226	0.075079	9.41975	4.52146e-21	3.99985e-19	up	Not_bound
ENSG00000023516.8	AKAP11	1185.42	0.922739	0.098625	9.35604	8.27839e-21	7.12436e-19	up	Not_bound
ENSG00000103647.12	CORO2B	108.573	2.40043	0.256581	9.35545	8.32479e-21	7.12557e-19	up	Not_bound
ENSG00000145734.18	BDP1	1461.5	0.942452	0.101086	9.32327	1.12806e-20	9.55236e-19	up	Not_bound
ENSG00000148154.9	UGCG	856.876	1.01491	0.108902	9.31955	1.1684e-20	9.84127e-19	up	Not_bound
ENSG00000177200.17	CHD9	1344.69	0.872527	0.0936562	9.31628	1.20487e-20	1.00948e-18	up	Not_bound
ENSG00000139793.18	MBNL2	638.477	1.11353	0.119549	9.31447	1.22566e-20	1.02149e-18	up	Not_bound
ENSG00000165757.8	JCAD	572.234	1.0733	0.115476	9.29453	1.47863e-20	1.22587e-18	up	Not_bound
ENSG00000127603.25	MACF1	4247.46	0.691555	0.0745029	9.28225	1.65929e-20	1.36849e-18	up	Not_bound
ENSG00000156113.22	KCNMA1	669.523	0.979943	0.106147	9.23198	2.65681e-20	2.16859e-18	up	Not_bound
ENSG00000162772.16	ATF3	174.658	1.87778	0.20339	9.23242	2.64586e-20	2.16859e-18	up	Not_bound
ENSG00000095564.13	BTAF1	1257.9	0.891458	0.0965888	9.22941	2.72122e-20	2.20977e-18	up	Not_bound
ENSG00000029153.14	ARNTL2	1335.46	0.938305	0.10209	9.19099	3.89235e-20	3.1287e-18	up	Not_bound
ENSG00000164164.16	OTUD4	1307.23	0.783544	0.0859074	9.1208	7.45737e-20	5.90437e-18	up	Not_bound
ENSG00000176597.11	B3GNT5	198.957	1.63895	0.179737	9.11862	7.60862e-20	5.99416e-18	up	Not_bound
ENSG00000172292.14	CERS6	650.994	1.04739	0.115162	9.09491	9.46641e-20	7.38427e-18	up	Not_bound
ENSG00000147162.13	OGT	2557.48	0.728566	0.080137	9.0915	9.76844e-20	7.58251e-18	up	Not_bound
ENSG00000197321.14	SVIL	1015.25	0.837399	0.0921741	9.08498	1.0372e-19	8.01177e-18	up	Not_bound
ENSG00000240602.7	AADACP1	186.536	1.66733	0.183667	9.078	1.10584e-19	8.50045e-18	up	Not_bound
ENSG00000173210.19	ABLIM3	177.604	1.61481	0.178014	9.07126	1.17652e-19	9.00013e-18	up	Not_bound
ENSG00000146678.9	IGFBP1	271.375	1.37534	0.151681	9.06734	1.21962e-19	9.28495e-18	up	Not_bound
ENSG00000068366.19	ACSL4	951.971	0.976704	0.1078	9.06036	1.30017e-19	9.85083e-18	up	Not_bound
ENSG00000177888.7	ZBTB41	604.692	0.976315	0.10821	9.02239	1.84023e-19	1.38762e-17	up	Not_bound
ENSG00000089916.17	GPATCH2L	843.231	0.924805	0.102592	9.01442	1.97908e-19	1.48525e-17	up	Not_bound
ENSG00000056586.15	RC3H2	1403.56	0.774213	0.0859211	9.01075	2.04652e-19	1.52861e-17	up	Not_bound
ENSG00000163428.3	LRRC58	2161.22	0.882579	0.0984853	8.96153	3.20213e-19	2.36943e-17	up	Not_bound
ENSG00000196935.8	SRGAP1	776.015	1.01879	0.11393	8.94228	3.81233e-19	2.80783e-17	up	Not_bound
ENSG00000113742.12	CPEB4	960.081	0.888867	0.0994921	8.93405	4.1069e-19	3.01078e-17	up	Not_bound
ENSG00000124942.13	AHNAK	13053.6	0.58566	0.0656443	8.92172	4.59121e-19	3.35032e-17	up	Not_bound
ENSG00000108510.9	MED13	2086.05	0.845117	0.0947901	8.91567	4.84866e-19	3.50587e-17	up	Not_bound
ENSG00000198146.4	ZNF770	924.283	0.969434	0.108971	8.89624	5.77702e-19	4.15814e-17	up	Not_bound
ENSG00000008294.20	SPAG9	3556.11	0.688704	0.0775059	8.88583	6.34465e-19	4.54605e-17	up	Not_bound
ENSG00000123240.16	OPTN	838.842	0.913094	0.10283	8.87965	6.70684e-19	4.78391e-17	up	Not_bound
ENSG00000178607.15	ERN1	567.089	1.11555	0.126102	8.84641	9.03783e-19	6.41767e-17	up	Not_bound
ENSG00000103044.10	HAS3	972.04	0.898787	0.101878	8.82218	1.12255e-18	7.90025e-17	up	Not_bound
ENSG00000124151.18	NCOA3	3582.48	0.665733	0.0754727	8.82085	1.13594e-18	7.95909e-17	up	Not_bound
ENSG00000128585.17	MKLN1	1283.73	0.901305	0.102262	8.81366	1.2113e-18	8.44973e-17	up	Not_bound
ENSG00000240891.7	PLCXD2	357.282	1.20857	0.137233	8.80672	1.28865e-18	8.9499e-17	up	Not_bound
ENSG00000110422.11	HIPK3	1278.05	0.841275	0.0957865	8.78281	1.59436e-18	1.09768e-16	up	Not_bound
ENSG00000116406.18	EDEM3	1142.35	0.894448	0.101979	8.77088	1.7728e-18	1.21525e-16	up	Not_bound
ENSG00000198900.5	TOP1	3051.37	0.65803	0.0752542	8.74409	2.24816e-18	1.52788e-16	up	Not_bound
ENSG00000168813.16	ZNF507	1642.25	0.803127	0.0919957	8.73004	2.54574e-18	1.72272e-16	up	Not_bound
ENSG00000187678.9	SPRY4	339.524	1.28705	0.147621	8.7186	2.8166e-18	1.89791e-16	up	Not_bound
ENSG00000059728.10	MXD1	138.324	1.9598	0.224945	8.71236	2.97602e-18	1.99684e-16	up	Not_bound
ENSG00000075420.12	FNDC3B	1827.51	0.759245	0.0872479	8.70216	3.25621e-18	2.16648e-16	up	Not_bound
ENSG00000251562.8	MALAT1	2960.45	0.862878	0.0992471	8.69424	3.49172e-18	2.31344e-16	up	Not_bound
ENSG00000153317.14	ASAP1	3742.52	0.741072	0.085267	8.69119	3.58651e-18	2.36635e-16	up	Not_bound
ENSG00000141682.11	PMAIP1	507.754	1.09038	0.125512	8.68745	3.70674e-18	2.43553e-16	up	Not_bound
ENSG00000102531.16	FNDC3A	1139.58	0.907632	0.104667	8.67161	4.26061e-18	2.77641e-16	up	Not_bound
ENSG00000159216.18	RUNX1	317.116	1.2304	0.141975	8.6663	4.46394e-18	2.89698e-16	up	Not_bound
ENSG00000157168.18	NRG1	3996.46	0.686692	0.0793126	8.65804	4.79927e-18	3.10189e-16	up	Not_bound
ENSG00000196159.11	FAT4	241.434	1.39283	0.161206	8.64008	5.61734e-18	3.60897e-16	up	Not_bound
ENSG00000185483.11	ROR1	438.636	1.13365	0.131853	8.59783	8.12398e-18	5.1664e-16	up	Not_bound
ENSG00000137145.20	DENND4C	1040.07	0.860426	0.100299	8.57862	9.60151e-18	6.0816e-16	up	Not_bound
ENSG00000129003.17	VPS13C	1585.75	0.842657	0.0982887	8.57328	1.00574e-17	6.31981e-16	up	Not_bound
ENSG00000156535.14	CD109	2132.44	0.789578	0.0923308	8.55162	1.21373e-17	7.59659e-16	up	Not_bound
ENSG00000143669.13	LYST	222.273	1.42707	0.167031	8.54375	1.2994e-17	8.10079e-16	up	Not_bound
ENSG00000100906.10	NFKBIA	1160.77	0.816898	0.0958167	8.52563	1.51978e-17	9.36409e-16	up	Not_bound
ENSG00000188647.12	PTAR1	1316.87	0.885877	0.103945	8.52256	1.56064e-17	9.57855e-16	up	Not_bound
ENSG00000112379.8	ARFGEF3	396.299	1.17159	0.137492	8.52109	1.58057e-17	9.66344e-16	up	Not_bound
ENSG00000060982.14	BCAT1	1153.78	0.865844	0.101664	8.51674	1.64105e-17	9.95634e-16	up	Not_bound
ENSG00000135540.11	NHSL1	309.809	1.25311	0.14716	8.51527	1.66208e-17	1.00454e-15	up	Not_bound
ENSG00000170921.15	TANC2	827.879	0.862532	0.101438	8.50303	1.84703e-17	1.10704e-15	up	Not_bound
ENSG00000188211.8	NCR3LG1	139.706	1.71012	0.201127	8.50268	1.85264e-17	1.10704e-15	up	Not_bound
ENSG00000104856.13	RELB	752.463	1.18215	0.139186	8.49329	2.00872e-17	1.19579e-15	up	Not_bound
ENSG00000162924.14	REL	170.759	1.64502	0.193955	8.48145	2.22407e-17	1.31903e-15	up	Not_bound
ENSG00000161011.19	SQSTM1	15194.2	0.687825	0.0813126	8.45902	2.69635e-17	1.59316e-15	up	Not_bound
ENSG00000217128.11	FNIP1	552.392	1.15033	0.13602	8.45705	2.74222e-17	1.61424e-15	up	Not_bound
ENSG00000103888.16	CEMIP	684.825	0.971908	0.114932	8.45641	2.75738e-17	1.61715e-15	up	Not_bound
ENSG00000096433.10	ITPR3	2312.15	0.696805	0.0825347	8.44257	3.10426e-17	1.80721e-15	up	Not_bound
ENSG00000154229.11	PRKCA	3284.14	0.615042	0.0730345	8.42126	3.72472e-17	2.16047e-15	up	Not_bound
ENSG00000164741.14	DLC1	182.338	1.6088	0.191077	8.41961	3.77741e-17	2.18304e-15	up	Not_bound
ENSG00000145819.16	ARHGAP26	2060.32	0.750959	0.0892477	8.41433	3.95137e-17	2.26703e-15	up	Not_bound
ENSG00000106070.18	GRB10	1614.58	0.696935	0.0828457	8.41245	4.01533e-17	2.2954e-15	up	Not_bound
ENSG00000169504.14	CLIC4	1851.07	0.764552	0.0913164	8.37255	5.63823e-17	3.21156e-15	up	Not_bound
ENSG00000165732.12	DDX21	7831.68	0.615776	0.073607	8.36572	5.97468e-17	3.37889e-15	up	Not_bound
ENSG00000114127.10	XRN1	587.355	0.967322	0.115677	8.36223	6.15431e-17	3.46809e-15	up	Not_bound
ENSG00000078177.13	N4BP2	397.453	1.1051	0.132712	8.32702	8.29059e-17	4.62259e-15	up	Not_bound
ENSG00000198780.11	FAM169A	303.987	1.22537	0.14724	8.32221	8.63348e-17	4.79688e-15	up	Not_bound
ENSG00000166833.20	NAV2	399.447	1.04676	0.126395	8.28162	1.21515e-16	6.70449e-15	up	Bound
ENSG00000115760.14	BIRC6	2101.72	0.669413	0.0808743	8.2772	1.26102e-16	6.90945e-15	up	Not_bound
ENSG00000163235.15	TGFA	346.989	1.13674	0.137498	8.26735	1.36969e-16	7.47899e-15	up	Not_bound
ENSG00000156011.16	PSD3	973.476	0.778598	0.0944338	8.24491	1.65287e-16	8.99425e-15	up	Not_bound
ENSG00000124198.8	ARFGEF2	1761.17	0.678822	0.0824305	8.23509	1.79427e-16	9.7302e-15	up	Not_bound
ENSG00000131023.12	LATS1	569.26	0.922911	0.112167	8.22803	1.90322e-16	1.02508e-14	up	Not_bound
ENSG00000174197.16	MGA	1063.94	0.778594	0.0947897	8.2139	2.14112e-16	1.14157e-14	up	Not_bound
ENSG00000214548.16	MEG3	690.573	1.09427	0.133295	8.20935	2.22387e-16	1.18171e-14	up	Not_bound
ENSG00000005884.17	ITGA3	14507.2	0.700567	0.0853942	8.20392	2.3267e-16	1.23222e-14	up	Not_bound
ENSG00000156273.15	BACH1	485.016	1.03306	0.126134	8.19018	2.60838e-16	1.36767e-14	up	Not_bound
ENSG00000127955.16	GNAI1	2157.49	0.69848	0.0853425	8.18444	2.7357e-16	1.4297e-14	up	Not_bound
ENSG00000171988.18	JMJD1C	1114.03	0.864726	0.105985	8.15897	3.37881e-16	1.75998e-14	up	Not_bound
ENSG00000148346.11	LCN2	117.948	1.82145	0.223795	8.13893	3.98796e-16	2.07047e-14	up	Not_bound
ENSG00000204186.8	ZDBF2	281.343	1.28481	0.158035	8.12991	4.29617e-16	2.2232e-14	up	Not_bound
ENSG00000138448.11	ITGAV	2260.91	0.642244	0.0790211	8.1275	4.38231e-16	2.26038e-14	up	Not_bound
ENSG00000117523.16	PRRC2C	5894.64	0.591312	0.0727697	8.12581	4.44396e-16	2.28474e-14	up	Not_bound
ENSG00000174738.12	NR1D2	730.102	0.936292	0.115597	8.09964	5.51201e-16	2.81557e-14	up	Not_bound
ENSG00000108021.20	FAM208B	2764.05	0.721003	0.0890374	8.09776	5.59813e-16	2.85037e-14	up	Not_bound
ENSG00000085063.15	CD59	2210.96	0.733127	0.0905463	8.0967	5.64679e-16	2.85677e-14	up	Not_bound
ENSG00000155304.5	HSPA13	843.685	0.899761	0.111123	8.09698	5.63392e-16	2.85677e-14	up	Not_bound
ENSG00000138134.11	STAMBPL1	760.221	0.878636	0.108527	8.09604	5.67792e-16	2.86337e-14	up	Not_bound
ENSG00000083312.17	TNPO1	6374.8	0.678107	0.0840263	8.07018	7.0192e-16	3.51737e-14	up	Not_bound
ENSG00000105976.14	MET	6902.74	0.688413	0.0853173	8.06886	7.09595e-16	3.54462e-14	up	Not_bound
ENSG00000069956.11	MAPK6	2629.25	0.725302	0.0899447	8.06386	7.39216e-16	3.68097e-14	up	Not_bound
ENSG00000076067.12	RBMS2	2117.64	0.636202	0.0790108	8.05209	8.13935e-16	4.04033e-14	up	Not_bound
ENSG00000114439.18	BBX	1794.32	0.79773	0.0991661	8.04438	8.66832e-16	4.28946e-14	up	Not_bound
ENSG00000164323.13	CFAP97	1268.9	0.869273	0.108242	8.03079	9.68445e-16	4.76253e-14	up	Not_bound
ENSG00000138685.15	FGF2	1217.05	0.751758	0.0937495	8.0188	1.06786e-15	5.23514e-14	up	Not_bound
ENSG00000113319.12	RASGRF2	187.966	1.60469	0.200165	8.01685	1.08489e-15	5.30225e-14	up	Not_bound
ENSG00000112893.9	MAN2A1	1433.53	0.691505	0.0865591	7.98882	1.36234e-15	6.59938e-14	up	Not_bound
ENSG00000159399.9	HK2	171.957	1.53532	0.192433	7.97849	1.48137e-15	7.15166e-14	up	Not_bound
ENSG00000100558.8	PLEK2	267.073	1.20134	0.150654	7.97415	1.53433e-15	7.38483e-14	up	Not_bound
ENSG00000169554.19	ZEB2	136.709	1.68426	0.211425	7.96624	1.63572e-15	7.82526e-14	up	Not_bound
ENSG00000197930.12	ERO1A	2301.37	0.708374	0.0890403	7.95566	1.78179e-15	8.47287e-14	up	Not_bound
ENSG00000148841.16	ITPRIP	760.722	0.83825	0.105476	7.94729	1.90633e-15	9.03792e-14	up	Not_bound
ENSG00000065526.10	SPEN	2034.62	0.613546	0.077259	7.94142	1.99877e-15	9.44792e-14	up	Not_bound
ENSG00000151414.14	NEK7	1024.69	0.888025	0.11196	7.93163	2.16292e-15	1.01934e-13	up	Not_bound
ENSG00000114796.15	KLHL24	188.669	1.36918	0.172888	7.91944	2.38575e-15	1.12102e-13	up	Not_bound
ENSG00000121060.17	TRIM25	2316.04	0.658333	0.0831959	7.91305	2.5115e-15	1.17662e-13	up	Not_bound
ENSG00000134109.10	EDEM1	1332.77	0.77305	0.098019	7.88674	3.10187e-15	1.44891e-13	up	Not_bound
ENSG00000111424.10	VDR	235.337	1.27861	0.16239	7.87371	3.44265e-15	1.59866e-13	up	Not_bound
ENSG00000171488.14	LRRC8C	393.325	1.00599	0.127878	7.86679	3.63853e-15	1.68468e-13	up	Not_bound
ENSG00000113249.12	HAVCR1	966.127	0.901543	0.114956	7.84248	4.41743e-15	2.02753e-13	up	Not_bound
ENSG00000164619.9	BMPER	79.5979	2.28048	0.291119	7.83349	4.74512e-15	2.17165e-13	up	Not_bound
ENSG00000111961.17	SASH1	382.774	1.01532	0.129638	7.83191	4.80495e-15	2.19269e-13	up	Bound
ENSG00000124813.21	RUNX2	74.7681	2.45058	0.313244	7.82323	5.14845e-15	2.34269e-13	up	Not_bound
ENSG00000020577.13	SAMD4A	411.415	1.1045	0.141408	7.81076	5.68442e-15	2.57916e-13	up	Not_bound
ENSG00000132953.16	XPO4	1092.02	0.773261	0.0990719	7.80505	5.94801e-15	2.69105e-13	up	Not_bound
ENSG00000186480.12	INSIG1	684.148	0.79834	0.102389	7.79709	6.3353e-15	2.84998e-13	up	Not_bound
ENSG00000171132.13	PRKCE	420.415	0.974196	0.125386	7.76959	7.87392e-15	3.52213e-13	up	Not_bound
ENSG00000082074.16	FYB1	465.64	0.949122	0.122214	7.7661	8.09427e-15	3.6105e-13	up	Not_bound
ENSG00000115464.14	USP34	2334.21	0.750552	0.0968354	7.75081	9.13106e-15	4.06153e-13	up	Not_bound
ENSG00000154447.14	SH3RF1	798.577	0.831191	0.107251	7.74993	9.19449e-15	4.07828e-13	up	Not_bound
ENSG00000132294.14	EFR3A	2320.57	0.77242	0.0997144	7.74632	9.45918e-15	4.17231e-13	up	Not_bound
ENSG00000198399.14	ITSN2	883.338	0.857518	0.110727	7.74443	9.60139e-15	4.22328e-13	up	Not_bound
ENSG00000118200.14	CAMSAP2	1527.57	0.660287	0.0853268	7.73833	1.00735e-14	4.41867e-13	up	Not_bound
ENSG00000148798.10	INA	1132.31	0.76682	0.0991244	7.73593	1.02651e-14	4.49027e-13	up	Not_bound
ENSG00000056097.15	ZFR	3060.7	0.648886	0.0838932	7.73466	1.03679e-14	4.52276e-13	up	Not_bound
ENSG00000119537.17	KDSR	940.101	0.726107	0.0940536	7.72014	1.16201e-14	5.05508e-13	up	Not_bound
ENSG00000134352.19	IL6ST	2649.83	0.687501	0.0891058	7.71555	1.20458e-14	5.22591e-13	up	Not_bound
ENSG00000110344.9	UBE4A	619.275	0.840826	0.109147	7.70362	1.32266e-14	5.72249e-13	up	Not_bound
ENSG00000196639.6	HRH1	169.681	1.40764	0.182954	7.69393	1.42679e-14	6.1562e-13	up	Not_bound
ENSG00000104093.13	DMXL2	1132.21	0.818737	0.106583	7.68166	1.57035e-14	6.73887e-13	up	Not_bound
ENSG00000107854.5	TNKS2	1731.17	0.647521	0.0844244	7.66983	1.72227e-14	7.37086e-13	up	Not_bound
ENSG00000137936.17	BCAR3	897.835	0.843704	0.110081	7.66442	1.79642e-14	7.66747e-13	up	Not_bound
ENSG00000134250.19	NOTCH2	1787.76	0.690034	0.0901315	7.65586	1.92023e-14	8.17389e-13	up	Not_bound
ENSG00000184254.16	ALDH1A3	324.175	1.1786	0.154552	7.62589	2.42359e-14	1.02193e-12	up	Not_bound
ENSG00000179820.15	MYADM	3396.09	0.618014	0.081118	7.61871	2.5623e-14	1.07623e-12	up	Not_bound
ENSG00000164463.12	CREBRF	159.374	1.45826	0.191419	7.61815	2.57334e-14	1.07801e-12	up	Not_bound
ENSG00000180530.10	NRIP1	1613.81	0.678888	0.0891709	7.61333	2.67113e-14	1.11309e-12	up	Not_bound
ENSG00000112851.14	ERBIN	2445.02	0.647659	0.0853454	7.58868	3.2317e-14	1.34315e-12	up	Not_bound
ENSG00000075223.13	SEMA3C	4436.3	0.604294	0.0796947	7.58261	3.38677e-14	1.40391e-12	up	Not_bound
ENSG00000108256.8	NUFIP2	3775.98	0.586381	0.077387	7.57726	3.52934e-14	1.45919e-12	up	Not_bound
ENSG00000151012.13	SLC7A11	4515.52	0.596946	0.0788881	7.567	3.81951e-14	1.57505e-12	up	Not_bound
ENSG00000204767.3	INSYN2B	38.7468	3.42966	0.453792	7.55778	4.10017e-14	1.68203e-12	up	Not_bound
ENSG00000137760.14	ALKBH8	348.67	1.08829	0.144206	7.54678	4.46157e-14	1.81617e-12	up	Not_bound
ENSG00000198018.6	ENTPD7	288.788	1.11248	0.147456	7.54451	4.54002e-14	1.84336e-12	up	Not_bound
ENSG00000171055.14	FEZ2	1734.25	0.693266	0.0920548	7.53102	5.03452e-14	2.03892e-12	up	Not_bound
ENSG00000120738.7	EGR1	97.3062	2.05719	0.273239	7.52889	5.11739e-14	2.06719e-12	up	Not_bound
ENSG00000120063.9	GNA13	2227.79	0.7059	0.0938968	7.51783	5.56943e-14	2.24407e-12	up	Not_bound
ENSG00000092439.14	TRPM7	1620.93	0.748258	0.0995576	7.51583	5.65518e-14	2.27009e-12	up	Not_bound
ENSG00000083168.10	KAT6A	1467.77	0.699056	0.0930345	7.51394	5.73726e-14	2.29418e-12	up	Not_bound
ENSG00000131263.12	RLIM	1279.86	0.73933	0.0987229	7.48894	6.94297e-14	2.76932e-12	up	Not_bound
ENSG00000185033.14	SEMA4B	2619.97	0.60237	0.0804614	7.48645	7.07641e-14	2.81545e-12	up	Not_bound
ENSG00000146242.8	TPBG	1157.06	0.790783	0.10567	7.48349	7.23726e-14	2.87223e-12	up	Bound
ENSG00000115355.16	CCDC88A	1660	0.736492	0.0985495	7.47332	7.81968e-14	3.09562e-12	up	Not_bound
ENSG00000104419.14	NDRG1	886.478	0.764227	0.102282	7.47176	7.91312e-14	3.12479e-12	up	Not_bound
ENSG00000173889.15	PHC3	869.555	0.876193	0.117422	7.46191	8.52771e-14	3.35078e-12	up	Not_bound
ENSG00000065243.19	PKN2	1231.34	0.717632	0.0963459	7.44849	9.44115e-14	3.69137e-12	up	Not_bound
ENSG00000080345.17	RIF1	2142.7	0.662685	0.0891062	7.43702	1.02978e-13	4.01641e-12	up	Not_bound
ENSG00000067715.13	SYT1	404.493	0.940151	0.126459	7.43443	1.05024e-13	4.08019e-12	up	Not_bound
ENSG00000130766.4	SESN2	628.914	0.940115	0.126457	7.43429	1.05129e-13	4.08019e-12	up	Not_bound
ENSG00000169826.7	CSGALNACT2	525.494	0.934901	0.125874	7.42728	1.10854e-13	4.29185e-12	up	Not_bound
ENSG00000109846.7	CRYAB	37.0116	3.43703	0.462962	7.42399	1.13642e-13	4.38908e-12	up	Not_bound
ENSG00000173542.8	MOB1B	656.391	0.864456	0.116615	7.41293	1.23539e-13	4.74186e-12	up	Not_bound
ENSG00000152409.8	JMY	504.636	0.914158	0.123348	7.41124	1.2512e-13	4.78568e-12	up	Not_bound
ENSG00000196611.4	MMP1	45.1024	9.02794	1.21845	7.40934	1.26926e-13	4.84308e-12	up	Not_bound
ENSG00000161813.21	LARP4	2351.68	0.626346	0.0848074	7.38551	1.51872e-13	5.78098e-12	up	Not_bound
ENSG00000068305.17	MEF2A	608.645	0.935497	0.127013	7.36539	1.76635e-13	6.69142e-12	up	Not_bound
ENSG00000163697.16	APBB2	477.831	0.889145	0.120906	7.35405	1.92294e-13	7.24995e-12	up	Not_bound
ENSG00000162601.9	MYSM1	537.035	0.892403	0.121406	7.35059	1.97328e-13	7.42205e-12	up	Not_bound
ENSG00000182158.14	CREB3L2	1144.84	0.653841	0.0890259	7.34439	2.06698e-13	7.75609e-12	up	Not_bound
ENSG00000011405.13	PIK3C2A	1392.49	0.810318	0.110364	7.34225	2.10032e-13	7.86254e-12	up	Not_bound
ENSG00000131018.22	SYNE1	1205.28	0.65467	0.0891945	7.3398	2.13911e-13	7.98887e-12	up	Not_bound
ENSG00000110888.17	CAPRIN2	769.101	0.845459	0.11526	7.33525	2.21313e-13	8.22651e-12	up	Not_bound
ENSG00000196850.5	PPTC7	881.337	0.706624	0.0965842	7.31614	2.55202e-13	9.44188e-12	up	Not_bound
ENSG00000101966.12	XIAP	1205.08	0.691381	0.094514	7.31512	2.57152e-13	9.49186e-12	up	Not_bound
ENSG00000109790.16	KLHL5	1680.32	0.704132	0.0963582	7.30744	2.72273e-13	1.00266e-11	up	Not_bound
ENSG00000065923.9	SLC9A7	922.831	0.756256	0.103875	7.28047	3.32661e-13	1.21937e-11	up	Not_bound
ENSG00000114771.13	AADAC	325.199	1.00467	0.138044	7.27792	3.39014e-13	1.23979e-11	up	Not_bound
ENSG00000221963.5	APOL6	312.995	1.05767	0.145544	7.26698	3.67603e-13	1.33816e-11	up	Not_bound
ENSG00000214944.9	ARHGEF28	1455.4	0.642117	0.0884436	7.26018	3.86569e-13	1.40397e-11	up	Not_bound
ENSG00000130508.10	PXDN	735.777	0.734505	0.101242	7.25492	4.01912e-13	1.45636e-11	up	Not_bound
ENSG00000106299.7	WASL	1259.13	0.64774	0.0892984	7.25366	4.05653e-13	1.46655e-11	up	Not_bound
ENSG00000158615.8	PPP1R15B	1735.06	0.587628	0.0810733	7.24811	4.2263e-13	1.52445e-11	up	Not_bound
ENSG00000104689.9	TNFRSF10A	616.786	0.865245	0.119502	7.24043	4.47259e-13	1.60597e-11	up	Not_bound
ENSG00000153214.10	TMEM87B	534.095	0.919615	0.127087	7.23611	4.61742e-13	1.65423e-11	up	Not_bound
ENSG00000134987.11	WDR36	1547.11	0.676177	0.0934681	7.23431	4.67897e-13	1.67249e-11	up	Not_bound
ENSG00000198743.6	SLC5A3	672.234	0.768257	0.106241	7.2313	4.78389e-13	1.70615e-11	up	Not_bound
ENSG00000183853.17	KIRREL1	1996.59	0.617893	0.0855506	7.22254	5.10247e-13	1.81568e-11	up	Not_bound
ENSG00000196233.13	LCOR	952.887	0.726924	0.101008	7.1967	6.1688e-13	2.18042e-11	up	Not_bound
ENSG00000139318.7	DUSP6	267.294	1.15734	0.160886	7.19352	6.31402e-13	2.22678e-11	up	Not_bound
ENSG00000101752.11	MIB1	1380.34	0.615102	0.0860822	7.14552	8.96537e-13	3.14086e-11	up	Not_bound
ENSG00000115084.13	SLC35F5	979.029	0.703175	0.0989012	7.10988	1.16143e-12	4.05989e-11	up	Not_bound
ENSG00000178502.5	KLHL11	142.722	1.45242	0.204358	7.10721	1.18409e-12	4.12997e-11	up	Not_bound
ENSG00000179148.9	ALOXE3	76.6264	2.20337	0.310414	7.09817	1.26421e-12	4.39008e-11	up	Not_bound
ENSG00000102780.16	DGKH	374.33	0.972468	0.137126	7.09181	1.32372e-12	4.57666e-11	up	Not_bound
ENSG00000198959.11	TGM2	9885.48	0.59133	0.0834134	7.08915	1.34941e-12	4.64521e-11	up	Not_bound
ENSG00000165997.4	ARL5B	1088.1	0.778575	0.109836	7.08855	1.35529e-12	4.65532e-11	up	Not_bound
ENSG00000112531.16	QKI	2003.65	0.598361	0.0844693	7.08378	1.40278e-12	4.808e-11	up	Not_bound
ENSG00000151693.10	ASAP2	618.496	0.774431	0.10939	7.07953	1.44649e-12	4.93646e-11	up	Not_bound
ENSG00000101188.4	NTSR1	31.7053	4.61831	0.65339	7.06823	1.56924e-12	5.34384e-11	up	Not_bound
ENSG00000204388.6	HSPA1B	1994.36	0.665034	0.0940984	7.06743	1.57826e-12	5.36302e-11	up	Not_bound
ENSG00000121039.9	RDH10	1040.66	0.698524	0.098903	7.06272	1.63278e-12	5.53641e-11	up	Not_bound
ENSG00000118263.14	KLF7	393.809	0.907186	0.128455	7.0623	1.63773e-12	5.54134e-11	up	Not_bound
ENSG00000005700.14	IBTK	3020.89	0.603121	0.085463	7.05711	1.70003e-12	5.73986e-11	up	Not_bound
ENSG00000206560.11	ANKRD28	1831.28	0.601573	0.085256	7.05607	1.71272e-12	5.77042e-11	up	Not_bound
ENSG00000147394.18	ZNF185	640.085	0.739961	0.104952	7.05046	1.78325e-12	5.99527e-11	up	Not_bound
ENSG00000122641.10	INHBA	30.3174	3.79019	0.537623	7.04992	1.79023e-12	6.00075e-11	up	Not_bound
ENSG00000135678.11	CPM	228.152	1.19043	0.168871	7.04931	1.79809e-12	6.00691e-11	up	Not_bound
ENSG00000066933.15	MYO9A	940.839	0.761648	0.108226	7.03755	1.95644e-12	6.4677e-11	up	Not_bound
ENSG00000145390.11	USP53	747.201	0.737896	0.104873	7.0361	1.97694e-12	6.50828e-11	up	Not_bound
ENSG00000131459.12	GFPT2	536.308	0.827864	0.117701	7.03364	2.01219e-12	6.61058e-11	up	Not_bound
ENSG00000134324.11	LPIN1	614.437	0.808097	0.114959	7.02946	2.07341e-12	6.7976e-11	up	Not_bound
ENSG00000080200.9	CRYBG3	442.767	0.973708	0.138705	7.02	2.21869e-12	7.25887e-11	up	Not_bound
ENSG00000118523.5	CTGF	440.968	0.912018	0.130016	7.01464	2.30548e-12	7.52728e-11	up	Not_bound
ENSG00000157224.15	CLDN12	688.414	0.762794	0.108884	7.00559	2.45954e-12	7.98089e-11	up	Not_bound
ENSG00000172869.14	DMXL1	664.995	0.742124	0.106088	6.99533	2.64637e-12	8.5696e-11	up	Not_bound
ENSG00000152601.17	MBNL1	2873.55	0.673427	0.0969096	6.94902	3.67831e-12	1.17669e-10	up	Not_bound
ENSG00000130513.6	GDF15	2934.7	0.84165	0.121176	6.94567	3.76679e-12	1.20256e-10	up	Not_bound
ENSG00000008513.15	ST3GAL1	390.774	0.904415	0.130496	6.93058	4.19104e-12	1.33263e-10	up	Not_bound
ENSG00000068650.18	ATP11A	1178.67	0.634071	0.0917465	6.91112	4.80847e-12	1.5198e-10	up	Not_bound
ENSG00000129315.10	CCNT1	1293.85	0.605288	0.0877175	6.90043	5.18464e-12	1.62572e-10	up	Not_bound
ENSG00000157107.13	FCHO2	618.57	0.812139	0.11773	6.89831	5.26244e-12	1.64685e-10	up	Not_bound
ENSG00000138660.11	AP1AR	616.07	0.785986	0.114059	6.89102	5.53953e-12	1.73015e-10	up	Not_bound
ENSG00000173276.13	ZBTB21	489.161	0.864695	0.125614	6.88374	5.83009e-12	1.81731e-10	up	Not_bound
ENSG00000172466.15	ZNF24	1212.1	0.614057	0.0893324	6.87385	6.24918e-12	1.93651e-10	up	Not_bound
ENSG00000114120.12	SLC25A36	966.092	0.702184	0.102413	6.85639	7.06213e-12	2.17566e-10	up	Not_bound
ENSG00000115020.16	PIKFYVE	726.869	0.740751	0.108048	6.85577	7.09272e-12	2.18084e-10	up	Not_bound
ENSG00000089159.16	PXN	2523.94	0.601547	0.0877549	6.85485	7.13866e-12	2.19071e-10	up	Not_bound
ENSG00000139496.15	NUP58	1572.95	0.647473	0.0944854	6.85263	7.25054e-12	2.21645e-10	up	Not_bound
ENSG00000244405.7	ETV5	918.089	0.648438	0.094642	6.85149	7.30854e-12	2.22988e-10	up	Not_bound
ENSG00000136048.13	DRAM1	883.558	0.670668	0.0979097	6.84986	7.3923e-12	2.2511e-10	up	Not_bound
ENSG00000115183.14	TANC1	608.594	0.741881	0.108842	6.81611	9.35398e-12	2.81598e-10	up	Not_bound
ENSG00000165417.11	GTF2A1	1236.15	0.626546	0.09205	6.80659	9.99408e-12	2.99614e-10	up	Not_bound
ENSG00000010818.9	HIVEP2	316.328	0.939546	0.138059	6.80538	1.0078e-11	3.01105e-10	up	Not_bound
ENSG00000198862.13	LTN1	744.521	0.873293	0.128345	6.80426	1.01573e-11	3.02332e-10	up	Not_bound
ENSG00000198142.4	SOWAHC	356.129	0.972731	0.143013	6.80172	1.0338e-11	3.07133e-10	up	Not_bound
ENSG00000128564.6	VGF	219.566	1.27855	0.188084	6.79778	1.06242e-11	3.15046e-10	up	Not_bound
ENSG00000085224.22	ATRX	1783.79	0.699063	0.102845	6.79723	1.06652e-11	3.1543e-10	up	Not_bound
ENSG00000187240.14	DYNC2H1	631.58	0.751967	0.110631	6.79707	1.0677e-11	3.1543e-10	up	Not_bound
ENSG00000186522.14	2022-09-10	1238.9	0.675063	0.0994069	6.79091	1.1143e-11	3.28584e-10	up	Not_bound
ENSG00000185022.11	MAFF	224.144	1.32096	0.194538	6.79023	1.11951e-11	3.29507e-10	up	Not_bound
ENSG00000133805.15	AMPD3	159.397	1.28649	0.189662	6.78307	1.17645e-11	3.44983e-10	up	Not_bound
ENSG00000133216.16	EPHB2	1065.67	0.696244	0.102771	6.77474	1.24631e-11	3.62781e-10	up	Bound
ENSG00000139146.13	SINHCAF	1730.48	0.636741	0.0939854	6.77489	1.24502e-11	3.62781e-10	up	Not_bound
ENSG00000138138.13	ATAD1	1850.66	0.67555	0.0997522	6.77228	1.26765e-11	3.67962e-10	up	Not_bound
ENSG00000197535.14	MYO5A	1771.66	0.61127	0.0902623	6.77216	1.26875e-11	3.67962e-10	up	Not_bound
ENSG00000134278.15	SPIRE1	466.889	0.819244	0.121079	6.76618	1.32229e-11	3.82788e-10	up	Not_bound
ENSG00000198315.10	ZKSCAN8	556.807	0.821466	0.121469	6.76275	1.35394e-11	3.9052e-10	up	Not_bound
ENSG00000080031.9	PTPRH	128.962	1.47264	0.217832	6.76047	1.37547e-11	3.9529e-10	up	Not_bound
ENSG00000164031.16	DNAJB14	813.471	0.664379	0.098446	6.74867	1.49208e-11	4.28026e-10	up	Not_bound
ENSG00000101311.15	FERMT1	1290.04	0.589714	0.0873996	6.74733	1.50586e-11	4.31199e-10	up	Not_bound
ENSG00000197969.12	VPS13A	1322.4	0.661779	0.0982489	6.73574	1.63098e-11	4.65343e-10	up	Not_bound
ENSG00000110330.8	BIRC2	977.421	0.671898	0.0998124	6.73161	1.67801e-11	4.77043e-10	up	Not_bound
ENSG00000169252.5	ADRB2	44.93	2.54575	0.378265	6.73006	1.69588e-11	4.80397e-10	up	Not_bound
ENSG00000143751.9	SDE2	619.294	0.770457	0.114588	6.72373	1.77125e-11	5.00852e-10	up	Not_bound
ENSG00000170160.17	CCDC144A	123.569	1.51835	0.226012	6.71803	1.842e-11	5.1993e-10	up	Not_bound
ENSG00000109133.12	TMEM33	1605.75	0.606548	0.0903572	6.71278	1.90954e-11	5.3708e-10	up	Not_bound
ENSG00000115904.12	SOS1	1259.38	0.699688	0.104303	6.70821	1.97028e-11	5.5318e-10	up	Not_bound
ENSG00000059758.7	CDK17	575.624	0.791419	0.118463	6.68074	2.37741e-11	6.61621e-10	up	Not_bound
ENSG00000172493.20	AFF1	871.936	0.651	0.0974539	6.68009	2.388e-11	6.63404e-10	up	Not_bound
ENSG00000165105.9	RASEF	483.733	0.839026	0.12576	6.67166	2.52925e-11	7.00187e-10	up	Not_bound
ENSG00000185900.9	POMK	122.831	1.5234	0.228699	6.66118	2.71637e-11	7.49367e-10	up	Not_bound
ENSG00000248323.6	LUCAT1	627.685	0.731692	0.109937	6.65557	2.82212e-11	7.75839e-10	up	Not_bound
ENSG00000110395.6	CBL	791.436	0.662743	0.0998118	6.63992	3.13852e-11	8.58351e-10	up	Not_bound
ENSG00000115808.11	STRN	1009.81	0.640817	0.0965884	6.63451	3.2559e-11	8.87387e-10	up	Not_bound
ENSG00000102699.5	PARP4	2282.31	0.586195	0.0883804	6.63263	3.29758e-11	8.95663e-10	up	Not_bound
ENSG00000116539.12	ASH1L	1440.99	0.590457	0.0890348	6.63176	3.31702e-11	8.97862e-10	up	Not_bound
ENSG00000166670.9	MMP10	27.5552	5.10007	0.769668	6.62632	3.44158e-11	9.28407e-10	up	Not_bound
ENSG00000114331.13	ACAP2	790.839	0.730132	0.110495	6.6078	3.90067e-11	1.04513e-09	up	Not_bound
ENSG00000101745.16	ANKRD12	453.313	0.912685	0.138332	6.59777	4.17395e-11	1.11458e-09	up	Not_bound
ENSG00000198380.12	GFPT1	1793.77	0.600735	0.0910771	6.59589	4.22708e-11	1.12497e-09	up	Not_bound
ENSG00000120833.13	SOCS2	403.464	0.858421	0.130263	6.5899	4.40123e-11	1.16544e-09	up	Not_bound
ENSG00000091844.7	RGS17	279.563	1.03706	0.157504	6.58432	4.56977e-11	1.20604e-09	up	Not_bound
ENSG00000120137.6	PANK3	1941.44	0.616578	0.0942185	6.54413	5.98422e-11	1.56628e-09	up	Not_bound
ENSG00000054793.13	ATP9A	1129.57	0.621216	0.0949967	6.53934	6.17905e-11	1.6093e-09	up	Not_bound
ENSG00000158711.13	ELK4	1098.4	0.619342	0.0948752	6.52796	6.66714e-11	1.73357e-09	up	Not_bound
ENSG00000185567.6	AHNAK2	8134.43	0.600187	0.0920798	6.51812	7.11934e-11	1.84508e-09	up	Not_bound
ENSG00000126821.7	SGPP1	775.736	0.643592	0.0987672	6.51625	7.20883e-11	1.86523e-09	up	Not_bound
ENSG00000113441.15	LNPEP	1267.48	0.607904	0.0933666	6.51094	7.46828e-11	1.92921e-09	up	Not_bound
ENSG00000136010.13	ALDH1L2	309.744	0.947589	0.145651	6.50589	7.72332e-11	1.9886e-09	up	Not_bound
ENSG00000238266.2	LINC00707	608.475	0.884911	0.136182	6.49798	8.14071e-11	2.08927e-09	up	Not_bound
ENSG00000173273.15	TNKS	1122.2	0.622823	0.0958632	6.497	8.19392e-11	2.09953e-09	up	Not_bound
ENSG00000198576.3	ARC	40.1755	3.02945	0.466305	6.4967	8.21001e-11	2.10025e-09	up	Not_bound
ENSG00000165029.15	ABCA1	288.111	1.0961	0.168773	6.49456	8.32783e-11	2.12696e-09	up	Not_bound
ENSG00000009413.15	REV3L	555.043	0.859553	0.132418	6.49119	8.51598e-11	2.17151e-09	up	Not_bound
ENSG00000075391.16	RASAL2	734.914	0.668511	0.103024	6.4889	8.64674e-11	2.2013e-09	up	Not_bound
ENSG00000166068.12	SPRED1	618.57	0.699171	0.107825	6.4843	8.91438e-11	2.25855e-09	up	Not_bound
ENSG00000148516.21	ZEB1	562.633	0.85034	0.131271	6.47777	9.30903e-11	2.35477e-09	up	Not_bound
ENSG00000115295.19	CLIP4	1053.08	0.656074	0.101384	6.47121	9.72218e-11	2.45144e-09	up	Not_bound
ENSG00000119314.15	PTBP3	4937.1	0.617613	0.0954629	6.46967	9.82168e-11	2.4726e-09	up	Not_bound
ENSG00000166450.12	PRTG	425.73	0.930143	0.143888	6.46436	1.01728e-10	2.54883e-09	up	Not_bound
ENSG00000089723.9	OTUB2	146.969	1.33133	0.205962	6.46395	1.02007e-10	2.55179e-09	up	Not_bound
ENSG00000174373.16	RALGAPA1	727.748	0.796148	0.123196	6.46246	1.03013e-10	2.57288e-09	up	Not_bound
ENSG00000197323.11	TRIM33	793.434	0.683434	0.105764	6.46189	1.03401e-10	2.57851e-09	up	Not_bound
ENSG00000165959.11	CLMN	616.128	0.737342	0.114167	6.45845	1.05784e-10	2.63378e-09	up	Not_bound
ENSG00000170485.16	NPAS2	1376.99	0.609871	0.0945887	6.44761	1.13626e-10	2.82017e-09	up	Not_bound
ENSG00000171617.13	ENC1	887.88	0.658034	0.102069	6.44697	1.14105e-10	2.82763e-09	up	Bound
ENSG00000164332.7	UBLCP1	1267.79	0.595381	0.0925536	6.43283	1.25253e-10	3.08938e-09	up	Not_bound
ENSG00000153207.15	AHCTF1	3122.06	0.617989	0.0960873	6.43154	1.26321e-10	3.10605e-09	up	Not_bound
ENSG00000180801.13	ARSJ	403.553	0.853522	0.132958	6.41949	1.36728e-10	3.35154e-09	up	Not_bound
ENSG00000135905.19	DOCK10	1069.23	0.610264	0.0953411	6.40085	1.54512e-10	3.7526e-09	up	Not_bound
ENSG00000176624.10	MEX3C	728.007	0.673687	0.105466	6.38772	1.68372e-10	4.08297e-09	up	Not_bound
ENSG00000164938.13	TP53INP1	301.629	0.987054	0.154597	6.3847	1.71734e-10	4.15178e-09	up	Not_bound
ENSG00000100697.14	DICER1	1632.83	0.636041	0.0996788	6.3809	1.76048e-10	4.24675e-09	up	Not_bound
ENSG00000171310.10	CHST11	545.814	0.754518	0.118249	6.38077	1.76202e-10	4.24675e-09	up	Not_bound
ENSG00000166439.5	RNF169	367.992	0.825525	0.129444	6.37745	1.80065e-10	4.32674e-09	up	Not_bound
ENSG00000157214.13	STEAP2	707.423	0.744637	0.116803	6.37513	1.82813e-10	4.38613e-09	up	Not_bound
ENSG00000145362.17	ANK2	305.957	0.888178	0.13936	6.37324	1.85073e-10	4.43364e-09	up	Not_bound
ENSG00000196776.15	CD47	1077.27	0.658046	0.103374	6.36565	1.94459e-10	4.65144e-09	up	Not_bound
ENSG00000089048.14	ESF1	1434.41	0.61864	0.0972327	6.36247	1.98536e-10	4.73467e-09	up	Not_bound
ENSG00000136111.13	TBC1D4	697.166	0.660361	0.104156	6.34012	2.2959e-10	5.45061e-09	up	Not_bound
ENSG00000151718.15	WWC2	973.832	0.602311	0.0950378	6.33759	2.33389e-10	5.52424e-09	up	Not_bound
ENSG00000116514.16	RNF19B	668.45	0.686637	0.108501	6.32836	2.47778e-10	5.83863e-09	up	Not_bound
ENSG00000118965.14	WDR35	1243	0.589033	0.0930995	6.32692	2.501e-10	5.8846e-09	up	Not_bound
ENSG00000129292.20	PHF20L1	1334.36	0.622392	0.0984465	6.32213	2.57974e-10	6.04293e-09	up	Not_bound
ENSG00000178904.18	DPY19L3	990.652	0.626678	0.0992567	6.31371	2.72426e-10	6.35326e-09	up	Not_bound
ENSG00000163297.16	ANTXR2	84.1757	1.64834	0.261571	6.30172	2.94366e-10	6.82472e-09	up	Not_bound
ENSG00000181827.14	RFX7	1157.27	0.639833	0.101562	6.29992	2.97809e-10	6.89444e-09	up	Not_bound
ENSG00000168461.12	RAB31	650.225	0.695146	0.110407	6.29624	3.04961e-10	7.03945e-09	up	Not_bound
ENSG00000279192.1	PWAR5	102.989	1.60897	0.255538	6.29641	3.04623e-10	7.03945e-09	up	Not_bound
ENSG00000163681.14	SLMAP	1011.43	0.606352	0.0963594	6.29261	3.12175e-10	7.19546e-09	up	Not_bound
ENSG00000125772.12	GPCPD1	1371.88	0.636296	0.101163	6.28978	3.17909e-10	7.30636e-09	up	Not_bound
ENSG00000175556.16	LONRF3	117.408	1.4289	0.227201	6.28916	3.19197e-10	7.31474e-09	up	Not_bound
ENSG00000185716.11	MOSMO	278.707	0.945811	0.150509	6.28407	3.2983e-10	7.54749e-09	up	Not_bound
ENSG00000172548.14	NIPAL4	179.801	1.09993	0.175082	6.28241	3.33372e-10	7.61753e-09	up	Not_bound
ENSG00000071967.11	CYBRD1	965.003	0.59478	0.0946905	6.28131	3.35736e-10	7.66048e-09	up	Not_bound
ENSG00000118985.15	ELL2	500.48	0.75427	0.120097	6.28053	3.37429e-10	7.68804e-09	up	Not_bound
ENSG00000152492.14	CCDC50	1048.19	0.626013	0.0998121	6.27191	3.56647e-10	8.11423e-09	up	Not_bound
ENSG00000137965.10	IFI44	24.3793	4.01434	0.640861	6.26398	3.7528e-10	8.50152e-09	up	Not_bound
ENSG00000140465.13	CYP1A1	63.5854	2.05692	0.328652	6.25865	3.88334e-10	8.75963e-09	up	Not_bound
ENSG00000127914.16	AKAP9	1067.4	0.664595	0.106214	6.25712	3.92159e-10	8.83334e-09	up	Not_bound
ENSG00000153234.13	NR4A2	225.895	1.0517	0.16811	6.25603	3.9489e-10	8.88221e-09	up	Not_bound
ENSG00000171016.12	PYGO1	514.95	0.741776	0.118599	6.25448	3.98852e-10	8.95861e-09	up	Not_bound
ENSG00000109686.17	SH3D19	1082.76	0.71825	0.115037	6.24365	4.27471e-10	9.57426e-09	up	Not_bound
ENSG00000196712.17	NF1	2872.76	0.639538	0.102612	6.23261	4.58731e-10	1.02599e-08	up	Not_bound
ENSG00000170802.15	FOXN2	609.345	0.789522	0.126743	6.22931	4.68481e-10	1.04485e-08	up	Not_bound
ENSG00000090339.8	ICAM1	32.3658	2.79528	0.448816	6.22811	4.72096e-10	1.05143e-08	up	Not_bound
ENSG00000127870.16	RNF6	994.78	0.647678	0.10411	6.22111	4.93642e-10	1.09479e-08	up	Not_bound
ENSG00000022267.16	FHL1	386.276	0.838594	0.134877	6.21749	5.0516e-10	1.11721e-08	up	Not_bound
ENSG00000135837.15	CEP350	1138.93	0.664119	0.106876	6.21392	5.16785e-10	1.14132e-08	up	Not_bound
ENSG00000123836.14	PFKFB2	544.229	0.779113	0.125568	6.2047	5.48012e-10	1.20692e-08	up	Not_bound
ENSG00000163848.19	ZNF148	687.154	0.659982	0.106389	6.20349	5.52229e-10	1.21452e-08	up	Not_bound
ENSG00000198879.11	SFMBT2	576.915	0.675777	0.109132	6.1923	5.9294e-10	1.29506e-08	up	Not_bound
ENSG00000066422.4	ZBTB11	778.127	0.614103	0.0992791	6.18562	6.18586e-10	1.34366e-08	up	Not_bound
ENSG00000023287.12	RB1CC1	1533.38	0.589095	0.095267	6.18362	6.26482e-10	1.35895e-08	up	Not_bound
ENSG00000166780.10	C16orf45	524.68	0.737474	0.119662	6.16296	7.13973e-10	1.53195e-08	up	Not_bound
ENSG00000152104.11	PTPN14	894.544	0.650978	0.105635	6.1625	7.16074e-10	1.53393e-08	up	Not_bound
ENSG00000173334.3	TRIB1	596.03	0.709338	0.115109	6.16233	7.16837e-10	1.53393e-08	up	Not_bound
ENSG00000128923.10	MINDY2	341.419	0.892666	0.144902	6.16048	7.25248e-10	1.54359e-08	up	Not_bound
ENSG00000179833.4	SERTAD2	633.969	0.689778	0.111989	6.15934	7.30499e-10	1.55268e-08	up	Not_bound
ENSG00000136051.14	WASHC4	1661.32	0.678297	0.11029	6.15015	7.7412e-10	1.63661e-08	up	Not_bound
ENSG00000189431.7	RASSF10	247.861	1.19497	0.194405	6.14684	7.9043e-10	1.66664e-08	up	Not_bound
ENSG00000133812.15	SBF2	879.907	0.698532	0.113762	6.14031	8.2361e-10	1.73429e-08	up	Not_bound
ENSG00000120217.13	CD274	42.7956	2.22895	0.363566	6.13079	8.74416e-10	1.83639e-08	up	Not_bound
ENSG00000060749.15	QSER1	2347.77	0.641883	0.10476	6.12719	8.94421e-10	1.87591e-08	up	Not_bound
ENSG00000182504.10	CEP97	559.704	0.67822	0.110766	6.123	9.18325e-10	1.91843e-08	up	Not_bound
ENSG00000116833.13	NR5A2	456.155	0.801594	0.130932	6.1222	9.22934e-10	1.92552e-08	up	Not_bound
ENSG00000198265.11	HELZ	765.148	0.627635	0.102613	6.1165	9.56501e-10	1.98769e-08	up	Not_bound
ENSG00000075539.14	FRYL	776.028	0.707014	0.115818	6.10455	1.03093e-09	2.13676e-08	up	Not_bound
ENSG00000012124.16	CD22	46.2837	2.16128	0.354528	6.09622	1.08604e-09	2.24803e-08	up	Not_bound
ENSG00000146414.15	SHPRH	223.666	0.993821	0.163483	6.07906	1.2089e-09	2.49257e-08	up	Not_bound
ENSG00000058272.18	PPP1R12A	1497.33	0.610148	0.100411	6.07651	1.22823e-09	2.52584e-08	up	Not_bound
ENSG00000179630.10	LACC1	166.546	1.09291	0.179962	6.07301	1.25533e-09	2.57489e-08	up	Not_bound
ENSG00000162105.18	SHANK2	744.488	0.609052	0.100422	6.06495	1.31999e-09	2.70052e-08	up	Not_bound
ENSG00000117597.17	UTP25	814.964	0.586976	0.096854	6.06043	1.35762e-09	2.77392e-08	up	Not_bound
ENSG00000177034.15	MTX3	781.739	0.645887	0.106664	6.05535	1.40115e-09	2.85549e-08	up	Not_bound
ENSG00000123094.15	RASSF8	387.691	0.776479	0.128427	6.04608	1.48415e-09	3.00531e-08	up	Not_bound
ENSG00000101972.18	STAG2	2098.5	0.590242	0.0976387	6.04517	1.49253e-09	3.01537e-08	up	Not_bound
ENSG00000153933.9	DGKE	363.619	0.85623	0.141748	6.04049	1.53648e-09	3.09938e-08	up	Not_bound
ENSG00000140379.7	BCL2A1	85.8489	1.71047	0.283491	6.03361	1.60338e-09	3.23021e-08	up	Not_bound
ENSG00000196865.4	NHLRC2	1300.43	0.655847	0.108863	6.0245	1.6963e-09	3.40442e-08	up	Not_bound
ENSG00000166046.10	TCP11L2	104.788	1.44571	0.240522	6.01071	1.84712e-09	3.68842e-08	up	Bound
ENSG00000174718.11	KIAA1551	696.921	0.785125	0.130851	6.00015	1.97141e-09	3.91685e-08	up	Not_bound
ENSG00000118596.11	SLC16A7	248.584	0.934287	0.155969	5.99021	2.09569e-09	4.13835e-08	up	Not_bound
ENSG00000171150.8	SOCS5	718.274	0.624939	0.104629	5.97293	2.33036e-09	4.56699e-08	up	Not_bound
ENSG00000112319.18	EYA4	605.912	0.721218	0.120779	5.97137	2.35274e-09	4.59946e-08	up	Not_bound
ENSG00000100784.11	RPS6KA5	191.543	1.063	0.178105	5.96838	2.39627e-09	4.67879e-08	up	Not_bound
ENSG00000085719.12	CPNE3	2261.66	0.628974	0.105627	5.95468	2.60587e-09	5.06929e-08	up	Not_bound
ENSG00000132549.18	VPS13B	681.51	0.706626	0.118921	5.94197	2.81625e-09	5.45842e-08	up	Not_bound
ENSG00000155090.14	KLF10	1355.54	0.633456	0.10665	5.9396	2.85717e-09	5.53096e-08	up	Not_bound
ENSG00000014123.9	UFL1	636.618	0.821094	0.138325	5.93596	2.9213e-09	5.63444e-08	up	Not_bound
ENSG00000150961.14	SEC24D	434.039	0.726683	0.12244	5.93499	2.93859e-09	5.6609e-08	up	Not_bound
ENSG00000240476.1	LINC00973	169.691	1.08657	0.183443	5.92319	3.15756e-09	6.06796e-08	up	Not_bound
ENSG00000172667.10	ZMAT3	534.393	0.79954	0.135024	5.92147	3.19085e-09	6.11708e-08	up	Not_bound
ENSG00000180488.15	MIGA1	480.827	0.705457	0.119349	5.91088	3.40283e-09	6.51559e-08	up	Not_bound
ENSG00000175197.12	DDIT3	106.793	1.38938	0.235567	5.89803	3.67861e-09	6.99289e-08	up	Not_bound
ENSG00000152056.16	AP1S3	582.638	0.664782	0.112881	5.88925	3.87962e-09	7.33975e-08	up	Not_bound
ENSG00000118922.17	KLF12	194.763	1.05442	0.179486	5.87468	4.23668e-09	7.96768e-08	up	Not_bound
ENSG00000101109.11	STK4	1398.45	0.589877	0.100536	5.86732	4.42895e-09	8.28989e-08	up	Not_bound
ENSG00000078747.14	ITCH	1449.69	0.605773	0.103326	5.86273	4.55315e-09	8.51229e-08	up	Not_bound
ENSG00000118873.15	RAB3GAP2	1055.61	0.643205	0.110187	5.83738	5.30269e-09	9.82082e-08	up	Not_bound
ENSG00000168944.15	CEP120	886.939	0.723632	0.124062	5.83282	5.44977e-09	1.00697e-07	up	Not_bound
ENSG00000101596.15	SMCHD1	1432.83	0.650843	0.111681	5.8277	5.6196e-09	1.03473e-07	up	Not_bound
ENSG00000132356.11	PRKAA1	1850.54	0.684378	0.117442	5.82735	5.63135e-09	1.03568e-07	up	Not_bound
ENSG00000255248.8	MIR100HG	205.054	1.08033	0.185831	5.81352	6.11724e-09	1.11469e-07	up	Not_bound
ENSG00000250271.2	AC068647.2	108.254	1.27907	0.220222	5.80812	6.31769e-09	1.14857e-07	up	Not_bound
ENSG00000109787.12	KLF3	759.267	0.592703	0.102158	5.80181	6.56037e-09	1.1886e-07	up	Not_bound
ENSG00000198162.12	MAN1A2	725.677	0.619731	0.106895	5.79755	6.72905e-09	1.21777e-07	up	Not_bound
ENSG00000164086.9	DUSP7	337.436	0.78586	0.135739	5.78951	7.05901e-09	1.27457e-07	up	Not_bound
ENSG00000149311.18	ATM	1088.14	0.600726	0.103858	5.78412	7.28911e-09	1.31163e-07	up	Not_bound
ENSG00000162852.13	CNST	511.399	0.671587	0.116183	5.7804	7.45253e-09	1.33951e-07	up	Not_bound
ENSG00000125740.13	FOSB	27.6233	2.9597	0.512418	5.77595	7.6518e-09	1.37066e-07	up	Not_bound
ENSG00000121274.12	TENT4B	757.185	0.617514	0.106918	5.77559	7.66861e-09	1.37212e-07	up	Not_bound
ENSG00000134531.9	EMP1	234.153	0.931112	0.161226	5.7752	7.68633e-09	1.37374e-07	up	Not_bound
ENSG00000137812.19	KNL1	982.937	0.641706	0.111259	5.7677	8.03624e-09	1.43143e-07	up	Not_bound
ENSG00000136158.11	SPRY2	408.078	0.773876	0.134188	5.76712	8.0637e-09	1.4347e-07	up	Not_bound
ENSG00000153179.12	RASSF3	777.591	0.656988	0.114014	5.76235	8.29491e-09	1.47419e-07	up	Not_bound
ENSG00000094975.13	SUCO	834.745	0.637326	0.110614	5.7617	8.32713e-09	1.47825e-07	up	Not_bound
ENSG00000172059.10	KLF11	167.291	1.03725	0.180237	5.75493	8.66782e-09	1.53186e-07	up	Not_bound
ENSG00000171877.20	FRMD5	183.324	1.04584	0.181912	5.74913	8.97021e-09	1.58354e-07	up	Not_bound
ENSG00000083223.17	TUT7	564.887	0.655458	0.114188	5.74019	9.45716e-09	1.66579e-07	up	Not_bound
[truncated: 527 more rows]
