# Supplementary material for: Characterizing and Targeting Genes Regulated by Transcription Factor MYBL2 in Lung Adenocarcinoma Cells
Source: Cancers (Basel). 2022 Oct 11;14(20):4979. doi: 10.3390/cancers14204979 (PMC9599349; doi:10.3390/cancers14204979)
Supplement: Supplementary file 1 [file cancers-14-04979-s001.zip › Table S5.xlsx]

## Sheet: S5A
Table S5A. Signaling pathway analysis results for genes differentially expressed upon MYBL2 knockdown
Categories	Functions	Diseases or Functions Annotation	p-Value	Genes	# of genes
Cancer, Organismal Injury and Abnormalities	head and neck neoplasia	Head and neck tumor	1.05e-25	CCDC171,CLDN3,BORA,INSYN1,CARD11,CD33,FBXW5,LRRN3,RAB27B,DACT3,SPEG,FAM120A,MMAA,SHOX2,RNPEPL1,SLC19A1,RSPH4A,TOP2A,NECTIN1,PDZD7,PSD2,SAMD9L,HECW1,CHAF1B,GPR137C,ZNF714,DENND2A,LRFN1,PPT2,CMYA5,MXRA8,DEPDC1,HLA-F,BMERB1,SELENOM,ELOF1,REPS2,LSM14B,GPR162,EFNA2,AKAP6,SH3GL1,TRPM4,BST1,FCF1,RDH11,ENPP4,DGKI,ERAL1,MXD3,TTC21A,TPM3,HVCN1,SAPCD2,PTP4A1,DPY19L2,RNF114,FZD8,NLRP1,TFR2,MGARP,FURIN,PRICKL…	1130
Cancer, Organismal Injury and Abnormalities	abdominal adenocarcinoma	Abdominal adenocarcinoma	1.04e-24	CCDC171,CLDN3,BORA,INSYN1,CARD11,TMEM53,CD33,FBXW5,LRRN3,DACT3,SPEG,FAM120A,MMAA,SHOX2,RNPEPL1,SLC19A1,RSPH4A,TOP2A,NECTIN1,PDZD7,DDIT4L,PSD2,SAMD9L,HECW1,CHAF1B,OTULINL,ZNF714,GPR137C,DENND2A,LRFN1,CMYA5,MXRA8,DEPDC1,HLA-F,BMERB1,SELENOM,ZNF138,REPS2,LSM14B,GPR162,AKAP6,SH3GL1,TRPM4,BST1,FCF1,RDH11,ENPP4,DGKI,ERAL1,MXD3,TTC21A,TPM3,HVCN1,SAPCD2,PTP4A1,DPY19L2,RNF114,FZD8,NLRP1,TFR2,MGARP,FURIN,P…	1117
Cancer, Neurological Disease, Organismal Injury and Abnormalities	glioma formation	Glioma	8.02e-24	CCDC171,CLDN3,BORA,INSYN1,CARD11,DACT3,SPEG,FAM120A,SHOX2,RNPEPL1,SLC19A1,TOP2A,NECTIN1,PDZD7,PSD2,SAMD9L,HECW1,CHAF1B,ZNF714,GPR137C,DENND2A,LRFN1,CMYA5,HLA-F,BMERB1,ELOF1,REPS2,LSM14B,GPR162,AKAP6,TRPM4,BST1,ENPP4,DGKI,ERAL1,MXD3,HVCN1,TTC21A,TPM3,DPY19L2,FZD8,NLRP1,TFR2,MGARP,FURIN,PRICKLE1,THBS1,HAUS1,TNIK,MYO1C,PIK3AP1,MAPK8IP1,SPATA6,CDCA7,NDRG4,ANO9,HSF1,PRR11,TTLL11,SV2A,IGF2BP3,NPRL3,DLG…	812
Cancer, Neurological Disease, Organismal Injury and Abnormalities	central nervous system solid tumor	Central nervous system solid tumor	4.69e-23	CCDC171,CLDN3,BORA,INSYN1,CARD11,DACT3,SPEG,FAM120A,SHOX2,RNPEPL1,SLC19A1,TOP2A,NECTIN1,PDZD7,PSD2,SAMD9L,HECW1,CHAF1B,ZNF714,GPR137C,DENND2A,LRFN1,CMYA5,HLA-F,BMERB1,ELOF1,REPS2,LSM14B,GPR162,AKAP6,TRPM4,BST1,ENPP4,DGKI,ERAL1,MXD3,HVCN1,TTC21A,TPM3,DPY19L2,FZD8,NLRP1,TFR2,MGARP,FURIN,PRICKLE1,THBS1,HAUS1,TNIK,MYO1C,PIK3AP1,MAPK8IP1,SPATA6,CDCA7,NDRG4,ANO9,HSF1,PRR11,TTLL11,SV2A,IGF2BP3,NPRL3,DLG…	826
Cancer, Organismal Injury and Abnormalities	abdominal carcinoma	Abdominal carcinoma	6.81e-23	CCDC171,CLDN3,BORA,INSYN1,CARD11,TMEM53,CD33,FBXW5,LRRN3,RAB27B,DACT3,SPEG,FAM120A,MMAA,SHOX2,RNPEPL1,SLC19A1,RSPH4A,TOP2A,NECTIN1,PDZD7,DDIT4L,PSD2,SAMD9L,HECW1,CHAF1B,GPR137C,OTULINL,ZNF714,DENND2A,LRFN1,PPT2,CMYA5,MXRA8,DEPDC1,HLA-F,BMERB1,SELENOM,ZNF138,REPS2,LSM14B,GPR162,AKAP6,SH3GL1,TRPM4,BST1,FCF1,RDH11,ENPP4,DGKI,ERAL1,MXD3,TTC21A,TPM3,HVCN1,SAPCD2,PTP4A1,DPY19L2,RNF114,FZD8,NLRP1,TFR2,M…	1157
Cancer, Neurological Disease, Organismal Injury and Abnormalities	glioma cancer	Glioma cancer	1.38e-22	CCDC171,CLDN3,BORA,INSYN1,CARD11,DACT3,SPEG,FAM120A,SHOX2,RNPEPL1,SLC19A1,TOP2A,NECTIN1,PDZD7,PSD2,SAMD9L,HECW1,CHAF1B,ZNF714,GPR137C,DENND2A,LRFN1,CMYA5,HLA-F,BMERB1,ELOF1,REPS2,LSM14B,GPR162,AKAP6,TRPM4,BST1,ENPP4,DGKI,ERAL1,MXD3,HVCN1,TTC21A,TPM3,DPY19L2,FZD8,NLRP1,TFR2,MGARP,FURIN,PRICKLE1,THBS1,TNIK,MYO1C,PIK3AP1,MAPK8IP1,SPATA6,CDCA7,NDRG4,ANO9,HSF1,PRR11,TTLL11,SV2A,IGF2BP3,NPRL3,DLGAP5,PY…	795
Cancer, Organismal Injury and Abnormalities	generation	Generation of tumor	1.43e-22	CCDC171,CLDN3,BORA,INSYN1,CARD11,TMEM53,CD33,FBXW5,LRRN3,DACT3,SPEG,FAM120A,MMAA,SHOX2,RNPEPL1,SLC19A1,RSPH4A,TOP2A,NECTIN1,PDZD7,DDIT4L,PSD2,SAMD9L,HECW1,CHAF1B,GPR137C,OTULINL,ZNF714,DENND2A,LRFN1,CMYA5,MXRA8,DEPDC1,HLA-F,BMERB1,SELENOM,ELOF1,ZNF138,REPS2,LSM14B,GPR162,AKAP6,SH3GL1,TRPM4,BST1,ENPP4,DGKI,ERAL1,MXD3,TTC21A,TPM3,HVCN1,SAPCD2,PTP4A1,DPY19L2,FZD8,NLRP1,TFR2,MGARP,FURIN,PRICKLE1,TK1,…	1089
Cancer, Neurological Disease, Organismal Injury and Abnormalities	nervous system neoplasm	Nervous system neoplasm	1.53e-22	CCDC171,CLDN3,BORA,INSYN1,CARD11,DACT3,SPEG,FAM120A,SHOX2,RNPEPL1,SLC19A1,TOP2A,NECTIN1,PDZD7,PSD2,SAMD9L,HECW1,CHAF1B,ZNF714,GPR137C,DENND2A,LRFN1,CMYA5,HLA-F,BMERB1,ELOF1,REPS2,LSM14B,GPR162,AKAP6,TRPM4,BST1,ENPP4,DGKI,ERAL1,MXD3,HVCN1,TTC21A,TPM3,DPY19L2,FZD8,NLRP1,TFR2,MGARP,FURIN,PRICKLE1,THBS1,HAUS1,TNIK,MYO1C,PIK3AP1,MAPK8IP1,SPATA6,CDCA7,NDRG4,ANO9,HSF1,PRR11,TTLL11,SV2A,IGF2BP3,NPRL3,DLG…	829
Cancer, Neurological Disease, Organismal Injury and Abnormalities	central nervous system cancer	Central nervous system cancer	1.81e-22	CCDC171,CLDN3,BORA,INSYN1,CARD11,DACT3,SPEG,FAM120A,SHOX2,RNPEPL1,SLC19A1,TOP2A,NECTIN1,PDZD7,PSD2,SAMD9L,HECW1,CHAF1B,ZNF714,GPR137C,DENND2A,LRFN1,CMYA5,HLA-F,BMERB1,ELOF1,REPS2,LSM14B,GPR162,AKAP6,TRPM4,BST1,ENPP4,DGKI,ERAL1,MXD3,HVCN1,TTC21A,TPM3,DPY19L2,FZD8,NLRP1,TFR2,MGARP,FURIN,PRICKLE1,THBS1,TNIK,MYO1C,PIK3AP1,MAPK8IP1,SPATA6,CDCA7,NDRG4,ANO9,HSF1,PRR11,TTLL11,SV2A,IGF2BP3,NPRL3,DLGAP5,PY…	805
Cancer, Neurological Disease, Organismal Injury and Abnormalities	brain glioma formation	Brain glioma	4.35e-22	CCDC171,CLDN3,BORA,INSYN1,CARD11,DACT3,SPEG,FAM120A,SHOX2,RNPEPL1,SLC19A1,TOP2A,NECTIN1,PDZD7,PSD2,SAMD9L,HECW1,CHAF1B,ZNF714,GPR137C,DENND2A,LRFN1,CMYA5,HLA-F,BMERB1,ELOF1,REPS2,LSM14B,GPR162,AKAP6,TRPM4,BST1,ENPP4,DGKI,ERAL1,MXD3,HVCN1,TTC21A,TPM3,DPY19L2,FZD8,NLRP1,TFR2,MGARP,FURIN,PRICKLE1,THBS1,HAUS1,TNIK,MYO1C,PIK3AP1,MAPK8IP1,SPATA6,CDCA7,NDRG4,ANO9,HSF1,PRR11,TTLL11,SV2A,IGF2BP3,NPRL3,DLG…	783
Cancer, Organismal Injury and Abnormalities	adenocarcinoma	Adenocarcinoma	7.54e-22	CCDC171,CLDN3,BORA,INSYN1,CARD11,TMEM53,CD33,FBXW5,LRRN3,DACT3,SPEG,FAM120A,MMAA,SHOX2,RNPEPL1,SLC19A1,RSPH4A,TOP2A,NECTIN1,PDZD7,DDIT4L,PSD2,SAMD9L,HECW1,CHAF1B,GPR137C,OTULINL,ZNF714,DENND2A,LRFN1,PPT2,CMYA5,MXRA8,DEPDC1,HLA-F,BMERB1,SELENOM,ZNF138,REPS2,LSM14B,GPR162,AKAP6,SH3GL1,TRPM4,BST1,FCF1,RDH11,ENPP4,DGKI,ERAL1,MXD3,TTC21A,TPM3,HVCN1,SAPCD2,PTP4A1,DPY19L2,RNF114,FZD8,NLRP1,TFR2,MGARP,FU…	1126
Cancer, Organismal Injury and Abnormalities	formation	Formation of solid tumor	1.03e-21	CCDC171,CLDN3,BORA,INSYN1,CARD11,TMEM53,CD33,FBXW5,LRRN3,DACT3,SPEG,FAM120A,MMAA,SHOX2,RNPEPL1,SLC19A1,RSPH4A,TOP2A,NECTIN1,PDZD7,DDIT4L,PSD2,SAMD9L,HECW1,CHAF1B,GPR137C,OTULINL,ZNF714,DENND2A,LRFN1,CMYA5,MXRA8,DEPDC1,HLA-F,BMERB1,SELENOM,ELOF1,ZNF138,REPS2,LSM14B,GPR162,AKAP6,SH3GL1,TRPM4,BST1,ENPP4,DGKI,ERAL1,MXD3,TTC21A,TPM3,HVCN1,SAPCD2,PTP4A1,DPY19L2,FZD8,NLRP1,TFR2,MGARP,FURIN,PRICKLE1,TK1,…	1103
Cancer, Gastrointestinal Disease, Organismal Injury and Abnormalities	large intestine carcinoma	Large intestine carcinoma	1.57e-21	CCDC171,BORA,INSYN1,CARD11,TMEM53,FBXW5,LRRN3,DACT3,SPEG,FAM120A,SHOX2,SLC19A1,RSPH4A,TOP2A,NECTIN1,PDZD7,PSD2,SAMD9L,HECW1,GPR137C,ZNF714,DENND2A,LRFN1,CMYA5,MXRA8,DEPDC1,HLA-F,BMERB1,SELENOM,ZNF138,REPS2,LSM14B,GPR162,AKAP6,SH3GL1,TRPM4,BST1,FCF1,RDH11,DGKI,ERAL1,MXD3,TTC21A,TPM3,HVCN1,SAPCD2,DPY19L2,RNF114,FZD8,NLRP1,TFR2,FURIN,PRICKLE1,TK1,SKA3,THBS1,TNIK,MYO1C,PIK3AP1,MAPK8IP1,CDCA7,SPATA6,M…	977
Neurological Disease, Organismal Injury and Abnormalities	brain lesion	Brain lesion	1.65e-21	CCDC171,CLDN3,BORA,INSYN1,CARD11,DACT3,SPEG,FAM120A,SHOX2,RNPEPL1,SLC19A1,TOP2A,NECTIN1,PDZD7,PSD2,SAMD9L,HECW1,CHAF1B,ZNF714,GPR137C,DENND2A,LRFN1,CMYA5,HLA-F,BMERB1,ELOF1,REPS2,LSM14B,GPR162,AKAP6,TRPM4,BST1,ENPP4,DGKI,ERAL1,MXD3,HVCN1,TTC21A,TPM3,DPY19L2,FZD8,NLRP1,TFR2,MGARP,FURIN,PRICKLE1,THBS1,HAUS1,TNIK,MYO1C,PIK3AP1,MAPK8IP1,SPATA6,CDCA7,NDRG4,ANO9,HSF1,PRR11,TTLL11,SV2A,IGF2BP3,NPRL3,DLG…	789
Cancer, Gastrointestinal Disease, Organismal Injury and Abnormalities	large intestine adenocarcinoma	Large intestine adenocarcinoma	1.74e-21	CCDC171,BORA,INSYN1,CARD11,TMEM53,FBXW5,LRRN3,DACT3,SPEG,FAM120A,SHOX2,SLC19A1,RSPH4A,TOP2A,NECTIN1,PDZD7,PSD2,SAMD9L,HECW1,GPR137C,ZNF714,DENND2A,LRFN1,CMYA5,MXRA8,DEPDC1,HLA-F,BMERB1,SELENOM,ZNF138,REPS2,LSM14B,GPR162,AKAP6,SH3GL1,TRPM4,BST1,FCF1,RDH11,DGKI,ERAL1,MXD3,TTC21A,TPM3,HVCN1,SAPCD2,DPY19L2,RNF114,FZD8,NLRP1,TFR2,FURIN,PRICKLE1,SKA3,THBS1,TNIK,MYO1C,PIK3AP1,MAPK8IP1,CDCA7,MARCKSL1,NDR…	971
Cancer, Neurological Disease, Organismal Injury and Abnormalities	brain tumor	Brain tumor	2.72e-21	CCDC171,CLDN3,BORA,INSYN1,CARD11,DACT3,SPEG,FAM120A,SHOX2,RNPEPL1,SLC19A1,TOP2A,NECTIN1,PDZD7,PSD2,SAMD9L,HECW1,CHAF1B,ZNF714,GPR137C,DENND2A,LRFN1,CMYA5,HLA-F,BMERB1,ELOF1,REPS2,LSM14B,GPR162,AKAP6,TRPM4,BST1,ENPP4,DGKI,ERAL1,MXD3,HVCN1,TTC21A,TPM3,DPY19L2,FZD8,NLRP1,TFR2,MGARP,FURIN,PRICKLE1,THBS1,HAUS1,TNIK,MYO1C,PIK3AP1,MAPK8IP1,SPATA6,CDCA7,NDRG4,ANO9,HSF1,PRR11,TTLL11,SV2A,IGF2BP3,NPRL3,DLG…	786
Cancer, Endocrine System Disorders, Organismal Injury and Abnormalities	endocrine cancer	Endocrine cancer	2.79e-21	CCDC171,CLDN3,BORA,INSYN1,CARD11,CD33,FBXW5,DACT3,SPEG,FAM120A,MMAA,SHOX2,RNPEPL1,SLC19A1,RSPH4A,TOP2A,NECTIN1,PDZD7,PSD2,SAMD9L,HECW1,CHAF1B,GPR137C,ZNF714,DENND2A,LRFN1,PPT2,CMYA5,MXRA8,DEPDC1,HLA-F,BMERB1,SELENOM,REPS2,LSM14B,EFNA2,AKAP6,SH3GL1,TRPM4,BST1,FCF1,RDH11,ENPP4,DGKI,MXD3,TTC21A,TPM3,HVCN1,SAPCD2,PTP4A1,DPY19L2,RNF114,FZD8,NLRP1,TFR2,MGARP,FURIN,PRICKLE1,TK1,SKA3,ACER2,THBS1,TNIK,MYO…	1028
Cancer, Organismal Injury and Abnormalities	nonhematologic malignant neoplasm	Nonhematologic malignant neoplasm	3.2e-21	CCDC171,CLDN3,BORA,INSYN1,CARD11,TMEM53,CD33,FBXW5,LRRN3,RAB27B,DACT3,SPEG,FAM120A,MMAA,SHOX2,RNPEPL1,SLC19A1,RSPH4A,TOP2A,NECTIN1,PDZD7,DDIT4L,PSD2,SAMD9L,HECW1,CHAF1B,GPR137C,OTULINL,ZNF714,DENND2A,LRFN1,PPT2,CMYA5,MXRA8,DEPDC1,HLA-F,BMERB1,SELENOM,ELOF1,ZNF138,REPS2,LSM14B,GPR162,EFNA2,AKAP6,SH3GL1,TRPM4,BST1,FCF1,RDH11,ENPP4,DGKI,ERAL1,MXD3,TTC21A,TPM3,HVCN1,SAPCD2,PTP4A1,DPY19L2,RNF114,FZD8,…	1231
Cancer, Gastrointestinal Disease, Organismal Injury and Abnormalities	gastrointestinal adenocarcinoma	Gastrointestinal adenocarcinoma	3.33e-21	CCDC171,BORA,INSYN1,CARD11,TMEM53,CD33,FBXW5,LRRN3,DACT3,SPEG,FAM120A,SHOX2,SLC19A1,RSPH4A,TOP2A,NECTIN1,PDZD7,DDIT4L,PSD2,SAMD9L,HECW1,GPR137C,ZNF714,DENND2A,LRFN1,CMYA5,MXRA8,DEPDC1,HLA-F,BMERB1,SELENOM,ZNF138,REPS2,LSM14B,GPR162,AKAP6,SH3GL1,TRPM4,BST1,FCF1,RDH11,ENPP4,DGKI,ERAL1,MXD3,TTC21A,TPM3,HVCN1,SAPCD2,DPY19L2,RNF114,FZD8,NLRP1,TFR2,FURIN,PRICKLE1,SKA3,THBS1,TNIK,MYO1C,PIK3AP1,MAPK8IP1,…	997
Cancer, Organismal Injury and Abnormalities	head and neck cancer	Head and neck cancer	3.99e-21	CCDC171,CLDN3,BORA,INSYN1,CARD11,CD33,FBXW5,LRRN3,RAB27B,DACT3,SPEG,FAM120A,MMAA,SHOX2,RNPEPL1,SLC19A1,RSPH4A,TOP2A,NECTIN1,PDZD7,PSD2,SAMD9L,HECW1,CHAF1B,GPR137C,ZNF714,DENND2A,LRFN1,PPT2,CMYA5,MXRA8,DEPDC1,HLA-F,BMERB1,SELENOM,ELOF1,REPS2,LSM14B,GPR162,EFNA2,AKAP6,SH3GL1,TRPM4,BST1,FCF1,RDH11,ENPP4,DGKI,MXD3,TTC21A,TPM3,HVCN1,SAPCD2,PTP4A1,DPY19L2,RNF114,FZD8,NLRP1,TFR2,MGARP,FURIN,PRICKLE1,TK1…	1065
Cancer, Endocrine System Disorders, Organismal Injury and Abnormalities	thyroid cancer	Thyroid cancer	4.12e-21	CCDC171,CLDN3,BORA,INSYN1,CARD11,CD33,FBXW5,DACT3,SPEG,FAM120A,MMAA,SHOX2,RNPEPL1,SLC19A1,RSPH4A,TOP2A,NECTIN1,PDZD7,PSD2,SAMD9L,HECW1,CHAF1B,GPR137C,DENND2A,LRFN1,PPT2,CMYA5,MXRA8,DEPDC1,HLA-F,BMERB1,SELENOM,REPS2,LSM14B,EFNA2,AKAP6,SH3GL1,TRPM4,BST1,FCF1,RDH11,ENPP4,DGKI,MXD3,TTC21A,TPM3,HVCN1,SAPCD2,PTP4A1,DPY19L2,RNF114,FZD8,NLRP1,TFR2,MGARP,FURIN,PRICKLE1,TK1,SKA3,ACER2,THBS1,TNIK,MYO1C,PIK3…	991
Cancer, Endocrine System Disorders, Organismal Injury and Abnormalities	endocrine carcinoma	Endocrine carcinoma	4.78e-21	CCDC171,CLDN3,BORA,INSYN1,CARD11,CD33,FBXW5,DACT3,SPEG,FAM120A,MMAA,SHOX2,RNPEPL1,SLC19A1,RSPH4A,TOP2A,NECTIN1,PDZD7,PSD2,SAMD9L,HECW1,CHAF1B,GPR137C,ZNF714,DENND2A,LRFN1,PPT2,CMYA5,MXRA8,DEPDC1,HLA-F,BMERB1,SELENOM,REPS2,LSM14B,EFNA2,AKAP6,SH3GL1,TRPM4,BST1,FCF1,RDH11,ENPP4,DGKI,MXD3,TTC21A,TPM3,HVCN1,SAPCD2,PTP4A1,DPY19L2,RNF114,FZD8,NLRP1,TFR2,MGARP,FURIN,PRICKLE1,TK1,SKA3,ACER2,THBS1,TNIK,MYO…	1026
Cancer, Endocrine System Disorders, Organismal Injury and Abnormalities	epithelial thyroid cancer	Thyroid carcinoma	7.24e-21	CCDC171,CLDN3,BORA,INSYN1,CARD11,CD33,FBXW5,DACT3,SPEG,FAM120A,MMAA,SHOX2,RNPEPL1,SLC19A1,RSPH4A,TOP2A,NECTIN1,PDZD7,PSD2,SAMD9L,HECW1,CHAF1B,GPR137C,DENND2A,LRFN1,PPT2,CMYA5,MXRA8,DEPDC1,HLA-F,BMERB1,SELENOM,REPS2,LSM14B,EFNA2,AKAP6,SH3GL1,TRPM4,BST1,FCF1,RDH11,ENPP4,DGKI,MXD3,TTC21A,TPM3,HVCN1,SAPCD2,PTP4A1,DPY19L2,RNF114,FZD8,NLRP1,TFR2,MGARP,FURIN,PRICKLE1,TK1,SKA3,ACER2,THBS1,TNIK,MYO1C,PIK3…	989
Cancer, Endocrine System Disorders, Organismal Injury and Abnormalities	thyroid gland tumor	Thyroid gland tumor	1.09e-20	CCDC171,CLDN3,BORA,INSYN1,CARD11,CD33,FBXW5,DACT3,SPEG,FAM120A,MMAA,SHOX2,RNPEPL1,SLC19A1,RSPH4A,TOP2A,NECTIN1,PDZD7,PSD2,SAMD9L,HECW1,CHAF1B,GPR137C,DENND2A,LRFN1,PPT2,CMYA5,MXRA8,DEPDC1,HLA-F,BMERB1,SELENOM,REPS2,LSM14B,EFNA2,AKAP6,SH3GL1,TRPM4,BST1,FCF1,RDH11,ENPP4,DGKI,MXD3,TTC21A,TPM3,HVCN1,SAPCD2,PTP4A1,DPY19L2,RNF114,FZD8,NLRP1,TFR2,MGARP,FURIN,PRICKLE1,TK1,SKA3,ACER2,THBS1,TNIK,MYO1C,PIK3…	992
Cancer, Organismal Injury and Abnormalities	non-hematological solid tumor	Non-hematological solid tumor	1.3e-20	CCDC171,CLDN3,BORA,INSYN1,CARD11,TMEM53,CD33,FBXW5,LRRN3,RAB27B,DACT3,SPEG,FAM120A,MMAA,SHOX2,RNPEPL1,SLC19A1,RSPH4A,TOP2A,NECTIN1,PDZD7,DDIT4L,PSD2,SAMD9L,HECW1,CHAF1B,GPR137C,OTULINL,ZNF714,DENND2A,LRFN1,PPT2,CMYA5,MXRA8,DEPDC1,HLA-F,BMERB1,SELENOM,ELOF1,ZNF138,REPS2,LSM14B,GPR162,EFNA2,AKAP6,SH3GL1,TRPM4,BST1,FCF1,RDH11,ENPP4,DGKI,ERAL1,MXD3,TTC21A,TPM3,HVCN1,SAPCD2,PTP4A1,DPY19L2,RNF114,FZD8,…	1232
Cancer, Organismal Injury and Abnormalities	neck neoplasm	Neck neoplasm	2.58e-20	CCDC171,CLDN3,BORA,INSYN1,CARD11,CD33,FBXW5,DACT3,SPEG,FAM120A,MMAA,SHOX2,RNPEPL1,SLC19A1,RSPH4A,TOP2A,NECTIN1,PDZD7,PSD2,SAMD9L,HECW1,CHAF1B,GPR137C,DENND2A,LRFN1,PPT2,CMYA5,MXRA8,DEPDC1,HLA-F,BMERB1,SELENOM,REPS2,LSM14B,EFNA2,AKAP6,SH3GL1,TRPM4,BST1,FCF1,RDH11,ENPP4,DGKI,MXD3,TTC21A,TPM3,HVCN1,SAPCD2,PTP4A1,DPY19L2,RNF114,FZD8,NLRP1,TFR2,MGARP,FURIN,PRICKLE1,TK1,SKA3,ACER2,THBS1,TNIK,MYO1C,PIK3…	998
Cancer, Organismal Injury and Abnormalities	non-melanoma solid tumor	Non-melanoma solid tumor	2.98e-20	CCDC171,CLDN3,BORA,INSYN1,CARD11,TMEM53,CD33,FBXW5,LRRN3,RAB27B,DACT3,SPEG,FAM120A,MMAA,SHOX2,RNPEPL1,SLC19A1,RSPH4A,TOP2A,NECTIN1,PDZD7,DDIT4L,PSD2,SAMD9L,HECW1,CHAF1B,GPR137C,OTULINL,ZNF714,DENND2A,LRFN1,PPT2,CMYA5,MXRA8,DEPDC1,HLA-F,BMERB1,SELENOM,ELOF1,ZNF138,REPS2,LSM14B,GPR162,EFNA2,AKAP6,SH3GL1,TRPM4,BST1,FCF1,RDH11,ENPP4,DGKI,ERAL1,MXD3,TTC21A,TPM3,HVCN1,SAPCD2,PTP4A1,DPY19L2,RNF114,FZD8,…	1227
Cancer, Endocrine System Disorders, Organismal Injury and Abnormalities	nonpituitary endocrine tumor	Nonpituitary endocrine tumor	4.64e-20	CCDC171,CLDN3,BORA,INSYN1,CARD11,CD33,FBXW5,DACT3,SPEG,FAM120A,MMAA,SHOX2,RNPEPL1,SLC19A1,RSPH4A,TOP2A,NECTIN1,PDZD7,PSD2,SAMD9L,HECW1,CHAF1B,GPR137C,DENND2A,LRFN1,PPT2,CMYA5,MXRA8,DEPDC1,HLA-F,BMERB1,SELENOM,REPS2,LSM14B,EFNA2,AKAP6,SH3GL1,TRPM4,BST1,FCF1,RDH11,ENPP4,DGKI,MXD3,TTC21A,TPM3,HVCN1,SAPCD2,PTP4A1,DPY19L2,RNF114,FZD8,NLRP1,TFR2,MGARP,FURIN,PRICKLE1,TK1,SKA3,ACER2,THBS1,TNIK,MYO1C,PIK3…	1004
Cancer, Organismal Injury and Abnormalities	abdominal cancer	Abdominal cancer	1.02e-19	CCDC171,CLDN3,BORA,INSYN1,CARD11,TMEM53,CD33,FBXW5,LRRN3,RAB27B,DACT3,SPEG,FAM120A,MMAA,SHOX2,RNPEPL1,SLC19A1,RSPH4A,TOP2A,NECTIN1,PDZD7,DDIT4L,PSD2,SAMD9L,HECW1,CHAF1B,GPR137C,OTULINL,ZNF714,DENND2A,LRFN1,PPT2,CMYA5,MXRA8,DEPDC1,HLA-F,BMERB1,SELENOM,ZNF138,REPS2,LSM14B,GPR162,AKAP6,SH3GL1,TRPM4,BST1,FCF1,RDH11,ENPP4,DGKI,ERAL1,MXD3,TTC21A,TPM3,HVCN1,SAPCD2,PTP4A1,DPY19L2,RNF114,FZD8,NLRP1,TFR2,M…	1172
Cancer, Endocrine System Disorders, Organismal Injury and Abnormalities	endocrine gland tumor	Endocrine gland tumor	1.1e-19	CCDC171,CLDN3,BORA,INSYN1,CARD11,CD33,FBXW5,DACT3,SPEG,FAM120A,MMAA,SHOX2,RNPEPL1,SLC19A1,RSPH4A,TOP2A,NECTIN1,PDZD7,PSD2,SAMD9L,HECW1,CHAF1B,GPR137C,ZNF714,DENND2A,LRFN1,PPT2,CMYA5,MXRA8,DEPDC1,HLA-F,BMERB1,SELENOM,REPS2,LSM14B,EFNA2,AKAP6,SH3GL1,TRPM4,BST1,FCF1,RDH11,ENPP4,DGKI,MXD3,TTC21A,TPM3,HVCN1,SAPCD2,PTP4A1,DPY19L2,RNF114,FZD8,NLRP1,TFR2,MGARP,FURIN,PRICKLE1,TK1,SKA3,ACER2,THBS1,TNIK,MYO…	1031
Cancer, Gastrointestinal Disease, Organismal Injury and Abnormalities	gastrointestinal carcinoma	Gastrointestinal carcinoma	2.19e-19	CCDC171,BORA,INSYN1,CARD11,TMEM53,CD33,FBXW5,LRRN3,RAB27B,DACT3,SPEG,FAM120A,SHOX2,SLC19A1,RSPH4A,TOP2A,NECTIN1,PDZD7,DDIT4L,PSD2,SAMD9L,HECW1,GPR137C,ZNF714,DENND2A,LRFN1,CMYA5,MXRA8,DEPDC1,HLA-F,BMERB1,SELENOM,ZNF138,REPS2,LSM14B,GPR162,AKAP6,SH3GL1,TRPM4,BST1,FCF1,RDH11,ENPP4,DGKI,ERAL1,MXD3,TTC21A,TPM3,HVCN1,SAPCD2,DPY19L2,RNF114,FZD8,NLRP1,TFR2,MGARP,FURIN,PRICKLE1,TK1,SKA3,THBS1,TNIK,MYO1C,…	1029
Cancer, Neurological Disease, Organismal Injury and Abnormalities	glioma	Grade 3-4 glioma	2.57e-19	SLC4A11,DAPK2,NMNAT2,CCDC171,KLF15,CLDN3,MIA3,ANPEP,CDHR2,FSD1,BORA,ITGA7,INSYN1,CEP41,SPEG,FAM120A,SLC25A20,TRAF1,SHOX2,RNPEPL1,BCAT1,SLC19A1,CHST2,TOP2A,NECTIN1,ZNF106,TMCC2,PDZD7,SLC16A2,PSD2,AMPD3,SAMD9L,PRDM1,CD70,HECW1,CHAF1B,PRSS35,KCND1,GPR137C,MCM9,SGK1,PNPLA7,DENND2A,HEATR5A,SORBS2,FST,LRFN1,CCDC136,WDR62,CMYA5,FBXO46,DOCK4,CNOT3,NPAS2,HLA-F,BMERB1,COG2,REPS2,DCHS1,FIBCD1,MAP1A,SMPDL3A,…	677
Cancer, Organismal Injury and Abnormalities	abdominal neoplasm	Abdominal neoplasm	2.96e-19	CCDC171,CLDN3,BORA,INSYN1,CARD11,TMEM53,CD33,FBXW5,LRRN3,RAB27B,DACT3,SPEG,FAM120A,MMAA,SHOX2,RNPEPL1,SLC19A1,RSPH4A,TOP2A,NECTIN1,PDZD7,DDIT4L,PSD2,SAMD9L,HECW1,CHAF1B,GPR137C,OTULINL,ZNF714,DENND2A,LRFN1,PPT2,CMYA5,MXRA8,DEPDC1,HLA-F,BMERB1,SELENOM,ZNF138,REPS2,LSM14B,GPR162,AKAP6,SH3GL1,TRPM4,BST1,FCF1,RDH11,ENPP4,DGKI,ERAL1,MXD3,TTC21A,TPM3,HVCN1,SAPCD2,PTP4A1,DPY19L2,RNF114,FZD8,NLRP1,TFR2,M…	1179
Cancer, Organismal Injury and Abnormalities	grade 3-4 tumor	Grade 3-4 tumor	3.35e-19	SLC4A11,DAPK2,NMNAT2,CCDC171,KLF15,CLDN3,MIA3,ANPEP,CDHR2,FSD1,BORA,ITGA7,INSYN1,CEP41,SPEG,FAM120A,SLC25A20,TRAF1,SHOX2,RNPEPL1,BCAT1,SLC19A1,CHST2,TOP2A,NECTIN1,ZNF106,TMCC2,PDZD7,SLC16A2,PSD2,AMPD3,SAMD9L,PRDM1,CD70,HECW1,CHAF1B,PRSS35,KCND1,GPR137C,MCM9,SGK1,PNPLA7,DENND2A,HEATR5A,SORBS2,FST,LRFN1,CCDC136,WDR62,CMYA5,FBXO46,DOCK4,CNOT3,NPAS2,HLA-F,BMERB1,COG2,REPS2,DCHS1,FIBCD1,MAP1A,SMPDL3A,…	680
Cancer, Organismal Injury and Abnormalities	head and neck carcinoma	Head and neck carcinoma	3.48e-19	CCDC171,CLDN3,BORA,INSYN1,CARD11,CD33,FBXW5,LRRN3,RAB27B,DACT3,SPEG,FAM120A,MMAA,SHOX2,RNPEPL1,SLC19A1,RSPH4A,TOP2A,NECTIN1,PDZD7,PSD2,SAMD9L,HECW1,CHAF1B,GPR137C,ZNF714,DENND2A,LRFN1,PPT2,CMYA5,MXRA8,DEPDC1,HLA-F,BMERB1,SELENOM,REPS2,LSM14B,EFNA2,AKAP6,SH3GL1,TRPM4,BST1,FCF1,RDH11,ENPP4,DGKI,MXD3,TTC21A,TPM3,HVCN1,SAPCD2,PTP4A1,DPY19L2,RNF114,FZD8,NLRP1,TFR2,MGARP,FURIN,PRICKLE1,TK1,SKA3,ACER2,T…	1029
Cancer, Neurological Disease, Organismal Injury and Abnormalities	glioma cancer	Grade 3-4 glioma cancer	3.68e-19	SLC4A11,DAPK2,NMNAT2,CCDC171,KLF15,CLDN3,MIA3,ANPEP,CDHR2,FSD1,BORA,ITGA7,INSYN1,CEP41,SPEG,FAM120A,SLC25A20,TRAF1,SHOX2,RNPEPL1,BCAT1,SLC19A1,CHST2,TOP2A,NECTIN1,ZNF106,TMCC2,PDZD7,SLC16A2,PSD2,AMPD3,SAMD9L,PRDM1,CD70,HECW1,CHAF1B,PRSS35,KCND1,GPR137C,MCM9,SGK1,PNPLA7,DENND2A,HEATR5A,SORBS2,FST,LRFN1,CCDC136,WDR62,CMYA5,FBXO46,DOCK4,CNOT3,NPAS2,HLA-F,BMERB1,COG2,REPS2,DCHS1,FIBCD1,MAP1A,SMPDL3A,…	676
Cancer, Organismal Injury and Abnormalities	neoplasia	Epithelial neoplasm	5.12e-19	CCDC171,CLDN3,BORA,INSYN1,CARD11,TMEM53,CD33,FBXW5,LRRN3,RAB27B,DACT3,SPEG,FAM120A,MMAA,SHOX2,RNPEPL1,SLC19A1,RSPH4A,TOP2A,NECTIN1,PDZD7,DDIT4L,PSD2,SAMD9L,HECW1,CHAF1B,GPR137C,OTULINL,ZNF714,DENND2A,LRFN1,PPT2,CMYA5,MXRA8,DEPDC1,HLA-F,BMERB1,SELENOM,ZNF138,REPS2,LSM14B,GPR162,EFNA2,AKAP6,SH3GL1,TRPM4,BST1,FCF1,RDH11,ENPP4,DGKI,ERAL1,MXD3,TTC21A,TPM3,HVCN1,SAPCD2,PTP4A1,DPY19L2,RNF114,FZD8,NLRP1,…	1215
Cancer, Organismal Injury and Abnormalities	tumorigenesis	Tumorigenesis of tissue	6.2e-19	CCDC171,CLDN3,BORA,INSYN1,CARD11,TMEM53,CD33,FBXW5,LRRN3,RAB27B,DACT3,SPEG,FAM120A,MMAA,SHOX2,RNPEPL1,SLC19A1,RSPH4A,TOP2A,NECTIN1,PDZD7,DDIT4L,PSD2,SAMD9L,HECW1,CHAF1B,GPR137C,OTULINL,ZNF714,DENND2A,LRFN1,PPT2,CMYA5,MXRA8,DEPDC1,HLA-F,BMERB1,SELENOM,ZNF138,REPS2,LSM14B,GPR162,EFNA2,AKAP6,SH3GL1,TRPM4,BST1,FCF1,RDH11,ENPP4,DGKI,ERAL1,MXD3,TTC21A,TPM3,HVCN1,SAPCD2,PTP4A1,DPY19L2,RNF114,FZD8,NLRP1,…	1217
Cancer, Organismal Injury and Abnormalities	carcinoma	Carcinoma	7.47e-19	CCDC171,CLDN3,BORA,INSYN1,CARD11,TMEM53,CD33,FBXW5,LRRN3,RAB27B,DACT3,SPEG,FAM120A,MMAA,SHOX2,RNPEPL1,SLC19A1,RSPH4A,TOP2A,NECTIN1,PDZD7,DDIT4L,PSD2,SAMD9L,HECW1,CHAF1B,GPR137C,OTULINL,ZNF714,DENND2A,LRFN1,PPT2,CMYA5,MXRA8,DEPDC1,HLA-F,BMERB1,SELENOM,ZNF138,REPS2,LSM14B,GPR162,EFNA2,AKAP6,SH3GL1,TRPM4,BST1,FCF1,RDH11,ENPP4,DGKI,ERAL1,MXD3,TTC21A,TPM3,HVCN1,SAPCD2,PTP4A1,DPY19L2,RNF114,FZD8,NLRP1,…	1214
Cancer, Gastrointestinal Disease, Organismal Injury and Abnormalities	large intestine neoplasm	Large intestine neoplasm	1.28e-18	CCDC171,CLDN3,BORA,INSYN1,CARD11,TMEM53,FBXW5,LRRN3,DACT3,SPEG,FAM120A,SHOX2,SLC19A1,RSPH4A,TOP2A,NECTIN1,PDZD7,PSD2,SAMD9L,HECW1,GPR137C,ZNF714,DENND2A,LRFN1,CMYA5,MXRA8,DEPDC1,HLA-F,BMERB1,SELENOM,ZNF138,REPS2,LSM14B,GPR162,AKAP6,SH3GL1,TRPM4,BST1,FCF1,RDH11,DGKI,ERAL1,MXD3,TTC21A,TPM3,HVCN1,SAPCD2,DPY19L2,RNF114,FZD8,NLRP1,TFR2,FURIN,PRICKLE1,TK1,SKA3,THBS1,TNIK,MYO1C,PIK3AP1,MAPK8IP1,CDCA7,SP…	1003
Cancer, Organismal Injury and Abnormalities	intraabdominal organ tumor	Intraabdominal organ tumor	1.39e-18	CCDC171,CLDN3,BORA,INSYN1,CARD11,TMEM53,CD33,FBXW5,LRRN3,RAB27B,DACT3,SPEG,FAM120A,MMAA,SHOX2,RNPEPL1,SLC19A1,RSPH4A,TOP2A,NECTIN1,PDZD7,DDIT4L,PSD2,SAMD9L,HECW1,CHAF1B,GPR137C,OTULINL,ZNF714,DENND2A,LRFN1,PPT2,CMYA5,MXRA8,DEPDC1,HLA-F,BMERB1,SELENOM,ZNF138,REPS2,LSM14B,GPR162,AKAP6,SH3GL1,TRPM4,BST1,FCF1,RDH11,ENPP4,DGKI,ERAL1,MXD3,TTC21A,TPM3,HVCN1,SAPCD2,PTP4A1,DPY19L2,RNF114,FZD8,NLRP1,TFR2,F…	1164
Cancer, Organismal Injury and Abnormalities	cancer	Cancer of secretory structure	1.86e-18	CCDC171,CLDN3,BORA,INSYN1,CARD11,TMEM53,CD33,FBXW5,DACT3,SPEG,FAM120A,MMAA,SHOX2,RNPEPL1,SLC19A1,RSPH4A,TOP2A,NECTIN1,PDZD7,PSD2,SAMD9L,HECW1,CHAF1B,GPR137C,OTULINL,DENND2A,LRFN1,PPT2,CMYA5,MXRA8,DEPDC1,HLA-F,BMERB1,SELENOM,REPS2,LSM14B,EFNA2,AKAP6,SH3GL1,TRPM4,BST1,FCF1,RDH11,ENPP4,DGKI,ERAL1,MXD3,TTC21A,TPM3,HVCN1,SAPCD2,PTP4A1,DPY19L2,RNF114,FZD8,NLRP1,TFR2,MGARP,FURIN,PRICKLE1,TK1,SKA3,ACER2,…	1062
Cancer, Gastrointestinal Disease, Organismal Injury and Abnormalities	malignant neoplasm of large intestine	Malignant neoplasm of large intestine	1.89e-18	CCDC171,CLDN3,BORA,CARD11,TMEM53,INSYN1,FBXW5,LRRN3,DACT3,SPEG,FAM120A,SHOX2,SLC19A1,RSPH4A,TOP2A,NECTIN1,PDZD7,PSD2,SAMD9L,HECW1,GPR137C,ZNF714,DENND2A,LRFN1,CMYA5,MXRA8,DEPDC1,HLA-F,BMERB1,SELENOM,ZNF138,REPS2,LSM14B,GPR162,AKAP6,SH3GL1,TRPM4,BST1,FCF1,RDH11,DGKI,ERAL1,MXD3,TTC21A,TPM3,HVCN1,SAPCD2,DPY19L2,RNF114,FZD8,NLRP1,TFR2,FURIN,PRICKLE1,TK1,SKA3,THBS1,TNIK,MYO1C,PIK3AP1,MAPK8IP1,CDCA7,SP…	1000
Cancer, Neurological Disease, Organismal Injury and Abnormalities	astrocytoma	Astrocytoma	7.15e-18	SLC4A11,NMNAT2,CCDC171,KLF15,CLDN3,MIA3,ANPEP,CDHR2,FSD1,BORA,INSYN1,CEP41,SPEG,FAM120A,SLC25A20,SHOX2,RNPEPL1,BCAT1,SLC19A1,CHST2,TOP2A,NECTIN1,ZNF106,TMCC2,PDZD7,SLC16A2,PSD2,AMPD3,PRDM1,CD70,HECW1,CHAF1B,PRSS35,KCND1,MCM9,SGK1,PNPLA7,DENND2A,HEATR5A,SORBS2,FST,LRFN1,WDR62,CMYA5,DOCK4,CNOT3,NPAS2,HLA-F,BMERB1,COG2,REPS2,DCHS1,FIBCD1,MAP1A,SMPDL3A,LSM14B,AKAP6,TRPM4,LENG9,AUNIP,ENPP4,DGKI,PLEKHA…	630
Cancer, Gastrointestinal Disease, Organismal Injury and Abnormalities	neoplasia	Gastrointestinal tumor	1.58e-17	CCDC171,CLDN3,BORA,INSYN1,CARD11,TMEM53,CD33,FBXW5,LRRN3,RAB27B,DACT3,SPEG,FAM120A,SHOX2,SLC19A1,RSPH4A,TOP2A,NECTIN1,PDZD7,DDIT4L,PSD2,SAMD9L,HECW1,GPR137C,ZNF714,DENND2A,LRFN1,CMYA5,MXRA8,DEPDC1,HLA-F,BMERB1,SELENOM,ZNF138,REPS2,LSM14B,GPR162,AKAP6,SH3GL1,TRPM4,BST1,FCF1,RDH11,ENPP4,DGKI,ERAL1,MXD3,TTC21A,TPM3,HVCN1,SAPCD2,DPY19L2,RNF114,FZD8,NLRP1,TFR2,MGARP,FURIN,PRICKLE1,TK1,SKA3,THBS1,TNIK,…	1055
Cancer, Neurological Disease, Organismal Injury and Abnormalities	high grade astrocytoma	High grade astrocytoma	1.72e-17	SLC4A11,NMNAT2,CCDC171,KLF15,CLDN3,MIA3,ANPEP,CDHR2,FSD1,BORA,INSYN1,CEP41,SPEG,FAM120A,SLC25A20,SHOX2,RNPEPL1,BCAT1,SLC19A1,CHST2,TOP2A,NECTIN1,ZNF106,TMCC2,PDZD7,SLC16A2,PSD2,AMPD3,PRDM1,CD70,HECW1,CHAF1B,PRSS35,KCND1,MCM9,SGK1,PNPLA7,DENND2A,HEATR5A,SORBS2,FST,LRFN1,WDR62,CMYA5,DOCK4,CNOT3,NPAS2,HLA-F,BMERB1,COG2,REPS2,DCHS1,FIBCD1,MAP1A,SMPDL3A,LSM14B,AKAP6,TRPM4,LENG9,AUNIP,ENPP4,DGKI,PLEKHA…	625
Cancer, Neurological Disease, Organismal Injury and Abnormalities	astrocytoma	Grade 1-4 astrocytoma	1.91e-17	SLC4A11,NMNAT2,CCDC171,KLF15,CLDN3,MIA3,ANPEP,CDHR2,FSD1,BORA,INSYN1,CEP41,SPEG,FAM120A,SLC25A20,SHOX2,RNPEPL1,BCAT1,SLC19A1,CHST2,TOP2A,NECTIN1,ZNF106,TMCC2,PDZD7,SLC16A2,PSD2,AMPD3,PRDM1,CD70,HECW1,CHAF1B,PRSS35,KCND1,MCM9,SGK1,PNPLA7,DENND2A,HEATR5A,SORBS2,FST,LRFN1,WDR62,CMYA5,DOCK4,CNOT3,NPAS2,HLA-F,BMERB1,COG2,REPS2,DCHS1,FIBCD1,MAP1A,SMPDL3A,LSM14B,AKAP6,TRPM4,LENG9,AUNIP,ENPP4,DGKI,PLEKHA…	605
Cancer, Gastrointestinal Disease, Organismal Injury and Abnormalities	gastrointestinal tract cancer	Gastrointestinal tract cancer	2.24e-17	CCDC171,CLDN3,BORA,INSYN1,CARD11,TMEM53,CD33,FBXW5,LRRN3,RAB27B,DACT3,SPEG,FAM120A,SHOX2,SLC19A1,RSPH4A,TOP2A,NECTIN1,PDZD7,DDIT4L,PSD2,SAMD9L,HECW1,GPR137C,ZNF714,DENND2A,LRFN1,CMYA5,MXRA8,DEPDC1,HLA-F,BMERB1,SELENOM,ZNF138,REPS2,LSM14B,GPR162,AKAP6,SH3GL1,TRPM4,BST1,FCF1,RDH11,ENPP4,DGKI,ERAL1,MXD3,TTC21A,TPM3,HVCN1,SAPCD2,DPY19L2,RNF114,FZD8,NLRP1,TFR2,MGARP,FURIN,PRICKLE1,TK1,SKA3,THBS1,TNIK,…	1052
Cancer, Neurological Disease, Organismal Injury and Abnormalities	brain astrocytoma	Brain astrocytoma	3.82e-17	SLC4A11,NMNAT2,CCDC171,KLF15,CLDN3,MIA3,ANPEP,CDHR2,FSD1,BORA,INSYN1,CEP41,SPEG,FAM120A,SLC25A20,SHOX2,RNPEPL1,BCAT1,SLC19A1,CHST2,TOP2A,NECTIN1,ZNF106,TMCC2,PDZD7,SLC16A2,PSD2,AMPD3,PRDM1,CD70,HECW1,CHAF1B,PRSS35,KCND1,MCM9,SGK1,PNPLA7,DENND2A,HEATR5A,SORBS2,FST,LRFN1,WDR62,CMYA5,DOCK4,CNOT3,NPAS2,HLA-F,BMERB1,COG2,REPS2,DCHS1,FIBCD1,MAP1A,SMPDL3A,LSM14B,AKAP6,TRPM4,LENG9,AUNIP,ENPP4,DGKI,PLEKHA…	602
Cancer, Organismal Injury and Abnormalities	pelvic tumor	Pelvic tumor	4.81e-17	CCDC171,CLDN3,BORA,CARD11,TMEM53,CD33,FBXW5,LRRN3,DACT3,SPEG,MMAA,SHOX2,SLC19A1,RSPH4A,TOP2A,PDZD7,PSD2,SAMD9L,HECW1,CHAF1B,OTULINL,ZNF714,DENND2A,LRFN1,CMYA5,MXRA8,DEPDC1,BMERB1,ZNF138,REPS2,LSM14B,AKAP6,SH3GL1,TRPM4,BST1,RDH11,ENPP4,DGKI,ERAL1,TTC21A,TPM3,HVCN1,SAPCD2,PTP4A1,DPY19L2,FZD8,NLRP1,TFR2,MGARP,FURIN,PRICKLE1,TK1,SKA3,ACER2,THBS1,TNIK,MYO1C,PIK3AP1,MAPK8IP1,SPATA6,MARCKSL1,NDRG4,ANO9,…	876
Cancer, Neurological Disease, Organismal Injury and Abnormalities	astrocytoma	Grade 4 astrocytoma	5.62e-17	SLC4A11,NMNAT2,CCDC171,KLF15,CLDN3,MIA3,ANPEP,CDHR2,FSD1,BORA,INSYN1,CEP41,SPEG,FAM120A,SLC25A20,SHOX2,RNPEPL1,BCAT1,SLC19A1,CHST2,TOP2A,NECTIN1,ZNF106,TMCC2,PDZD7,SLC16A2,PSD2,AMPD3,PRDM1,CD70,HECW1,CHAF1B,PRSS35,KCND1,MCM9,SGK1,PNPLA7,DENND2A,HEATR5A,SORBS2,FST,LRFN1,WDR62,CMYA5,DOCK4,CNOT3,NPAS2,HLA-F,BMERB1,COG2,REPS2,DCHS1,FIBCD1,MAP1A,SMPDL3A,LSM14B,AKAP6,TRPM4,LENG9,AUNIP,ENPP4,DGKI,PLEKHA…	600
Cancer, Neurological Disease, Organismal Injury and Abnormalities	high grade glioma	Grade 4 high grade glioma	5.62e-17	SLC4A11,NMNAT2,CCDC171,KLF15,CLDN3,MIA3,ANPEP,CDHR2,FSD1,BORA,INSYN1,CEP41,SPEG,FAM120A,SLC25A20,SHOX2,RNPEPL1,BCAT1,SLC19A1,CHST2,TOP2A,NECTIN1,ZNF106,TMCC2,PDZD7,SLC16A2,PSD2,AMPD3,PRDM1,CD70,HECW1,CHAF1B,PRSS35,KCND1,MCM9,SGK1,PNPLA7,DENND2A,HEATR5A,SORBS2,FST,LRFN1,WDR62,CMYA5,DOCK4,CNOT3,NPAS2,HLA-F,BMERB1,COG2,REPS2,DCHS1,FIBCD1,MAP1A,SMPDL3A,LSM14B,AKAP6,TRPM4,LENG9,AUNIP,ENPP4,DGKI,PLEKHA…	600
Cancer, Organismal Injury and Abnormalities	extrapancreatic malignant tumor	Extrapancreatic malignant tumor	8.51e-17	CCDC171,CLDN3,BORA,INSYN1,CARD11,TMEM53,CD33,FBXW5,LRRN3,RAB27B,DACT3,SPEG,FAM120A,MMAA,SHOX2,RNPEPL1,SLC19A1,RSPH4A,TOP2A,NECTIN1,PDZD7,DDIT4L,PSD2,SAMD9L,HECW1,CHAF1B,GPR137C,OTULINL,ZNF714,DENND2A,LRFN1,PPT2,CMYA5,MXRA8,DEPDC1,HLA-F,BMERB1,SELENOM,ELOF1,ZNF138,REPS2,LSM14B,GPR162,AKAP6,SH3GL1,TRPM4,BST1,FCF1,RDH11,ENPP4,DGKI,ERAL1,MXD3,TTC21A,TPM3,HVCN1,SAPCD2,PTP4A1,DPY19L2,RNF114,FZD8,NLRP1,…	1207
Cancer, Gastrointestinal Disease, Organismal Injury and Abnormalities	digestive system cancer	Digestive system cancer	8.99e-17	CCDC171,CLDN3,BORA,INSYN1,CARD11,TMEM53,CD33,FBXW5,LRRN3,RAB27B,DACT3,SPEG,FAM120A,SHOX2,RNPEPL1,SLC19A1,RSPH4A,TOP2A,NECTIN1,PDZD7,DDIT4L,PSD2,SAMD9L,HECW1,GPR137C,OTULINL,ZNF714,DENND2A,LRFN1,PPT2,CMYA5,MXRA8,DEPDC1,HLA-F,BMERB1,SELENOM,ZNF138,REPS2,LSM14B,GPR162,AKAP6,SH3GL1,TRPM4,BST1,FCF1,RDH11,ENPP4,DGKI,ERAL1,MXD3,TTC21A,TPM3,HVCN1,SAPCD2,DPY19L2,RNF114,FZD8,NLRP1,TFR2,MGARP,FURIN,PRICKLE1…	1112
Cancer, Organismal Injury and Abnormalities	pelvic cancer	Pelvic cancer	1.44e-16	CCDC171,CLDN3,BORA,CARD11,TMEM53,CD33,FBXW5,LRRN3,DACT3,SPEG,MMAA,SHOX2,SLC19A1,RSPH4A,TOP2A,PDZD7,PSD2,SAMD9L,HECW1,CHAF1B,OTULINL,ZNF714,DENND2A,LRFN1,CMYA5,MXRA8,DEPDC1,BMERB1,ZNF138,REPS2,LSM14B,AKAP6,SH3GL1,TRPM4,BST1,RDH11,ENPP4,DGKI,ERAL1,TTC21A,TPM3,HVCN1,SAPCD2,PTP4A1,DPY19L2,FZD8,NLRP1,TFR2,MGARP,FURIN,PRICKLE1,TK1,SKA3,ACER2,THBS1,TNIK,MYO1C,PIK3AP1,MAPK8IP1,SPATA6,MARCKSL1,NDRG4,ANO9,…	865
Cancer, Gastrointestinal Disease, Organismal Injury and Abnormalities	digestive organ tumor	Digestive organ tumor	1.86e-16	CCDC171,CLDN3,BORA,INSYN1,CARD11,TMEM53,CD33,FBXW5,LRRN3,RAB27B,DACT3,SPEG,FAM120A,SHOX2,RNPEPL1,SLC19A1,RSPH4A,TOP2A,NECTIN1,PDZD7,DDIT4L,PSD2,SAMD9L,HECW1,GPR137C,OTULINL,ZNF714,DENND2A,LRFN1,PPT2,CMYA5,MXRA8,DEPDC1,HLA-F,BMERB1,SELENOM,ZNF138,REPS2,LSM14B,GPR162,AKAP6,SH3GL1,TRPM4,BST1,FCF1,RDH11,ENPP4,DGKI,ERAL1,MXD3,TTC21A,TPM3,HVCN1,SAPCD2,DPY19L2,RNF114,FZD8,NLRP1,TFR2,MGARP,FURIN,PRICKLE1…	1123
Cancer, Organismal Injury and Abnormalities	tumorigenesis	Tumorigenesis of epithelial neoplasm	1.93e-16	CCDC171,CLDN3,INSYN1,CARD11,TMEM53,CD33,FBXW5,LRRN3,DACT3,SPEG,FAM120A,MMAA,SHOX2,SLC19A1,RSPH4A,TOP2A,NECTIN1,PDZD7,DDIT4L,PSD2,SAMD9L,HECW1,CHAF1B,OTULINL,DENND2A,LRFN1,CMYA5,MXRA8,DEPDC1,HLA-F,SELENOM,ZNF138,REPS2,GPR162,AKAP6,SH3GL1,TRPM4,BST1,ENPP4,DGKI,MXD3,TTC21A,TPM3,HVCN1,SAPCD2,PTP4A1,DPY19L2,FZD8,NLRP1,TFR2,PRICKLE1,TK1,SKA3,ACER2,THBS1,TNIK,MYO1C,PIK3AP1,MAPK8IP1,CDCA7,SPATA6,MARCKSL1…	957
Cancer, Organismal Injury and Abnormalities	malignant solid tumor	Malignant solid tumor	2e-16	CCDC171,CLDN3,BORA,INSYN1,CARD11,TMEM53,CD33,FBXW5,LRRN3,RAB27B,DACT3,SPEG,FAM120A,MMAA,SHOX2,RNPEPL1,SLC19A1,RSPH4A,TOP2A,NECTIN1,PDZD7,DDIT4L,PSD2,SAMD9L,HECW1,CHAF1B,GPR137C,OTULINL,ZNF714,DENND2A,LRFN1,PPT2,CMYA5,MXRA8,DEPDC1,HLA-F,BMERB1,SELENOM,ELOF1,ZNF138,REPS2,LSM14B,GPR162,EFNA2,AKAP6,SH3GL1,TRPM4,BST1,FCF1,RDH11,ENPP4,DGKI,ERAL1,MXD3,TTC21A,TPM3,HVCN1,SAPCD2,PTP4A1,DPY19L2,RNF114,FZD8,…	1236
Cancer, Organismal Injury and Abnormalities	incidence	Incidence of tumor	2.41e-16	CCDC171,CLDN3,INSYN1,CARD11,TMEM53,CD33,FBXW5,LRRN3,DACT3,SPEG,FAM120A,MMAA,SHOX2,SLC19A1,RSPH4A,TOP2A,NECTIN1,PDZD7,DDIT4L,PSD2,SAMD9L,HECW1,CHAF1B,OTULINL,DENND2A,LRFN1,CMYA5,MXRA8,DEPDC1,HLA-F,BMERB1,SELENOM,ZNF138,REPS2,GPR162,AKAP6,SH3GL1,TRPM4,BST1,ENPP4,DGKI,ERAL1,MXD3,TTC21A,TPM3,HVCN1,SAPCD2,PTP4A1,DPY19L2,FZD8,NLRP1,TFR2,PRICKLE1,TK1,SKA3,ACER2,THBS1,TNIK,MYO1C,PIK3AP1,MAPK8IP1,CDCA7,SP…	984
Cancer, Organismal Injury and Abnormalities	frequency	Frequency of tumor	4.6e-16	CCDC171,CLDN3,INSYN1,CARD11,TMEM53,CD33,FBXW5,LRRN3,DACT3,SPEG,FAM120A,MMAA,SHOX2,SLC19A1,RSPH4A,TOP2A,NECTIN1,PDZD7,DDIT4L,PSD2,SAMD9L,HECW1,CHAF1B,OTULINL,DENND2A,LRFN1,CMYA5,MXRA8,DEPDC1,HLA-F,SELENOM,ZNF138,REPS2,GPR162,AKAP6,SH3GL1,TRPM4,BST1,ENPP4,DGKI,MXD3,TTC21A,TPM3,HVCN1,SAPCD2,PTP4A1,DPY19L2,FZD8,NLRP1,TFR2,PRICKLE1,TK1,SKA3,ACER2,THBS1,TNIK,MYO1C,PIK3AP1,MAPK8IP1,CDCA7,SPATA6,MARCKSL1…	960
Cancer, Organismal Injury and Abnormalities	genitourinary carcinoma	Genitourinary carcinoma	5.54e-16	CCDC171,CLDN3,BORA,CARD11,TMEM53,CD33,FBXW5,LRRN3,DACT3,SPEG,MMAA,SHOX2,SLC19A1,RSPH4A,TOP2A,PSD2,SAMD9L,HECW1,CHAF1B,OTULINL,ZNF714,DENND2A,LRFN1,PPT2,CMYA5,DEPDC1,ZNF138,REPS2,LSM14B,AKAP6,SH3GL1,TRPM4,BST1,RDH11,ENPP4,DGKI,ERAL1,TTC21A,HVCN1,SAPCD2,PTP4A1,DPY19L2,FZD8,NLRP1,TFR2,MGARP,FURIN,PRICKLE1,TK1,SKA3,ACER2,THBS1,TNIK,MYO1C,PIK3AP1,MAPK8IP1,SPATA6,MARCKSL1,NDRG4,ANO9,BTN2A1,HSF1,PRR11,T…	898
Cancer, Organismal Injury and Abnormalities	development	Development of carcinoma	5.88e-16	CCDC171,CLDN3,INSYN1,CARD11,TMEM53,CD33,FBXW5,LRRN3,DACT3,SPEG,FAM120A,MMAA,SHOX2,SLC19A1,RSPH4A,TOP2A,NECTIN1,PDZD7,DDIT4L,PSD2,SAMD9L,HECW1,CHAF1B,OTULINL,DENND2A,LRFN1,CMYA5,MXRA8,DEPDC1,HLA-F,SELENOM,ZNF138,REPS2,GPR162,AKAP6,SH3GL1,TRPM4,BST1,ENPP4,DGKI,MXD3,TTC21A,TPM3,HVCN1,SAPCD2,PTP4A1,DPY19L2,FZD8,NLRP1,TFR2,PRICKLE1,TK1,SKA3,ACER2,THBS1,TNIK,MYO1C,PIK3AP1,MAPK8IP1,CDCA7,SPATA6,MARCKSL1…	950
Cancer, Organismal Injury and Abnormalities	malignant genitourinary solid tumor	Malignant genitourinary solid tumor	6.21e-16	CCDC171,CLDN3,BORA,CARD11,TMEM53,CD33,FBXW5,LRRN3,DACT3,SPEG,MMAA,SHOX2,SLC19A1,RSPH4A,TOP2A,PSD2,SAMD9L,HECW1,CHAF1B,OTULINL,ZNF714,DENND2A,LRFN1,PPT2,CMYA5,MXRA8,DEPDC1,BMERB1,ZNF138,REPS2,LSM14B,AKAP6,SH3GL1,TRPM4,BST1,RDH11,ENPP4,DGKI,ERAL1,TTC21A,TPM3,HVCN1,SAPCD2,PTP4A1,DPY19L2,FZD8,NLRP1,TFR2,MGARP,FURIN,PRICKLE1,TK1,SKA3,ACER2,THBS1,TNIK,MYO1C,PIK3AP1,MAPK8IP1,CDCA7,SPATA6,MARCKSL1,NDRG4,…	945
Cancer, Organismal Injury and Abnormalities	development	Development of malignant tumor	6.95e-16	CCDC171,CLDN3,INSYN1,CARD11,TMEM53,CD33,FBXW5,LRRN3,DACT3,SPEG,FAM120A,MMAA,SHOX2,SLC19A1,RSPH4A,TOP2A,NECTIN1,PDZD7,DDIT4L,PSD2,SAMD9L,HECW1,CHAF1B,OTULINL,DENND2A,LRFN1,CMYA5,MXRA8,DEPDC1,HLA-F,SELENOM,ZNF138,REPS2,GPR162,AKAP6,SH3GL1,TRPM4,BST1,ENPP4,DGKI,MXD3,TTC21A,TPM3,HVCN1,SAPCD2,PTP4A1,DPY19L2,FZD8,NLRP1,TFR2,PRICKLE1,TK1,SKA3,ACER2,THBS1,TNIK,MYO1C,PIK3AP1,MAPK8IP1,CDCA7,SPATA6,MARCKSL1…	954
Cancer, Organismal Injury and Abnormalities	solid tumor	Solid tumor	8.74e-16	CCDC171,CLDN3,BORA,INSYN1,CARD11,TMEM53,CD33,FBXW5,LRRN3,RAB27B,DACT3,SPEG,FAM120A,MMAA,SHOX2,RNPEPL1,SLC19A1,RSPH4A,TOP2A,NECTIN1,PDZD7,DDIT4L,PSD2,SAMD9L,HECW1,CHAF1B,GPR137C,OTULINL,ZNF714,DENND2A,LRFN1,PPT2,CMYA5,MXRA8,DEPDC1,HLA-F,BMERB1,SELENOM,ELOF1,ZNF138,REPS2,LSM14B,GPR162,EFNA2,AKAP6,SH3GL1,TRPM4,BST1,FCF1,RDH11,ENPP4,DGKI,ERAL1,MXD3,TTC21A,TPM3,HVCN1,SAPCD2,PTP4A1,DPY19L2,RNF114,FZD8,…	1238
Cancer, Organismal Injury and Abnormalities	extracranial solid tumor	Extracranial solid tumor	1.28e-15	CCDC171,CLDN3,BORA,INSYN1,CARD11,TMEM53,CD33,FBXW5,LRRN3,RAB27B,DACT3,SPEG,FAM120A,MMAA,SHOX2,RNPEPL1,SLC19A1,RSPH4A,TOP2A,NECTIN1,PDZD7,DDIT4L,PSD2,SAMD9L,HECW1,CHAF1B,GPR137C,OTULINL,ZNF714,DENND2A,LRFN1,PPT2,CMYA5,MXRA8,DEPDC1,HLA-F,BMERB1,SELENOM,ZNF138,REPS2,LSM14B,GPR162,EFNA2,AKAP6,SH3GL1,TRPM4,BST1,FCF1,RDH11,ENPP4,DGKI,ERAL1,MXD3,TTC21A,TPM3,HVCN1,SAPCD2,PTP4A1,DPY19L2,RNF114,FZD8,NLRP1,…	1232
Cancer, Organismal Injury and Abnormalities	pelvic carcinoma	Pelvic carcinoma	4.6e-15	CCDC171,CLDN3,BORA,CARD11,TMEM53,CD33,LRRN3,FBXW5,SPEG,MMAA,SHOX2,SLC19A1,TOP2A,RSPH4A,PDZD7,PSD2,SAMD9L,HECW1,CHAF1B,OTULINL,ZNF714,DENND2A,LRFN1,CMYA5,DEPDC1,ZNF138,REPS2,LSM14B,AKAP6,SH3GL1,TRPM4,BST1,RDH11,ENPP4,DGKI,ERAL1,HVCN1,TTC21A,TPM3,SAPCD2,PTP4A1,DPY19L2,FZD8,NLRP1,TFR2,MGARP,FURIN,PRICKLE1,TK1,ACER2,SKA3,THBS1,TNIK,MYO1C,PIK3AP1,MAPK8IP1,SPATA6,MARCKSL1,NDRG4,ANO9,BTN2A1,TMTC1,HSF1,T…	818
Cancer, Organismal Injury and Abnormalities, Reproductive System Disease	genital tumor	Genital tumor	5.73e-15	CCDC171,CLDN3,BORA,CARD11,TMEM53,CD33,LRRN3,FBXW5,DACT3,SPEG,MMAA,SHOX2,SLC19A1,TOP2A,RSPH4A,PSD2,SAMD9L,HECW1,CHAF1B,OTULINL,DENND2A,LRFN1,CMYA5,MXRA8,DEPDC1,BMERB1,ZNF138,REPS2,AKAP6,SH3GL1,TRPM4,BST1,RDH11,ENPP4,DGKI,ERAL1,TTC21A,TPM3,SAPCD2,PTP4A1,DPY19L2,NLRP1,TFR2,MGARP,PRICKLE1,TK1,ACER2,SKA3,THBS1,TNIK,MYO1C,PIK3AP1,MAPK8IP1,SPATA6,MARCKSL1,ANO9,BTN2A1,HSF1,TTLL11,SV2A,RCAN1,VSTM2L,IGF2BP…	818
Cancer, Organismal Injury and Abnormalities	melanoma	Melanoma	6.71e-15	BORA,CARD11,TMEM53,CD33,FBXW5,LRRN3,RAB27B,DACT3,SPEG,FAM120A,MMAA,SHOX2,RNPEPL1,SLC19A1,TOP2A,NECTIN1,PDZD7,DDIT4L,PSD2,SAMD9L,HECW1,CHAF1B,OTULINL,ZNF714,DENND2A,LRFN1,CMYA5,MXRA8,DEPDC1,HLA-F,ELOF1,ZNF138,REPS2,LSM14B,GPR162,EFNA2,AKAP6,TRPM4,RDH11,ENPP4,DGKI,ERAL1,MXD3,TTC21A,HVCN1,DPY19L2,RNF114,FZD8,NLRP1,FURIN,PRICKLE1,THBS1,HAUS1,TNIK,PIK3AP1,MAPK8IP1,CDCA7,SPATA6,ANO9,BTN2A1,TMTC1,HSF1,P…	919
Cancer, Organismal Injury and Abnormalities	genitourinary adenocarcinoma	Genitourinary adenocarcinoma	8.08e-15	CCDC171,CLDN3,BORA,CARD11,TMEM53,LRRN3,FBXW5,SPEG,MMAA,SHOX2,SLC19A1,TOP2A,RSPH4A,PSD2,SAMD9L,HECW1,CHAF1B,OTULINL,DENND2A,LRFN1,PPT2,CMYA5,DEPDC1,ZNF138,REPS2,AKAP6,SH3GL1,TRPM4,BST1,RDH11,ENPP4,DGKI,ERAL1,TTC21A,SAPCD2,PTP4A1,DPY19L2,FZD8,NLRP1,TFR2,MGARP,PRICKLE1,TK1,ACER2,SKA3,THBS1,TNIK,MYO1C,PIK3AP1,MAPK8IP1,SPATA6,MARCKSL1,ANO9,BTN2A1,HSF1,TTLL11,SV2A,RCAN1,VSTM2L,IGF2BP3,NPRL3,PYCR1,SLIT2…	799
Cancer, Organismal Injury and Abnormalities, Reproductive System Disease	genital tract cancer	Genital tract cancer	1.11e-14	CCDC171,CLDN3,BORA,CARD11,TMEM53,CD33,LRRN3,FBXW5,DACT3,SPEG,MMAA,SHOX2,SLC19A1,TOP2A,RSPH4A,PSD2,SAMD9L,HECW1,CHAF1B,OTULINL,DENND2A,LRFN1,CMYA5,MXRA8,DEPDC1,BMERB1,ZNF138,REPS2,AKAP6,SH3GL1,TRPM4,BST1,RDH11,ENPP4,DGKI,ERAL1,TTC21A,TPM3,SAPCD2,PTP4A1,DPY19L2,NLRP1,TFR2,MGARP,PRICKLE1,TK1,ACER2,SKA3,THBS1,TNIK,MYO1C,PIK3AP1,MAPK8IP1,SPATA6,MARCKSL1,ANO9,BTN2A1,HSF1,TTLL11,SV2A,RCAN1,VSTM2L,IGF2BP…	807
Cancer, Organismal Injury and Abnormalities	genitourinary tumor	Genitourinary tumor	2.32e-14	CCDC171,CLDN3,BORA,CARD11,TMEM53,CD33,FBXW5,LRRN3,DACT3,SPEG,MMAA,SHOX2,SLC19A1,RSPH4A,TOP2A,PSD2,SAMD9L,HECW1,CHAF1B,OTULINL,ZNF714,DENND2A,LRFN1,PPT2,CMYA5,MXRA8,DEPDC1,BMERB1,ZNF138,REPS2,LSM14B,AKAP6,SH3GL1,TRPM4,BST1,RDH11,ENPP4,DGKI,ERAL1,TTC21A,TPM3,HVCN1,SAPCD2,PTP4A1,DPY19L2,FZD8,NLRP1,TFR2,MGARP,FURIN,PRICKLE1,TK1,SKA3,ACER2,THBS1,TNIK,MYO1C,PIK3AP1,MAPK8IP1,CDCA7,SPATA6,MARCKSL1,NDRG4,…	948
Cancer, Organismal Injury and Abnormalities	anogenital cancer	Anogenital cancer	3.86e-14	CCDC171,CLDN3,BORA,CARD11,TMEM53,CD33,FBXW5,LRRN3,DACT3,SPEG,MMAA,SHOX2,SLC19A1,RSPH4A,TOP2A,PSD2,SAMD9L,HECW1,CHAF1B,OTULINL,DENND2A,LRFN1,PPT2,CMYA5,MXRA8,DEPDC1,BMERB1,ZNF138,REPS2,AKAP6,SH3GL1,TRPM4,BST1,RDH11,ENPP4,DGKI,ERAL1,TTC21A,TPM3,HVCN1,SAPCD2,PTP4A1,DPY19L2,FZD8,NLRP1,TFR2,MGARP,PRICKLE1,TK1,SKA3,ACER2,THBS1,TNIK,MYO1C,PIK3AP1,MAPK8IP1,CDCA7,SPATA6,MARCKSL1,ANO9,BTN2A1,TMTC1,HSF1,PRR…	884
Cancer, Organismal Injury and Abnormalities	connective or soft tissue tumor	Connective or soft tissue tumor	1.89e-13	CLDN3,BORA,CARD11,TMEM53,CD33,FBXW5,LRRN3,RAB27B,DACT3,SPEG,FAM120A,MMAA,SHOX2,SLC19A1,TOP2A,NECTIN1,PDZD7,DDIT4L,PSD2,SAMD9L,HECW1,CHAF1B,OTULINL,ZNF714,DENND2A,LRFN1,CMYA5,MXRA8,ZNF138,REPS2,LSM14B,GPR162,EFNA2,AKAP6,TRPM4,ENPP4,DGKI,ERAL1,TTC21A,HVCN1,DPY19L2,RNF114,FZD8,NLRP1,FURIN,PRICKLE1,SKA3,THBS1,HAUS1,TNIK,MYO1C,PIK3AP1,MAPK8IP1,CDCA7,ANO9,BTN2A1,TMTC1,HSF1,PRR11,TTLL11,SV2A,VSTM2L,TMEM…	888
Cancer, Dermatological Diseases and Conditions, Organismal Injury and Abnormalities	cutaneous melanoma	Cutaneous melanoma	3.08e-13	BORA,CARD11,TMEM53,CD33,LRRN3,FBXW5,RAB27B,DACT3,SPEG,FAM120A,MMAA,SHOX2,TOP2A,NECTIN1,PDZD7,DDIT4L,PSD2,SAMD9L,HECW1,CHAF1B,OTULINL,ZNF714,DENND2A,LRFN1,CMYA5,MXRA8,ZNF138,REPS2,LSM14B,GPR162,EFNA2,AKAP6,TRPM4,ENPP4,DGKI,HVCN1,TTC21A,DPY19L2,RNF114,FZD8,NLRP1,FURIN,PRICKLE1,THBS1,HAUS1,TNIK,PIK3AP1,MAPK8IP1,CDCA7,ANO9,BTN2A1,TMTC1,HSF1,PRR11,TTLL11,SV2A,VSTM2L,TMEM130,RASL10A,NPRL3,DLGAP5,PYCR1,…	842
Cancer, Organismal Injury and Abnormalities	pelvic adenocarcinoma	Pelvic adenocarcinoma	3.78e-13	SLC4A11,NMNAT2,CCDC171,ZMIZ2,CLDN3,MIA3,HID1,GPD1,ANPEP,BORA,ITGA7,CARD11,TMEM53,CEP41,RSPRY1,LRRN3,FBXW5,SPEG,MMAA,SHOX2,BCAT1,PON1,SLC19A1,CHST2,TOP2A,RSPH4A,ZNF106,PDZD7,PSD2,AMPD3,SAMD9L,PRDM1,CD70,HECW1,CHAF1B,OTULINL,KCND1,ZMYND15,MCM9,SGK1,PNPLA7,DENND2A,ZNF671,HEATR5A,SORBS2,ZSWIM3,LRFN1,CCDC136,SULF2,CMYA5,FBXO46,DEPDC1,DOCK4,CNOT3,NPAS2,ORC1,ZNF138,REPS2,DCHS1,MAP1A,SMPDL3A,AKAP6,SH3GL1…	740
Cancer, Gastrointestinal Disease, Organismal Injury and Abnormalities	development	Development of digestive organ tumor	4.43e-13	SLC4A11,DAPK2,GNA11,CCDC171,ZMIZ2,MIA3,HID1,ANPEP,CDHR2,ITGA7,INSYN1,CARD11,TMEM53,CD33,CEP41,LRRN3,DACT3,SPEG,FAM120A,TRAF1,TTYH2,BCAT1,PON1,SLC19A1,CHST2,TOP2A,RSPH4A,NECTIN1,ZNF106,TMCC2,PDZD7,SLC16A2,DDIT4L,PSD2,SAMD9L,PRDM1,HECW1,PRSS35,KCND1,PNPLA7,DENND2A,ZNF671,SORBS2,LRFN1,NHLRC3,CCDC136,WDR62,SULF2,CMYA5,MXRA8,FBXO46,DOCK4,CNOT3,NPAS2,HLA-F,SELENOM,COG2,REPS2,DCHS1,GPR162,AKAP6,TRPM4,AU…	733
Cancer, Gastrointestinal Disease, Organismal Injury and Abnormalities	colon cancer	Colon cancer	6.86e-13	GNA11,CCDC171,ZMIZ2,CLDN3,MIA3,HID1,ANPEP,ITGA7,INSYN1,CARD11,TMEM53,CEP41,DACT3,SPEG,FAM120A,TTYH2,PON1,SLC19A1,CHST2,TOP2A,NECTIN1,ZNF106,SLC16A2,PSD2,SAMD9L,HECW1,PRSS35,SGK1,PNPLA7,DENND2A,ZNF671,SORBS2,LRFN1,NHLRC3,CCDC136,WDR62,CMYA5,MXRA8,FBXO46,DOCK4,HLA-F,ORC1,SELENOM,COG2,REPS2,DCHS1,GPR162,AKAP6,TRPM4,AUNIP,BST1,OTUD4,IL11RA,PLEKHA4,MXD3,ZBTB2,HVCN1,SAPCD2,SLCO2B1,DPY19L2,FZD8,NLRP1,PR…	588
Cancer, Gastrointestinal Disease, Organismal Injury and Abnormalities	hepato-pancreato-biliary cancer	Hepato-pancreato-biliary cancer	8.16e-13	SLC4A11,NMNAT2,CCDC171,ZMIZ2,MIA3,ANPEP,CDHR2,FSD1,ITGA7,CARD11,TMEM53,CEP41,RSPRY1,RAB27B,SPEG,SHOX2,RNPEPL1,BCAT1,SLC19A1,CHST2,TOP2A,RSPH4A,NCR3LG1,ZNF106,TMCC2,PDZD7,SLC16A2,DDIT4L,SORD,SAMD9L,PRDM1,HECW1,OTULINL,ZNF714,MCM9,SGK1,PNPLA7,DENND2A,HEATR5A,ZSWIM3,LRFN1,CCDC136,ENTPD8,PPT2,WDR62,SULF2,CMYA5,DEPDC1,DOCK4,HPCAL4,CNOT3,HLA-F,SIK2,SELENOM,ZNF138,COG2,REPS2,DCHS1,MAP1A,RAB40B,LSM14B,AK…	698
Cancer, Organismal Injury and Abnormalities	soft tissue neoplasm	Soft tissue neoplasm	8.54e-13	BORA,CARD11,TMEM53,CD33,FBXW5,LRRN3,RAB27B,DACT3,SPEG,FAM120A,MMAA,SHOX2,SLC19A1,TOP2A,NECTIN1,PDZD7,DDIT4L,PSD2,SAMD9L,HECW1,CHAF1B,OTULINL,ZNF714,DENND2A,LRFN1,CMYA5,MXRA8,ZNF138,REPS2,LSM14B,GPR162,EFNA2,AKAP6,TRPM4,ENPP4,DGKI,ERAL1,TTC21A,HVCN1,DPY19L2,RNF114,FZD8,NLRP1,FURIN,PRICKLE1,SKA3,THBS1,HAUS1,TNIK,MYO1C,PIK3AP1,MAPK8IP1,CDCA7,ANO9,BTN2A1,TMTC1,HSF1,PRR11,TTLL11,SV2A,VSTM2L,TMEM130,RA…	868
Cancer, Organismal Injury and Abnormalities	breast or gastric cancer	Breast or gastric cancer	1.44e-12	SLC4A11,DAPK2,GNA11,NMNAT2,ZMIZ2,CLDN3,ANPEP,CDHR2,ITGA7,INSYN1,CARD11,TMEM53,CD33,CEP41,RSPRY1,LRRN3,DACT3,SPEG,FAM120A,TRAF1,SHOX2,BCAT1,SLC19A1,TOP2A,RSPH4A,NECTIN1,ZNF106,TMCC2,PDZD7,DDIT4L,PSD2,SORD,SAMD9L,PRDM1,CD70,HECW1,PRSS35,OTULINL,KCND1,SGK1,PNPLA7,DENND2A,ZNF671,SORBS2,ZSWIM3,LRFN1,CCDC136,FBXO5,PPT2,SULF2,CMYA5,MXRA8,FBXO46,DOCK4,HPCAL4,CNOT3,NPAS2,SIK2,ORC1,ZNF138,COG2,DCHS1,MAP1A,…	714
Cancer, Gastrointestinal Disease, Organismal Injury and Abnormalities	colon tumor	Colon tumor	1.55e-12	GNA11,CCDC171,ZMIZ2,CLDN3,MIA3,HID1,ANPEP,ITGA7,INSYN1,CARD11,TMEM53,CEP41,DACT3,SPEG,FAM120A,TTYH2,PON1,SLC19A1,CHST2,TOP2A,NECTIN1,ZNF106,SLC16A2,PSD2,SAMD9L,HECW1,PRSS35,SGK1,PNPLA7,DENND2A,ZNF671,SORBS2,LRFN1,NHLRC3,CCDC136,WDR62,CMYA5,MXRA8,FBXO46,DOCK4,CNOT3,HLA-F,ORC1,SELENOM,COG2,REPS2,DCHS1,GPR162,AKAP6,TRPM4,AUNIP,BST1,OTUD4,IL11RA,PLEKHA4,MXD3,ZBTB2,HVCN1,SAPCD2,SLCO2B1,DPY19L2,FZD8,NL…	590
Cancer, Organismal Injury and Abnormalities, Reproductive System Disease	genital carcinoma	Genital carcinoma	1.79e-12	SLC4A11,NMNAT2,CCDC171,ZMIZ2,CLDN3,MIA3,HID1,GPD1,BORA,ITGA7,CARD11,TMEM53,CD33,CEP41,RSPRY1,LRRN3,FBXW5,SPEG,MMAA,SHOX2,BCAT1,PON1,SLC19A1,CHST2,TOP2A,RSPH4A,PSD2,AMPD3,SAMD9L,PRDM1,CD70,HECW1,CHAF1B,OTULINL,KCND1,ZMYND15,MCM9,SGK1,PNPLA7,DENND2A,HEATR5A,SORBS2,FST,ZSWIM3,LRFN1,CCDC136,SULF2,CMYA5,FBXO46,DEPDC1,DOCK4,CNOT3,NPAS2,ORC1,ZNF138,REPS2,DCHS1,MAP1A,SMPDL3A,AKAP6,SH3GL1,TRPM4,LENG9,BST1…	750
Cancer, Organismal Injury and Abnormalities	malignant soft tissue neoplasm	Malignant soft tissue neoplasm	2.19e-12	BORA,CARD11,TMEM53,CD33,FBXW5,LRRN3,RAB27B,DACT3,SPEG,FAM120A,MMAA,SHOX2,TOP2A,NECTIN1,PDZD7,DDIT4L,PSD2,SAMD9L,HECW1,CHAF1B,OTULINL,ZNF714,DENND2A,LRFN1,CMYA5,MXRA8,ZNF138,REPS2,LSM14B,GPR162,EFNA2,AKAP6,TRPM4,ENPP4,DGKI,ERAL1,TTC21A,HVCN1,DPY19L2,RNF114,FZD8,NLRP1,FURIN,PRICKLE1,SKA3,THBS1,HAUS1,TNIK,MYO1C,PIK3AP1,MAPK8IP1,CDCA7,ANO9,BTN2A1,TMTC1,HSF1,PRR11,TTLL11,SV2A,VSTM2L,TMEM130,RASL10A,NP…	865
Cancer, Organismal Injury and Abnormalities	malignant connective or soft tissue neoplasm	Malignant connective or soft tissue neoplasm	2.79e-12	CLDN3,BORA,CARD11,TMEM53,CD33,FBXW5,LRRN3,RAB27B,DACT3,SPEG,FAM120A,MMAA,SHOX2,TOP2A,NECTIN1,PDZD7,DDIT4L,PSD2,SAMD9L,HECW1,CHAF1B,OTULINL,ZNF714,DENND2A,LRFN1,CMYA5,MXRA8,ZNF138,REPS2,LSM14B,GPR162,EFNA2,AKAP6,TRPM4,ENPP4,DGKI,ERAL1,TTC21A,HVCN1,DPY19L2,RNF114,FZD8,NLRP1,FURIN,PRICKLE1,SKA3,THBS1,HAUS1,TNIK,MYO1C,PIK3AP1,MAPK8IP1,CDCA7,ANO9,BTN2A1,TMTC1,HSF1,PRR11,TTLL11,SV2A,VSTM2L,TMEM130,RASL…	873
Cancer, Gastrointestinal Disease, Organismal Injury and Abnormalities	colon carcinoma	Colon carcinoma	5.76e-12	GNA11,CCDC171,ZMIZ2,MIA3,HID1,ANPEP,ITGA7,INSYN1,CARD11,TMEM53,CEP41,DACT3,SPEG,FAM120A,TTYH2,PON1,SLC19A1,CHST2,TOP2A,NECTIN1,ZNF106,SLC16A2,PSD2,SAMD9L,HECW1,PRSS35,PNPLA7,DENND2A,ZNF671,SORBS2,LRFN1,NHLRC3,CCDC136,WDR62,CMYA5,MXRA8,FBXO46,DOCK4,HLA-F,SELENOM,COG2,REPS2,DCHS1,GPR162,AKAP6,TRPM4,AUNIP,BST1,OTUD4,IL11RA,PLEKHA4,MXD3,ZBTB2,HVCN1,SAPCD2,SLCO2B1,DPY19L2,FZD8,NLRP1,PRICKLE1,TK1,ATP2B…	564
Cellular Movement	cell movement	Cell movement	6.1e-12	DAPK2,CORO1A,GNA11,MMP2,CLDN3,SELL,MIA3,OBSCN,ANPEP,ACTA2,DLG3,ROBO3,ECM1,FAM120A,GTSE1,KNSTRN,MIR17HG,BCAT1,CHST2,AKT1S1,PTGER4,PTPN23,VASH1,HECW1,PTK7,IGF1R,DNAH5,SGK1,HNF1A,CBS/LOC102724560,ARHGAP31,MMP9,MCM7,DOCK4,THY1,CX3CL1,BTG2,IMMT,REPS2,PRSS3,MXD1,MAP2K3,NES,MEF2D,TG,NUMBL,EFNA2,TBXAS1,DTX1,BST1,PROX1,TGFBR3,GBP2,WWTR1,PLAT,KLF2,SRCIN1,NUMB,TTC21A,TPM3,PTP4A1,AOC3,SDC4,ZBTB7A,P2RY6,SRPX2…	270
Cancer, Gastrointestinal Disease, Organismal Injury and Abnormalities	colon adenocarcinoma	Colon adenocarcinoma	8.53e-12	GNA11,CCDC171,ZMIZ2,MIA3,HID1,ANPEP,ITGA7,INSYN1,CARD11,TMEM53,CEP41,DACT3,SPEG,FAM120A,TTYH2,PON1,SLC19A1,CHST2,TOP2A,NECTIN1,ZNF106,SLC16A2,PSD2,SAMD9L,HECW1,PRSS35,PNPLA7,DENND2A,ZNF671,SORBS2,LRFN1,NHLRC3,CCDC136,WDR62,CMYA5,MXRA8,FBXO46,DOCK4,HLA-F,SELENOM,COG2,REPS2,DCHS1,GPR162,AKAP6,TRPM4,AUNIP,BST1,OTUD4,IL11RA,PLEKHA4,MXD3,ZBTB2,HVCN1,SAPCD2,SLCO2B1,DPY19L2,FZD8,NLRP1,PRICKLE1,ATP2B3,TN…	556
Cancer, Organismal Injury and Abnormalities	breast or colorectal cancer	Breast or colorectal cancer	8.83e-12	CCDC171,CLDN3,INSYN1,CARD11,TMEM53,DACT3,SPEG,FAM120A,SHOX2,SLC19A1,TOP2A,NECTIN1,PDZD7,PSD2,SAMD9L,HECW1,DENND2A,LRFN1,PPT2,CMYA5,MXRA8,HLA-F,SELENOM,REPS2,GPR162,AKAP6,TRPM4,BST1,DGKI,MXD3,HVCN1,TPM3,SAPCD2,PTP4A1,DPY19L2,FZD8,NLRP1,PRICKLE1,TK1,SKA3,THBS1,TNIK,MYO1C,MAPK8IP1,CDCA7,MARCKSL1,NDRG4,ANO9,TMTC1,HSF1,PRR11,TTLL11,SV2A,VSTM2L,TMEM130,IGF2BP3,NPRL3,DLGAP5,PYCR1,SLIT2,B4GALNT3,IRX2,GAB…	771
Cancer, Dermatological Diseases and Conditions, Organismal Injury and Abnormalities	skin cancer	Skin cancer	9.23e-12	CCDC171,CLDN3,BORA,CARD11,TMEM53,CD33,FBXW5,LRRN3,RAB27B,DACT3,SPEG,FAM120A,MMAA,SHOX2,TOP2A,NECTIN1,PDZD7,DDIT4L,PSD2,SAMD9L,HECW1,CHAF1B,OTULINL,ZNF714,DENND2A,LRFN1,CMYA5,MXRA8,ZNF138,REPS2,LSM14B,GPR162,EFNA2,AKAP6,TRPM4,ENPP4,DGKI,TTC21A,HVCN1,DPY19L2,RNF114,FZD8,NLRP1,FURIN,PRICKLE1,TK1,SKA3,THBS1,HAUS1,TNIK,PIK3AP1,MAPK8IP1,CDCA7,ANO9,BTN2A1,TMTC1,HSF1,PRR11,TTLL11,SV2A,VSTM2L,IGF2BP3,TMEM…	889
Cancer, Gastrointestinal Disease, Organismal Injury and Abnormalities	colorectal adenocarcinoma	Colorectal adenocarcinoma	1.62e-11	GNA11,CCDC171,ZMIZ2,MIA3,HID1,ANPEP,ITGA7,INSYN1,CARD11,TMEM53,CEP41,DACT3,SPEG,FAM120A,TTYH2,PON1,SLC19A1,CHST2,TOP2A,NECTIN1,ZNF106,PDZD7,SLC16A2,PSD2,SAMD9L,HECW1,PRSS35,PNPLA7,DENND2A,ZNF671,SORBS2,LRFN1,NHLRC3,CCDC136,WDR62,CMYA5,MXRA8,FBXO46,DOCK4,HLA-F,SELENOM,COG2,REPS2,DCHS1,GPR162,AKAP6,TRPM4,AUNIP,BST1,OTUD4,IL11RA,PLEKHA4,MXD3,ZBTB2,HVCN1,TPM3,SAPCD2,SLCO2B1,DPY19L2,FZD8,NLRP1,PRICKLE…	578
Cancer, Gastrointestinal Disease, Organismal Injury and Abnormalities	colorectal neoplasia	Colorectal tumor	1.95e-11	DAPK2,GNA11,CCDC171,ZMIZ2,CLDN3,MIA3,HID1,ANPEP,ITGA7,INSYN1,CARD11,TMEM53,CEP41,DACT3,SPEG,FAM120A,TTYH2,PON1,SLC19A1,CHST2,TOP2A,NECTIN1,ZNF106,PDZD7,SLC16A2,PSD2,SORD,SAMD9L,HECW1,PRSS35,SGK1,PNPLA7,DENND2A,ZNF671,SORBS2,FST,LRFN1,NHLRC3,CCDC136,WDR62,CMYA5,MXRA8,FBXO46,DOCK4,CNOT3,HLA-F,ORC1,SELENOM,COG2,REPS2,DCHS1,SMPDL3A,GPR162,AKAP6,TRPM4,AUNIP,BST1,OTUD4,PLAT,IL11RA,PLEKHA4,MXD3,ZBTB2,HV…	657
Cancer, Gastrointestinal Disease, Organismal Injury and Abnormalities	colorectal carcinomagenesis	Colorectal carcinoma	1.97e-11	GNA11,CCDC171,ZMIZ2,MIA3,HID1,ANPEP,ITGA7,INSYN1,CARD11,TMEM53,CEP41,DACT3,SPEG,FAM120A,TTYH2,PON1,SLC19A1,CHST2,TOP2A,NECTIN1,ZNF106,PDZD7,SLC16A2,PSD2,SAMD9L,HECW1,PRSS35,PNPLA7,DENND2A,ZNF671,SORBS2,LRFN1,NHLRC3,CCDC136,WDR62,CMYA5,MXRA8,FBXO46,DOCK4,HLA-F,SELENOM,COG2,REPS2,DCHS1,GPR162,AKAP6,TRPM4,AUNIP,BST1,OTUD4,IL11RA,PLEKHA4,MXD3,ZBTB2,HVCN1,TPM3,SAPCD2,SLCO2B1,DPY19L2,FZD8,NLRP1,PRICKLE…	589
Cancer, Organismal Injury and Abnormalities	malignant solid organ tumor	Malignant solid organ tumor	2.1e-11	CCDC171,CLDN3,BORA,CARD11,TMEM53,CD33,FBXW5,LRRN3,RAB27B,DACT3,SPEG,FAM120A,MMAA,SHOX2,TOP2A,NECTIN1,PDZD7,DDIT4L,PSD2,SAMD9L,HECW1,CHAF1B,OTULINL,ZNF714,DENND2A,LRFN1,CMYA5,MXRA8,ZNF138,REPS2,LSM14B,GPR162,EFNA2,AKAP6,TRPM4,ENPP4,DGKI,TTC21A,HVCN1,DPY19L2,RNF114,FZD8,NLRP1,FURIN,PRICKLE1,TK1,SKA3,THBS1,HAUS1,TNIK,PIK3AP1,MAPK8IP1,CDCA7,ANO9,BTN2A1,TMTC1,HSF1,PRR11,TTLL11,SV2A,VSTM2L,IGF2BP3,TMEM…	893
Cancer, Organismal Injury and Abnormalities, Reproductive System Disease	female genital neoplasm	Female genital neoplasm	2.24e-11	SLC4A11,GNA11,NMNAT2,CCDC171,ZMIZ2,CLDN3,GPD1,ITGA7,CARD11,TMEM53,RSPRY1,LRRN3,FBXW5,DACT3,SPEG,MMAA,SHOX2,BCAT1,PON1,CHST2,TOP2A,PSD2,SAMD9L,PRDM1,HECW1,CHAF1B,OTULINL,KCND1,MCM9,SGK1,PNPLA7,DENND2A,HEATR5A,SORBS2,FST,ZSWIM3,CCDC136,SULF2,CMYA5,FBXO46,DEPDC1,DOCK4,NPAS2,BMERB1,ZNF138,DCHS1,MAP1A,SMPDL3A,AKAP6,SH3GL1,TRPM4,LENG9,BST1,ENPP4,OTUD4,DGKI,IL11RA,PLAT,ERAL1,TTC21A,TPM3,PTP4A1,DPY19L2,N…	660
Cancer, Organismal Injury and Abnormalities, Reproductive System Disease	tumorigenesis	Tumorigenesis of reproductive tract	2.48e-11	SLC4A11,GNA11,NMNAT2,CCDC171,ZMIZ2,CLDN3,GPD1,ITGA7,CARD11,TMEM53,RSPRY1,LRRN3,FBXW5,DACT3,SPEG,MMAA,SHOX2,BCAT1,PON1,CHST2,TOP2A,PSD2,SAMD9L,PRDM1,HECW1,CHAF1B,OTULINL,KCND1,MCM9,SGK1,PNPLA7,DENND2A,HEATR5A,SORBS2,FST,ZSWIM3,CCDC136,SULF2,CMYA5,FBXO46,DEPDC1,DOCK4,NPAS2,BMERB1,ZNF138,DCHS1,MAP1A,SMPDL3A,AKAP6,SH3GL1,TRPM4,LENG9,BST1,ENPP4,OTUD4,DGKI,IL11RA,PLAT,ERAL1,TTC21A,TPM3,PTP4A1,DPY19L2,N…	659
Cancer, Organismal Injury and Abnormalities, Reproductive System Disease	female genital tract cancer	Female genital tract cancer	2.8e-11	SLC4A11,NMNAT2,CCDC171,ZMIZ2,CLDN3,GPD1,ITGA7,CARD11,TMEM53,RSPRY1,LRRN3,FBXW5,DACT3,SPEG,MMAA,SHOX2,BCAT1,PON1,CHST2,TOP2A,PSD2,SAMD9L,PRDM1,HECW1,CHAF1B,OTULINL,KCND1,MCM9,SGK1,PNPLA7,DENND2A,HEATR5A,SORBS2,FST,ZSWIM3,CCDC136,SULF2,CMYA5,FBXO46,DEPDC1,DOCK4,NPAS2,BMERB1,ZNF138,DCHS1,MAP1A,SMPDL3A,AKAP6,SH3GL1,TRPM4,LENG9,BST1,ENPP4,OTUD4,DGKI,IL11RA,PLAT,TTC21A,TPM3,PTP4A1,DPY19L2,NLRP1,TFR2,SR…	647
Cancer, Gastrointestinal Disease, Hepatic System Disease, Organismal Injury and Abnormalities	hepatobiliary system cancer	Hepatobiliary system cancer	3.5e-11	SLC4A11,NMNAT2,MIA3,ANPEP,CDHR2,ITGA7,CARD11,TMEM53,CEP41,RSPRY1,RAB27B,SPEG,SHOX2,BCAT1,SLC19A1,CHST2,TOP2A,NCR3LG1,ZNF106,TMCC2,SLC16A2,DDIT4L,SORD,SAMD9L,PRDM1,HECW1,ZNF714,MCM9,SGK1,PNPLA7,DENND2A,HEATR5A,ZSWIM3,LRFN1,CCDC136,PPT2,WDR62,SULF2,CMYA5,DEPDC1,DOCK4,HPCAL4,CNOT3,HLA-F,SIK2,SELENOM,ZNF138,COG2,REPS2,DCHS1,MAP1A,RAB40B,AKAP6,TRPM4,LENG9,ENPP4,DGKI,PLEKHA4,MXD3,ZBTB2,TTC21A,TPM3,LMBR…	585
Cancer, Gastrointestinal Disease, Organismal Injury and Abnormalities	colorectal cancer	Colorectal cancer	4.31e-11	DAPK2,GNA11,CCDC171,ZMIZ2,CLDN3,MIA3,HID1,ANPEP,ITGA7,INSYN1,CARD11,TMEM53,CEP41,DACT3,SPEG,FAM120A,TTYH2,PON1,SLC19A1,CHST2,TOP2A,NECTIN1,ZNF106,PDZD7,SLC16A2,PSD2,SAMD9L,HECW1,PRSS35,SGK1,PNPLA7,DENND2A,ZNF671,SORBS2,FST,LRFN1,NHLRC3,CCDC136,WDR62,CMYA5,MXRA8,FBXO46,DOCK4,HLA-F,ORC1,SELENOM,COG2,REPS2,DCHS1,SMPDL3A,GPR162,AKAP6,TRPM4,AUNIP,BST1,OTUD4,PLAT,IL11RA,PLEKHA4,MXD3,ZBTB2,HVCN1,TPM3,SA…	648
Cancer, Organismal Injury and Abnormalities, Reproductive System Disease	development	Development of genital tumor	9.97e-11	SLC4A11,GNA11,NMNAT2,CCDC171,ZMIZ2,CLDN3,GPD1,ITGA7,CARD11,TMEM53,RSPRY1,LRRN3,FBXW5,DACT3,SPEG,MMAA,SHOX2,BCAT1,PON1,CHST2,TOP2A,PSD2,SAMD9L,PRDM1,HECW1,CHAF1B,OTULINL,KCND1,MCM9,SGK1,PNPLA7,DENND2A,HEATR5A,SORBS2,FST,ZSWIM3,CCDC136,SULF2,CMYA5,FBXO46,DEPDC1,DOCK4,NPAS2,BMERB1,ZNF138,DCHS1,MAP1A,SMPDL3A,AKAP6,SH3GL1,TRPM4,LENG9,BST1,ENPP4,OTUD4,DGKI,IL11RA,PLAT,ERAL1,TTC21A,TPM3,PTP4A1,DPY19L2,N…	642
Cancer, Gastrointestinal Disease, Organismal Injury and Abnormalities	hepatobiliary carcinoma	Hepatobiliary carcinoma	1.5e-10	SLC4A11,NMNAT2,MIA3,ANPEP,CDHR2,ITGA7,CARD11,TMEM53,CEP41,RSPRY1,RAB27B,SPEG,SHOX2,BCAT1,SLC19A1,CHST2,TOP2A,NCR3LG1,ZNF106,TMCC2,SLC16A2,DDIT4L,SORD,SAMD9L,PRDM1,HECW1,ZNF714,MCM9,SGK1,PNPLA7,DENND2A,HEATR5A,ZSWIM3,LRFN1,CCDC136,PPT2,WDR62,SULF2,CMYA5,DEPDC1,DOCK4,HPCAL4,CNOT3,HLA-F,SIK2,SELENOM,ZNF138,COG2,REPS2,DCHS1,MAP1A,RAB40B,AKAP6,TRPM4,LENG9,ENPP4,DGKI,PLEKHA4,MXD3,ZBTB2,TTC21A,TPM3,LMBR…	571
Cancer, Gastrointestinal Disease, Organismal Injury and Abnormalities	hepatobiliary neoplasm	Hepatobiliary neoplasm	2.59e-10	SLC4A11,NMNAT2,MIA3,ANPEP,CDHR2,ITGA7,CARD11,TMEM53,CEP41,RSPRY1,RAB27B,SPEG,SHOX2,BCAT1,SLC19A1,CHST2,TOP2A,NCR3LG1,ZNF106,TMCC2,SLC16A2,DDIT4L,PSD2,SORD,SAMD9L,PRDM1,HECW1,OTULINL,ZNF714,MCM9,SGK1,PNPLA7,DENND2A,HEATR5A,SORBS2,ZSWIM3,LRFN1,CCDC136,PPT2,WDR62,SULF2,CMYA5,DEPDC1,DOCK4,HPCAL4,CNOT3,HLA-F,SIK2,SELENOM,ZNF138,COG2,REPS2,DCHS1,MAP1A,RAB40B,AKAP6,TRPM4,LENG9,ENPP4,DGKI,PLEKHA4,MXD3,ZB…	642
Cancer, Organismal Injury and Abnormalities, Reproductive System Disease	female genital tract adenocarcinoma	Female genital tract adenocarcinoma	2.75e-10	SLC4A11,NMNAT2,CCDC171,ZMIZ2,CLDN3,GPD1,ITGA7,CARD11,TMEM53,RSPRY1,LRRN3,FBXW5,SPEG,MMAA,SHOX2,BCAT1,PON1,CHST2,TOP2A,PSD2,SAMD9L,PRDM1,HECW1,CHAF1B,OTULINL,KCND1,MCM9,SGK1,PNPLA7,DENND2A,HEATR5A,SORBS2,ZSWIM3,CCDC136,SULF2,CMYA5,FBXO46,DEPDC1,DOCK4,NPAS2,ZNF138,DCHS1,MAP1A,SMPDL3A,AKAP6,SH3GL1,TRPM4,LENG9,BST1,ENPP4,OTUD4,DGKI,IL11RA,PLAT,TTC21A,PTP4A1,DPY19L2,TFR2,SRPX2,TK1,ATP2B3,TNRC6B,ACER2,…	577
Cancer, Organismal Injury and Abnormalities, Reproductive System Disease	breast or gynecological cancer	Breast or gynecological cancer	3.35e-10	SLC4A11,DAPK2,NMNAT2,CCDC171,ZMIZ2,CLDN3,GPD1,ANPEP,ITGA7,CARD11,TMEM53,CEP41,RSPRY1,LRRN3,FBXW5,DACT3,SPEG,MMAA,SHOX2,BCAT1,PON1,CHST2,TOP2A,PSD2,SORD,SAMD9L,PRDM1,CD70,HECW1,CHAF1B,OTULINL,KCND1,MCM9,SGK1,PNPLA7,DENND2A,HEATR5A,SORBS2,FST,ZSWIM3,CCDC136,FBXO5,PPT2,SULF2,CMYA5,FBXO46,DEPDC1,DOCK4,HPCAL4,CNOT3,NPAS2,SIK2,BMERB1,ORC1,ZNF138,COG2,DCHS1,MAP1A,SMPDL3A,AKAP6,SH3GL1,TRPM4,LENG9,BST1,EN…	760
Cancer, Gastrointestinal Disease, Organismal Injury and Abnormalities	non-colon gastrointestinal cancer	Non-colon gastrointestinal cancer	3.91e-10	SLC4A11,DAPK2,GNA11,CCDC171,ZMIZ2,ANPEP,CDHR2,ITGA7,INSYN1,CARD11,TMEM53,CD33,CEP41,LRRN3,FBXW5,RAB27B,SPEG,FAM120A,TRAF1,BCAT1,SLC19A1,TOP2A,RSPH4A,NECTIN1,ZNF106,TMCC2,PDZD7,DDIT4L,PSD2,SAMD9L,PRDM1,HECW1,PRSS35,ZNF714,KCND1,PNPLA7,DENND2A,ZNF671,SORBS2,SPINDOC,LRFN1,SULF2,CMYA5,MXRA8,FBXO46,DOCK4,CNOT3,NPAS2,SIK2,BMERB1,COG2,DCHS1,MAP1A,RAB40B,AKAP6,TRPM4,BST1,ENPP4,OTUD4,DGKI,ZBTB2,HVCN1,TPM3…	596
Cancer, Organismal Injury and Abnormalities	development	Development of adenocarcinoma	7.11e-10	SLC4A11,NMNAT2,CCDC171,ZMIZ2,CLDN3,GPD1,ANPEP,ITGA7,INSYN1,CARD11,TMEM53,RSPRY1,LRRN3,FBXW5,SPEG,MMAA,SHOX2,BCAT1,PON1,CHST2,TOP2A,RSPH4A,NCR3LG1,ZNF106,PSD2,SAMD9L,PRDM1,CD70,HECW1,CHAF1B,PRSS35,OTULINL,KCND1,MCM9,SGK1,PNPLA7,DENND2A,HEATR5A,SORBS2,ZSWIM3,CCDC136,WDR62,SULF2,CMYA5,FBXO46,DEPDC1,DOCK4,CNOT3,NPAS2,ORC1,ZNF138,DCHS1,FIBCD1,MAP1A,SMPDL3A,AKAP6,SH3GL1,TRPM4,LENG9,BST1,ENPP4,OTUD4,DGK…	688
Cellular Movement	migration	Migration of cells	7.82e-10	DAPK2,GNA11,MMP2,CLDN3,SELL,MIA3,ANPEP,ACTA2,DLG3,ROBO3,ECM1,FAM120A,GTSE1,KNSTRN,MIR17HG,BCAT1,CHST2,AKT1S1,PTGER4,VASH1,HECW1,PTK7,IGF1R,SGK1,HNF1A,CBS/LOC102724560,ARHGAP31,MMP9,MCM7,DOCK4,THY1,CX3CL1,BTG2,REPS2,PRSS3,MXD1,MAP2K3,NES,MEF2D,TG,NUMBL,DTX1,BST1,PROX1,TGFBR3,GBP2,WWTR1,PLAT,KLF2,SRCIN1,NUMB,TPM3,PTP4A1,AOC3,SDC4,ZBTB7A,P2RY6,MINK1,FURIN,YARS1,LMO4,BEX4,EHF,SPRY2,BMP2,THBS1,IRF6,TL…	242
Cancer, Organismal Injury and Abnormalities	lymphoid cancer	Lymphoid cancer	8.87e-10	GNA11,MMP2,SELL,MIA3,OBSCN,ANPEP,GPD1,ACTA2,FSD1,ROBO3,TNFRSF10B,CARD11,CD33,CEP41,LRRN3,UGGT1,ARID1B,FAM120A,SPEG,TRAF1,SPTBN5,NFASC,SHOX2,RNPEPL1,TNFRSF10C,MIR17HG,BCAT1,SLC19A1,TOP2A,AKT1S1,NCR3LG1,NECTIN1,LAPTM5,SLC16A2,SORD,CGN,PRDM1,CD70,HECW1,PTK7,CHAF1B,IGF1R,PRSS35,ZNF714,BFSP1,DNAH5,SGK1,SORBS2,SOCS6,HLA-B,PLTP,CENPE,NHLRC3,NAGK,ACHE,KIF20A,MMP9,CMYA5,TNRC6C,IL4I1,DOCK4,H1-4,THY1,CNOT3,…	348
Cancer, Hematological Disease, Immunological Disease, Organismal Injury and Abnormalities	lymphocytic cancer	Lymphocytic cancer	1.01e-09	GNA11,MMP2,SELL,MIA3,OBSCN,ANPEP,GPD1,ACTA2,FSD1,ROBO3,TNFRSF10B,CARD11,CD33,CEP41,LRRN3,UGGT1,ARID1B,FAM120A,SPEG,TRAF1,SPTBN5,NFASC,SHOX2,RNPEPL1,TNFRSF10C,MIR17HG,BCAT1,SLC19A1,TOP2A,AKT1S1,NCR3LG1,NECTIN1,LAPTM5,SLC16A2,SORD,CGN,PRDM1,CD70,HECW1,PTK7,CHAF1B,IGF1R,PRSS35,ZNF714,BFSP1,DNAH5,SGK1,SORBS2,SOCS6,HLA-B,PLTP,CENPE,NHLRC3,NAGK,ACHE,KIF20A,MMP9,CMYA5,TNRC6C,IL4I1,DOCK4,H1-4,THY1,CNOT3,…	346
Cancer, Hematological Disease, Organismal Injury and Abnormalities	malignant lymphocytic neoplasm	Malignant lymphocytic neoplasm	1.01e-09	GNA11,MMP2,SELL,MIA3,OBSCN,ANPEP,GPD1,ACTA2,FSD1,ROBO3,TNFRSF10B,CARD11,CD33,CEP41,LRRN3,UGGT1,ARID1B,SPEG,FAM120A,TRAF1,SPTBN5,NFASC,SHOX2,RNPEPL1,TNFRSF10C,MIR17HG,BCAT1,SLC19A1,TOP2A,AKT1S1,NCR3LG1,NECTIN1,LAPTM5,SLC16A2,SORD,CGN,PRDM1,CD70,HECW1,PTK7,CHAF1B,IGF1R,PRSS35,ZNF714,BFSP1,DNAH5,SGK1,SORBS2,SOCS6,HLA-B,PLTP,CENPE,NHLRC3,NAGK,ACHE,KIF20A,MMP9,CMYA5,TNRC6C,IL4I1,DOCK4,H1-4,THY1,CNOT3,…	346
Cancer, Gastrointestinal Disease, Organismal Injury and Abnormalities	upper gastrointestinal tract tumor	Upper gastrointestinal tract tumor	1.18e-09	SLC4A11,DAPK2,GNA11,CCDC171,ZMIZ2,ANPEP,CDHR2,ITGA7,INSYN1,CARD11,TMEM53,CD33,CEP41,LRRN3,FBXW5,RAB27B,SPEG,FAM120A,TRAF1,BCAT1,SLC19A1,TOP2A,RSPH4A,NECTIN1,ZNF106,TMCC2,PDZD7,DDIT4L,PSD2,SAMD9L,PRDM1,HECW1,PRSS35,ZNF714,KCND1,PNPLA7,DENND2A,ZNF671,SORBS2,SPINDOC,LRFN1,SULF2,CMYA5,MXRA8,FBXO46,DOCK4,CNOT3,NPAS2,SIK2,BMERB1,COG2,DCHS1,MAP1A,RAB40B,AKAP6,TRPM4,BST1,ENPP4,OTUD4,DGKI,ZBTB2,HVCN1,LMBR…	566
Cancer, Organismal Injury and Abnormalities, Reproductive System Disease	female genital carcinoma	Female genital carcinoma	1.47e-09	SLC4A11,NMNAT2,CCDC171,ZMIZ2,CLDN3,GPD1,ITGA7,CARD11,TMEM53,RSPRY1,LRRN3,FBXW5,SPEG,MMAA,SHOX2,BCAT1,PON1,CHST2,TOP2A,PSD2,SAMD9L,PRDM1,HECW1,CHAF1B,OTULINL,KCND1,MCM9,SGK1,PNPLA7,DENND2A,HEATR5A,SORBS2,FST,ZSWIM3,CCDC136,SULF2,CMYA5,FBXO46,DEPDC1,DOCK4,NPAS2,ZNF138,DCHS1,MAP1A,SMPDL3A,AKAP6,SH3GL1,TRPM4,LENG9,BST1,ENPP4,OTUD4,DGKI,PLAT,IL11RA,TTC21A,PTP4A1,DPY19L2,TFR2,SRPX2,TK1,ATP2B3,TNRC6B,AC…	598
Cancer, Organismal Injury and Abnormalities	neoplasia	Lymphatic system tumor	1.74e-09	GNA11,MMP2,SELL,MIA3,OBSCN,ANPEP,GPD1,ACTA2,FSD1,ROBO3,TNFRSF10B,CARD11,CD33,CEP41,LRRN3,UGGT1,ARID1B,FAM120A,SPEG,TRAF1,SPTBN5,NFASC,SHOX2,RNPEPL1,TNFRSF10C,MIR17HG,BCAT1,SLC19A1,TOP2A,AKT1S1,NCR3LG1,NECTIN1,LAPTM5,SLC16A2,SORD,CGN,PRDM1,CD70,HECW1,PTK7,CHAF1B,IGF1R,PRSS35,ZNF714,BFSP1,DNAH5,SGK1,SORBS2,SOCS6,HLA-B,PLTP,CENPE,NHLRC3,NAGK,ACHE,KIF20A,MMP9,CMYA5,TNRC6C,IL4I1,DOCK4,H1-4,THY1,CNOT3,…	349
Cancer, Gastrointestinal Disease, Organismal Injury and Abnormalities	upper gastrointestinal tract cancer	Upper gastrointestinal tract cancer	1.75e-09	SLC4A11,DAPK2,GNA11,CCDC171,ZMIZ2,ANPEP,CDHR2,ITGA7,INSYN1,CARD11,TMEM53,CD33,CEP41,LRRN3,FBXW5,RAB27B,SPEG,FAM120A,TRAF1,BCAT1,SLC19A1,TOP2A,RSPH4A,NECTIN1,ZNF106,TMCC2,PDZD7,DDIT4L,PSD2,SAMD9L,PRDM1,HECW1,PRSS35,ZNF714,KCND1,PNPLA7,DENND2A,ZNF671,SORBS2,SPINDOC,LRFN1,SULF2,CMYA5,MXRA8,FBXO46,DOCK4,CNOT3,NPAS2,SIK2,BMERB1,COG2,DCHS1,MAP1A,RAB40B,AKAP6,TRPM4,BST1,ENPP4,OTUD4,DGKI,ZBTB2,HVCN1,LMBR…	564
Gastrointestinal Disease, Hepatic System Disease, Organismal Injury and Abnormalities	liver lesion	Liver lesion	1.83e-09	SLC4A11,NMNAT2,MIA3,ANPEP,CDHR2,ITGA7,CARD11,TMEM53,CEP41,RSPRY1,RAB27B,SPEG,SHOX2,BCAT1,SLC19A1,CHST2,TOP2A,NCR3LG1,ZNF106,TMCC2,SLC16A2,PSD2,SORD,SAMD9L,PRDM1,HECW1,OTULINL,ZNF714,MCM9,SGK1,PNPLA7,DENND2A,HEATR5A,SORBS2,FST,ZSWIM3,LRFN1,CCDC136,PPT2,WDR62,SULF2,DEPDC1,DOCK4,HPCAL4,CNOT3,HLA-F,SIK2,SELENOM,ZNF138,COG2,REPS2,DCHS1,MAP1A,RAB40B,AKAP6,TRPM4,LENG9,ENPP4,DGKI,PLEKHA4,MXD3,ZBTB2,TTC21…	617
Cancer, Organismal Injury and Abnormalities	breast or pancreatic cancer	Breast or pancreatic cancer	2.22e-09	SLC4A11,DAPK2,NMNAT2,CCDC171,ZMIZ2,CLDN3,MIA3,ANPEP,CDHR2,FSD1,ITGA7,CARD11,CEP41,RSPRY1,DACT3,SPEG,SHOX2,RNPEPL1,BCAT1,SLC19A1,TOP2A,RSPH4A,ZNF106,PDZD7,SORD,SAMD9L,PRDM1,CD70,HECW1,OTULINL,KCND1,MCM9,SGK1,PNPLA7,DENND2A,ZSWIM3,LRFN1,CCDC136,FBXO5,ENTPD8,PPT2,SULF2,CMYA5,FBXO46,DOCK4,HPCAL4,CNOT3,NPAS2,SIK2,ORC1,ZNF138,COG2,DCHS1,MAP1A,LSM14B,AKAP6,SH3GL1,TRPM4,AUNIP,BST1,OTUD4,DGKI,PLAT,IL11RA,…	616
Organismal Injury and Abnormalities, Reproductive System Disease	abnormality of endometrium	Abnormality of endometrium	2.44e-09	GNA11,NMNAT2,CCDC171,CLDN3,GPD1,ITGA7,CARD11,TMEM53,RSPRY1,LRRN3,FBXW5,DACT3,SPEG,MMAA,SHOX2,BCAT1,PON1,CHST2,TOP2A,PSD2,SAMD9L,HECW1,CHAF1B,OTULINL,KCND1,MCM9,SGK1,PNPLA7,DENND2A,HEATR5A,SORBS2,CCDC136,SULF2,CMYA5,DEPDC1,DOCK4,NPAS2,BMERB1,ZNF138,COG2,DCHS1,SMPDL3A,AKAP6,TRPM4,LENG9,BST1,ENPP4,OTUD4,DGKI,PLAT,PLEKHA4,TTC21A,PTP4A1,DPY19L2,NLRP1,SRPX2,TK1,ATP2B3,TNRC6B,ACER2,SKA3,THBS1,DHDH,RND1,…	543
Cancer, Organismal Injury and Abnormalities, Renal and Urological Disease	urinary tract cancer	Urinary tract cancer	2.8e-09	FOXJ1,CORO1A,SLC6A9,MMP2,ZMIZ2,UQCR10,ATP2A1,MRPL21,OBSCN,ANPEP,RRP1B,ROBO3,SYNE3,CARD11,CD33,ECM1,ARID1B,SPEG,SLCO5A1,SPTBN5,MMAA,RNASEL,DUOX2,KNSTRN,PON1,CHST2,TOP2A,NCR3LG1,ZNF106,KLHDC8A,SLC16A2,SAMD9L,EMID1,PRDM1,CD70,ZNF805,OSBP2,PTK7,ANKRD44,IGF1R,PRSS35,ZNF714,MCM9,DNAH5,HNRNPUL1,SGK1,SORBS1,ZNF671,HNF1A,UBE2C,HLA-B,LRFN1,CALCB,CPLX1,CENPE,CCDC136,NAGK,CARD14,ACHE,MMP9,WDR62,MCM7,SULF2,CM…	362
Cancer, Organismal Injury and Abnormalities, Renal and Urological Disease	urinary tract tumor	Urinary tract tumor	2.91e-09	FOXJ1,CORO1A,SLC6A9,GNA11,MMP2,ZMIZ2,UQCR10,ATP2A1,MRPL21,OBSCN,ANPEP,RRP1B,ROBO3,SYNE3,CARD11,CD33,ECM1,ARID1B,SPEG,SLCO5A1,SPTBN5,MMAA,RNASEL,DUOX2,KNSTRN,PON1,CHST2,TOP2A,NCR3LG1,ZNF106,KLHDC8A,SLC16A2,SAMD9L,EMID1,PRDM1,CD70,ZNF805,OSBP2,PTK7,ANKRD44,IGF1R,PRSS35,ZNF714,MCM9,DNAH5,HNRNPUL1,SGK1,SORBS1,ZNF671,HNF1A,UBE2C,HLA-B,LRFN1,CALCB,CPLX1,CENPE,CCDC136,NAGK,CARD14,ACHE,MMP9,WDR62,MCM7,SU…	366
Cancer, Endocrine System Disorders, Organismal Injury and Abnormalities, Reproductive System Disease	neoplasia	Ovarian tumor	3.9e-09	SLC4A11,UHMK1,MMP2,ZMIZ2,NMNAT2,CLDN3,SELL,OBSCN,ITGA7,TNFRSF10B,FOXO6,ARID1B,SPEG,TOP2A,LAPTM5,ADAMTS10,PRDM1,HECW1,PTK7,IGF1R,OTULINL,CRY2,DNAH5,SORBS1,ARG2,HNF1A,UBE2C,ZSWIM3,CBS/LOC102724560,HLA-B,CENPE,CCDC136,MMP9,CMYA5,FBXO46,GPR137B,NPAS2,TMEM70,ZNF138,CATSPER1,PRSS3,DCHS1,MAP1A,DPF3,TG,NUMBL,AKAP6,SH3GL1,TGFBR3,OTUD4,DGKI,GBP2,IL11RA,SLC14A1,TPM3,TTC21A,PLAGL2,TMEM74B,AOC3,TFR2,AURKB,DNM…	251
Cancer, Gastrointestinal Disease, Hepatic System Disease, Organismal Injury and Abnormalities	cancer	Liver cancer	3.91e-09	SLC4A11,NMNAT2,MIA3,ANPEP,CDHR2,ITGA7,CARD11,TMEM53,CEP41,RSPRY1,RAB27B,SPEG,SHOX2,BCAT1,CHST2,TOP2A,NCR3LG1,ZNF106,TMCC2,SLC16A2,SORD,SAMD9L,PRDM1,HECW1,MCM9,SGK1,PNPLA7,DENND2A,HEATR5A,ZSWIM3,LRFN1,CCDC136,PPT2,WDR62,SULF2,DEPDC1,DOCK4,HPCAL4,CNOT3,HLA-F,SIK2,SELENOM,ZNF138,COG2,REPS2,DCHS1,MAP1A,RAB40B,AKAP6,TRPM4,LENG9,ENPP4,DGKI,PLEKHA4,MXD3,ZBTB2,TTC21A,TPM3,TFR2,SRPX2,PRICKLE1,TK1,GSTO2,TN…	533
Cancer, Organismal Injury and Abnormalities, Reproductive System Disease	endometrium tumor	Endometrium tumor	5e-09	GNA11,NMNAT2,CCDC171,CLDN3,GPD1,ITGA7,CARD11,TMEM53,RSPRY1,LRRN3,FBXW5,DACT3,SPEG,MMAA,SHOX2,BCAT1,PON1,CHST2,TOP2A,PSD2,SAMD9L,HECW1,CHAF1B,OTULINL,KCND1,MCM9,SGK1,PNPLA7,DENND2A,HEATR5A,SORBS2,CCDC136,SULF2,CMYA5,DEPDC1,DOCK4,NPAS2,BMERB1,ZNF138,DCHS1,SMPDL3A,AKAP6,TRPM4,LENG9,BST1,ENPP4,OTUD4,DGKI,PLAT,TTC21A,PTP4A1,DPY19L2,NLRP1,SRPX2,TK1,ATP2B3,TNRC6B,ACER2,SKA3,THBS1,DHDH,RND1,HEG1,PRDM11,Z…	527
Cancer, Gastrointestinal Disease, Organismal Injury and Abnormalities	upper gastrointestinal carcinoma	Upper gastrointestinal carcinoma	5.01e-09	SLC4A11,DAPK2,GNA11,CCDC171,ZMIZ2,ANPEP,CDHR2,ITGA7,INSYN1,CARD11,TMEM53,CD33,CEP41,LRRN3,FBXW5,RAB27B,SPEG,FAM120A,TRAF1,BCAT1,SLC19A1,TOP2A,RSPH4A,NECTIN1,ZNF106,TMCC2,PDZD7,DDIT4L,PSD2,SAMD9L,PRDM1,HECW1,PRSS35,ZNF714,KCND1,PNPLA7,DENND2A,ZNF671,SORBS2,SPINDOC,LRFN1,SULF2,CMYA5,MXRA8,FBXO46,DOCK4,CNOT3,NPAS2,SIK2,BMERB1,COG2,DCHS1,MAP1A,RAB40B,AKAP6,TRPM4,BST1,ENPP4,OTUD4,DGKI,ZBTB2,HVCN1,LMBR…	547
Organismal Injury and Abnormalities, Reproductive System Disease	abnormal growth	Abnormal growth in endometrium	5.63e-09	GNA11,NMNAT2,CCDC171,CLDN3,GPD1,ITGA7,CARD11,TMEM53,RSPRY1,LRRN3,FBXW5,DACT3,SPEG,MMAA,SHOX2,BCAT1,PON1,CHST2,TOP2A,PSD2,SAMD9L,HECW1,CHAF1B,OTULINL,KCND1,MCM9,SGK1,PNPLA7,DENND2A,HEATR5A,SORBS2,CCDC136,SULF2,CMYA5,DEPDC1,DOCK4,NPAS2,BMERB1,ZNF138,DCHS1,SMPDL3A,AKAP6,TRPM4,LENG9,BST1,ENPP4,OTUD4,DGKI,PLAT,TTC21A,PTP4A1,DPY19L2,NLRP1,SRPX2,TK1,ATP2B3,TNRC6B,ACER2,SKA3,THBS1,DHDH,RND1,HEG1,PRDM11,Z…	528
Cancer, Endocrine System Disorders, Organismal Injury and Abnormalities, Reproductive System Disease	ovarian cancer	Ovarian cancer	5.87e-09	SLC4A11,UHMK1,ZMIZ2,MMP2,NMNAT2,CLDN3,SELL,OBSCN,ITGA7,TNFRSF10B,FOXO6,ARID1B,SPEG,TOP2A,LAPTM5,ADAMTS10,PRDM1,HECW1,PTK7,OTULINL,CRY2,DNAH5,SORBS1,ARG2,HNF1A,UBE2C,CBS/LOC102724560,ZSWIM3,HLA-B,CCDC136,CENPE,MMP9,CMYA5,FBXO46,GPR137B,NPAS2,TMEM70,ZNF138,CATSPER1,PRSS3,DCHS1,MAP1A,DPF3,TG,NUMBL,AKAP6,SH3GL1,OTUD4,DGKI,GBP2,IL11RA,SLC14A1,TPM3,TTC21A,PLAGL2,TMEM74B,AOC3,TFR2,AURKB,DNM3,TNRC6B,ZNF6…	246
Cancer, Organismal Injury and Abnormalities, Reproductive System Disease	endometrial cancer	Endometrial cancer	6.06e-09	NMNAT2,CCDC171,CLDN3,GPD1,ITGA7,CARD11,TMEM53,RSPRY1,LRRN3,FBXW5,DACT3,SPEG,MMAA,SHOX2,BCAT1,PON1,CHST2,TOP2A,PSD2,SAMD9L,HECW1,CHAF1B,OTULINL,KCND1,MCM9,SGK1,PNPLA7,DENND2A,HEATR5A,SORBS2,CCDC136,SULF2,CMYA5,DEPDC1,DOCK4,NPAS2,BMERB1,ZNF138,DCHS1,SMPDL3A,AKAP6,TRPM4,LENG9,BST1,ENPP4,OTUD4,DGKI,PLAT,TTC21A,PTP4A1,DPY19L2,NLRP1,SRPX2,TK1,ATP2B3,TNRC6B,ACER2,SKA3,THBS1,DHDH,RND1,HEG1,PRDM11,ZFHX2,C…	526
Cancer, Organismal Injury and Abnormalities	multiple cancers	Multiple cancers	6.78e-09	SLC4A11,DAPK2,NMNAT2,ZMIZ2,CLDN3,GPD1,ANPEP,ITGA7,CARD11,CEP41,RSPRY1,DACT3,SPEG,FAM120A,SHOX2,BCAT1,TOP2A,SORD,SAMD9L,PRDM1,CD70,HECW1,OTULINL,KCND1,SGK1,DENND2A,ZSWIM3,CCDC136,FBXO5,PPT2,SULF2,CMYA5,FBXO46,DOCK4,HPCAL4,CNOT3,NPAS2,SIK2,ORC1,ZNF138,COG2,DCHS1,MAP1A,AKAP6,SH3GL1,TRPM4,AUNIP,OTUD4,DGKI,PLAT,IL11RA,HVCN1,TTC21A,TPM3,PTP4A1,FZD8,TFR2,TK1,TNRC6B,SKA3,THBS1,NFKBIE,HEG1,AKNA,TLR4,SLFN5…	510
Cancer, Endocrine System Disorders, Organismal Injury and Abnormalities, Reproductive System Disease	gonadal tumor	Gonadal tumor	7.3e-09	SLC4A11,UHMK1,MMP2,ZMIZ2,NMNAT2,CLDN3,SELL,OBSCN,ITGA7,TNFRSF10B,FOXO6,ARID1B,SPEG,TOP2A,NCR3LG1,LAPTM5,ADAMTS10,PRDM1,HECW1,PTK7,IGF1R,OTULINL,CRY2,DNAH5,SORBS1,ARG2,HNF1A,UBE2C,ZSWIM3,CBS/LOC102724560,HLA-B,CENPE,CCDC136,ACHE,MMP9,CMYA5,FBXO46,GPR137B,NPAS2,TMEM70,ZNF138,CATSPER1,PRSS3,DCHS1,MAP1A,DPF3,TG,NUMBL,AKAP6,SH3GL1,TGFBR3,OTUD4,DGKI,GBP2,IL11RA,SLC14A1,TPM3,TTC21A,PLAGL2,TMEM74B,AOC3,T…	260
Cancer, Gastrointestinal Disease, Hepatic System Disease, Organismal Injury and Abnormalities	liver carcinoma	Liver carcinoma	1.19e-08	SLC4A11,NMNAT2,MIA3,ANPEP,CDHR2,ITGA7,CARD11,TMEM53,CEP41,RSPRY1,RAB27B,SPEG,SHOX2,BCAT1,CHST2,TOP2A,NCR3LG1,ZNF106,TMCC2,SLC16A2,SORD,SAMD9L,PRDM1,HECW1,MCM9,SGK1,PNPLA7,DENND2A,HEATR5A,ZSWIM3,LRFN1,CCDC136,PPT2,WDR62,SULF2,DEPDC1,DOCK4,HPCAL4,CNOT3,HLA-F,SIK2,SELENOM,ZNF138,COG2,REPS2,DCHS1,MAP1A,RAB40B,AKAP6,TRPM4,LENG9,ENPP4,DGKI,PLEKHA4,MXD3,ZBTB2,TTC21A,TPM3,TFR2,SRPX2,PRICKLE1,TK1,GSTO2,TN…	519
Cancer, Hematological Disease, Immunological Disease, Organismal Injury and Abnormalities	neoplasia	Neoplasia of leukocytes	1.2e-08	GNA11,MMP2,SELL,MIA3,OBSCN,ANPEP,GPD1,ACTA2,FSD1,ROBO3,TNFRSF10B,CARD11,CD33,CEP41,LRRN3,UGGT1,ARID1B,FAM120A,SPEG,TRAF1,SPTBN5,NFASC,SHOX2,RNPEPL1,TNFRSF10C,MIR17HG,BCAT1,SLC19A1,TOP2A,AKT1S1,NCR3LG1,NECTIN1,LAPTM5,SORD,CGN,PRDM1,CD70,HECW1,PTK7,CHAF1B,IGF1R,PRSS35,ZNF714,BFSP1,DNAH5,SGK1,HLA-B,PLTP,CENPE,NHLRC3,NAGK,ACHE,KIF20A,MMP9,CMYA5,TNRC6C,IL4I1,DOCK4,H1-4,THY1,CNOT3,NPAS2,BTG2,HAP1,PRSS3…	318
Cancer, Hematological Disease, Organismal Injury and Abnormalities	myeloid or lymphoid neoplasm	Myeloid or lymphoid neoplasm	1.56e-08	GNA11,ZMIZ2,MIA3,GPD1,ANPEP,FSD1,CARD11,CD33,CEP41,LRRN3,SPEG,FAM120A,TRAF1,SHOX2,RNPEPL1,BCAT1,SLC19A1,TOP2A,NCR3LG1,NECTIN1,SLC16A2,SORD,SAMD9L,PRDM1,CD70,HECW1,CHAF1B,PRSS35,ZNF714,SGK1,SORBS2,NHLRC3,WDR62,CMYA5,DOCK4,CNOT3,NPAS2,SIK2,DCHS1,RAB40B,AKAP6,SH3GL1,AUNIP,HVCN1,SAPCD2,SLCO2B1,PTP4A1,DPY19L2,TFR2,FURIN,PRICKLE1,TNRC6B,NFKBIE,BMP2,DHDH,BRINP1,AKNA,TLR4,DENND11,TNIK,PIK3AP1,MAPK8IP1,CD…	442
Cancer, Hematological Disease, Organismal Injury and Abnormalities	hematologic cancer	Hematologic cancer of cells	1.73e-08	GNA11,MMP2,SELL,MIA3,OBSCN,ANPEP,ACTA2,FSD1,ROBO3,TNFRSF10B,CARD11,CD33,CEP41,LRRN3,ARID1B,SPEG,TRAF1,SPTBN5,NFASC,SHOX2,RNPEPL1,TNFRSF10C,MIR17HG,BCAT1,SLC19A1,TOP2A,NCR3LG1,NECTIN1,LAPTM5,SORD,CGN,PRDM1,CD70,HECW1,PTK7,CHAF1B,IGF1R,PRSS35,ZNF714,BFSP1,DNAH5,SGK1,HLA-B,PLTP,CENPE,NHLRC3,NAGK,ACHE,KIF20A,MMP9,CMYA5,TNRC6C,IL4I1,DOCK4,THY1,CNOT3,NPAS2,BTG2,HAP1,PRSS3,DCHS1,MAP2K3,AKAP6,ADAM22,BRSK…	299
Cancer, Organismal Injury and Abnormalities, Reproductive System Disease	breast or ovarian cancer	Breast or ovarian cancer	2.02e-08	SLC4A11,DAPK2,NMNAT2,ZMIZ2,CLDN3,ANPEP,ITGA7,CARD11,CEP41,RSPRY1,DACT3,SPEG,SHOX2,BCAT1,TOP2A,SORD,SAMD9L,PRDM1,CD70,HECW1,OTULINL,KCND1,SGK1,DENND2A,ZSWIM3,CCDC136,FBXO5,PPT2,SULF2,CMYA5,FBXO46,DOCK4,HPCAL4,CNOT3,NPAS2,SIK2,ORC1,ZNF138,COG2,DCHS1,MAP1A,AKAP6,SH3GL1,TRPM4,OTUD4,DGKI,PLAT,IL11RA,HVCN1,TTC21A,TPM3,PTP4A1,FZD8,TFR2,TK1,TNRC6B,SKA3,THBS1,NFKBIE,HEG1,AKNA,TLR4,SLFN5,MAPK8IP1,FLRT3,SPA…	494
Cancer, Organismal Injury and Abnormalities	cancer of head	Cancer of head	2.18e-08	SLC4A11,DAPK2,GNA11,KLF15,NMNAT2,CCDC171,CDHR2,CARD11,INSYN1,RAB27B,DACT3,FAM120A,SPEG,TOP2A,TMCC2,PDZD7,SAMD9L,ZNF714,MCM9,DENND2A,SORBS2,FST,LRFN1,FBXO5,NHLRC3,ENTPD8,CCDC136,WDR62,SIK2,BMERB1,ELOF1,DCHS1,MAP1A,GPR162,BST1,OTUD4,MXD3,ZBTB2,HVCN1,TPM3,LMBR1L,SLCO2B1,DPY19L2,FZD8,TFR2,MGARP,TNRC6B,SKA3,NFKBIE,THBS1,HEG1,ZFHX2,BRINP1,TNIK,PIK3AP1,SLFN5,MAPK8IP1,FLRT3,CDCA7,DVL2,ANO9,KSR2,COL6A2,DL…	406
Cancer, Gastrointestinal Disease, Hepatic System Disease, Organismal Injury and Abnormalities	liver tumor	Liver tumor	2.38e-08	SLC4A11,NMNAT2,MIA3,ANPEP,CDHR2,ITGA7,CARD11,TMEM53,CEP41,RSPRY1,RAB27B,SPEG,SHOX2,BCAT1,SLC19A1,CHST2,TOP2A,NCR3LG1,ZNF106,TMCC2,SLC16A2,PSD2,SORD,SAMD9L,PRDM1,HECW1,OTULINL,ZNF714,MCM9,SGK1,PNPLA7,DENND2A,HEATR5A,SORBS2,ZSWIM3,LRFN1,CCDC136,PPT2,WDR62,SULF2,DEPDC1,DOCK4,HPCAL4,CNOT3,HLA-F,SIK2,SELENOM,ZNF138,COG2,REPS2,DCHS1,MAP1A,RAB40B,AKAP6,TRPM4,LENG9,ENPP4,DGKI,PLEKHA4,MXD3,ZBTB2,TTC21A,TP…	597
Cancer, Hematological Disease, Immunological Disease, Organismal Injury and Abnormalities	tumorigenesis	Tumorigenesis of lymphocytes	2.62e-08	GNA11,MMP2,SELL,MIA3,OBSCN,ANPEP,GPD1,ACTA2,FSD1,ROBO3,TNFRSF10B,CARD11,CEP41,LRRN3,UGGT1,ARID1B,FAM120A,SPEG,TRAF1,SPTBN5,NFASC,SHOX2,RNPEPL1,TNFRSF10C,MIR17HG,BCAT1,SLC19A1,TOP2A,AKT1S1,NCR3LG1,NECTIN1,LAPTM5,SORD,CGN,PRDM1,CD70,HECW1,PTK7,CHAF1B,IGF1R,PRSS35,ZNF714,BFSP1,DNAH5,SGK1,HLA-B,PLTP,CENPE,NHLRC3,NAGK,KIF20A,MMP9,CMYA5,TNRC6C,IL4I1,DOCK4,H1-4,THY1,CNOT3,NPAS2,BTG2,HAP1,PRSS3,DCHS1,MAP…	302
Cancer, Hematological Disease, Organismal Injury and Abnormalities	hematologic cancer	Hematologic cancer	3e-08	GNA11,ZMIZ2,MIA3,GPD1,ANPEP,FSD1,CARD11,CD33,CEP41,LRRN3,SPEG,FAM120A,TRAF1,SHOX2,RNPEPL1,BCAT1,SLC19A1,TOP2A,NCR3LG1,NECTIN1,SLC16A2,SORD,SAMD9L,PRDM1,CD70,HECW1,CHAF1B,PRSS35,ZNF714,SGK1,SORBS2,NHLRC3,WDR62,CMYA5,DOCK4,CNOT3,NPAS2,SIK2,DCHS1,RAB40B,AKAP6,SH3GL1,AUNIP,HVCN1,SAPCD2,SLCO2B1,PTP4A1,DPY19L2,TFR2,FURIN,PRICKLE1,TNRC6B,NFKBIE,DHDH,BRINP1,AKNA,TLR4,DENND11,TNIK,PIK3AP1,MAPK8IP1,CDCA7,N…	437
Cardiovascular Disease, Organismal Injury and Abnormalities	arteriosclerosis	Arteriosclerosis	3.06e-08	MMP2,GUCY1B1,SELL,PPARA,MIA3,TMEM163,ACTA2,TUBA1C,THBS1,TLR4,GSTO1,F2R,SOCS2-AS1,GRIN2D,MTARC1,MKI67,PON1,MIR17HG,IL1B,CD14,CYP26B1,EGF,PCSK9,DNAH5,MTHFD1L,SORBS1,HNF1A,GABRA5,QPRT,PLTP,NNMT,JUNB,MMP9,PAPPA,IL6R,SLC8A1,PGF,DOCK4,ST14,FRMD4A,CD40,TNFRSF25,DISP1,H2AX,PROC,CA12,COG2,STAT5A,PDE4D,ITGB3,PTGS1,IL33,FLT4,KLF6,ABCG1,PLAT,CA13,TERT,KLF2,HMOX1,SPARC,NUMB,THBD,ICAM1,ADORA1	65
Cancer, Organismal Injury and Abnormalities	lymphohematopoietic cancer	Lymphohematopoietic cancer	3.41e-08	GNA11,ZMIZ2,MIA3,GPD1,ANPEP,FSD1,CARD11,CD33,CEP41,LRRN3,SPEG,FAM120A,TRAF1,SHOX2,RNPEPL1,BCAT1,SLC19A1,TOP2A,NCR3LG1,NECTIN1,SLC16A2,SORD,SAMD9L,PRDM1,CD70,HECW1,CHAF1B,PRSS35,ZNF714,SGK1,SORBS2,NHLRC3,WDR62,CMYA5,DOCK4,CNOT3,NPAS2,SIK2,DCHS1,RAB40B,AKAP6,SH3GL1,AUNIP,HVCN1,SAPCD2,SLCO2B1,PTP4A1,DPY19L2,TFR2,FURIN,PRICKLE1,TNRC6B,NFKBIE,DHDH,BRINP1,AKNA,TLR4,DENND11,TNIK,PIK3AP1,MAPK8IP1,CDCA7,N…	438
Cardiovascular Disease, Organismal Injury and Abnormalities	atherosclerosis	Atherosclerosis	3.64e-08	MMP2,GUCY1B1,SELL,PPARA,MIA3,TMEM163,ACTA2,TUBA1C,THBS1,TLR4,GSTO1,F2R,SOCS2-AS1,GRIN2D,MTARC1,MKI67,MIR17HG,PON1,IL1B,CD14,CYP26B1,EGF,PCSK9,DNAH5,MTHFD1L,SORBS1,HNF1A,GABRA5,QPRT,PLTP,JUNB,NNMT,MMP9,PAPPA,IL6R,SLC8A1,PGF,DOCK4,ST14,FRMD4A,CD40,TNFRSF25,DISP1,H2AX,PROC,CA12,COG2,STAT5A,PDE4D,ITGB3,PTGS1,IL33,FLT4,KLF6,ABCG1,PLAT,CA13,TERT,KLF2,HMOX1,NUMB,THBD,ICAM1,ADORA1	64
Cancer, Hematological Disease, Organismal Injury and Abnormalities	hematological neoplasia	Hematopoietic neoplasm	3.92e-08	GNA11,ZMIZ2,MIA3,GPD1,ANPEP,FSD1,CARD11,CD33,CEP41,LRRN3,SPEG,FAM120A,TRAF1,SHOX2,RNPEPL1,BCAT1,SLC19A1,TOP2A,NCR3LG1,NECTIN1,SLC16A2,SORD,SAMD9L,PRDM1,CD70,HECW1,CHAF1B,PRSS35,ZNF714,SGK1,SORBS2,NHLRC3,WDR62,CMYA5,DOCK4,CNOT3,NPAS2,SIK2,DCHS1,RAB40B,AKAP6,SH3GL1,AUNIP,HVCN1,SAPCD2,SLCO2B1,PTP4A1,DPY19L2,TFR2,FURIN,PRICKLE1,TNRC6B,NFKBIE,BMP2,DHDH,BRINP1,AKNA,TLR4,DENND11,TNIK,PIK3AP1,MAPK8IP1,CD…	443
Cancer, Organismal Injury and Abnormalities, Reproductive System Disease	uterine tumor	Uterine tumor	4.97e-08	GNA11,NMNAT2,CCDC171,CLDN3,GPD1,ITGA7,CARD11,TMEM53,RSPRY1,LRRN3,FBXW5,DACT3,SPEG,MMAA,SHOX2,BCAT1,PON1,CHST2,TOP2A,PSD2,SAMD9L,HECW1,CHAF1B,OTULINL,KCND1,MCM9,SGK1,PNPLA7,DENND2A,HEATR5A,SORBS2,FST,CCDC136,SULF2,CMYA5,DEPDC1,DOCK4,NPAS2,BMERB1,ZNF138,DCHS1,SMPDL3A,AKAP6,TRPM4,LENG9,BST1,ENPP4,OTUD4,DGKI,PLAT,ERAL1,TTC21A,TPM3,PTP4A1,DPY19L2,NLRP1,SRPX2,TK1,ATP2B3,TNRC6B,ACER2,SKA3,THBS1,DHDH,RND…	562
Cancer, Organismal Injury and Abnormalities	blue round small cell tumor	Blue round small cell tumor	5.94e-08	PRRT4,UHMK1,ZMIZ2,MOXD1,UQCR10,SELL,MIA3,OBSCN,CDHR2,ROBO3,CARD11,CD33,CEP41,UGGT1,ARID1B,DACT3,SPEG,SLCO5A1,SPTBN5,MMAA,GTSE1,TNFRSF10C,SLC19A1,TOP2A,ZNF106,PDZD7,SLC16A2,NOVA2,SAMD9L,CGN,EMID1,BOC,HECW1,CHAF1B,IGF1R,ZNF714,KCND1,GPR137C,MCM9,CRY2,ZMYND15,SUSD6,DNAH5,PNPLA7,DENND2A,MYH15,HNF1A,SORBS2,HLA-B,COL13A1,LRFN1,CALCB,CENPE,CCDC136,ACHE,MMP9,WDR62,MCM7,CMYA5,DOCK4,CEP55,TMEM70,INCENP,HAP…	343
Cancer, Hematological Disease, Immunological Disease, Organismal Injury and Abnormalities	lymphoma	Lymphoma	6.17e-08	GNA11,MMP2,SELL,OBSCN,ANPEP,ACTA2,TNFRSF10B,CARD11,LRRN3,ARID1B,SPEG,TRAF1,SHOX2,TNFRSF10C,BCAT1,MIR17HG,SLC19A1,TOP2A,NCR3LG1,NECTIN1,LAPTM5,SORD,CGN,PRDM1,HECW1,CD70,CHAF1B,IGF1R,PRSS35,ZNF714,BFSP1,DNAH5,SGK1,HLA-B,PLTP,NHLRC3,MMP9,CMYA5,TNRC6C,IL4I1,THY1,CNOT3,BTG2,PRSS3,DCHS1,MAP2K3,AKAP6,ADAM22,BRSK1,DTX1,OASL,GBP2,KLF2,BAK1,HVCN1,LAMP1,PTP4A1,DPY19L2,TFR2,AURKB,DNM3,BEX4,NFKBIE,TLR4,DENND1…	208
Cancer, Organismal Injury and Abnormalities	hematological or lymphatic system tumor	Hematological or lymphatic system tumor	6.76e-08	GNA11,ZMIZ2,MIA3,GPD1,ANPEP,FSD1,CARD11,CD33,CEP41,LRRN3,SPEG,FAM120A,TRAF1,SHOX2,RNPEPL1,BCAT1,SLC19A1,TOP2A,NCR3LG1,NECTIN1,SLC16A2,SORD,SAMD9L,PRDM1,CD70,HECW1,CHAF1B,PRSS35,ZNF714,SGK1,SORBS2,NHLRC3,WDR62,CMYA5,DOCK4,CNOT3,NPAS2,SIK2,DCHS1,RAB40B,AKAP6,SH3GL1,AUNIP,HVCN1,SAPCD2,SLCO2B1,PTP4A1,DPY19L2,TFR2,FURIN,PRICKLE1,TNRC6B,NFKBIE,BMP2,DHDH,BRINP1,AKNA,TLR4,DENND11,TNIK,PIK3AP1,MAPK8IP1,CD…	444
Cancer, Gastrointestinal Disease, Organismal Injury and Abnormalities	gastric epithelial cancer	Gastric carcinoma	7.21e-08	SLC4A11,DAPK2,GNA11,ZMIZ2,ANPEP,CDHR2,CARD11,INSYN1,TMEM53,CD33,CEP41,LRRN3,FAM120A,SPEG,TRAF1,BCAT1,SLC19A1,TOP2A,RSPH4A,NECTIN1,ZNF106,TMCC2,PDZD7,DDIT4L,PSD2,SAMD9L,PRDM1,HECW1,PRSS35,KCND1,PNPLA7,ZNF671,DENND2A,SORBS2,LRFN1,SULF2,CMYA5,MXRA8,FBXO46,DOCK4,CNOT3,NPAS2,COG2,DCHS1,AKAP6,TRPM4,ENPP4,DGKI,LMBR1L,DPY19L2,NLRP1,PRICKLE1,ATP2B3,EHF,THBS1,BRINP1,AKNA,TLR4,SLFN5,MARCKSL1,NDRG4,DVL2,ANO9…	425
Cancer, Organismal Injury and Abnormalities, Reproductive System Disease	uterine cancer	Uterine cancer	7.42e-08	NMNAT2,CCDC171,CLDN3,GPD1,ITGA7,CARD11,TMEM53,RSPRY1,LRRN3,FBXW5,DACT3,SPEG,MMAA,SHOX2,BCAT1,PON1,CHST2,TOP2A,PSD2,SAMD9L,HECW1,CHAF1B,OTULINL,KCND1,MCM9,SGK1,PNPLA7,DENND2A,HEATR5A,SORBS2,FST,CCDC136,SULF2,CMYA5,DEPDC1,DOCK4,NPAS2,BMERB1,ZNF138,DCHS1,SMPDL3A,AKAP6,TRPM4,LENG9,BST1,ENPP4,OTUD4,DGKI,PLAT,TTC21A,TPM3,PTP4A1,DPY19L2,NLRP1,SRPX2,TK1,ATP2B3,TNRC6B,ACER2,SKA3,THBS1,DHDH,RND1,HEG1,PRDM1…	548
Cancer, Organismal Injury and Abnormalities	serous adenocarcinoma	Serous adenocarcinoma	7.48e-08	NCOR2,DCLK1,IGFBP4,GNA13,UHMK1,ZMIZ2,MOXD1,CLDN3,GUCY1B1,SELL,FOXM1,OBSCN,GPRASP1,ITGA7,F2R,CEP41,ALDH1A1,ARID1B,GSTM2,ERICH5,TOP2A,MCM10,PTK7,CRY2,DNAH5,TNXB,HNF1A,CA8,UBE2C,CBS/LOC102724560,ZSWIM3,HLA-B,CKS1B,CCDC136,FLG,KIF23,TRO,FAM234B,CLDN4,TMEM70,NPAS2,KIF11,WT1,ADGRB2,ZNF138,LPAR5,STAT5A,ISG15,DCHS1,MAP1A,DPF3,MTFR2,TG,NAP1L3,PTGS1,AKAP6,SH3GL1,NOTCH1,TGFBR3,OTUD4,IL11RA,SLC14A1,JMJD6,CRE…	138
Cancer, Hematological Disease, Organismal Injury and Abnormalities	neoplasia	Neoplasia of blood cells	8.65e-08	GNA11,ZMIZ2,MIA3,GPD1,ANPEP,FSD1,CARD11,CD33,CEP41,LRRN3,SPEG,FAM120A,TRAF1,SHOX2,RNPEPL1,BCAT1,SLC19A1,TOP2A,NCR3LG1,NECTIN1,SORD,SAMD9L,PRDM1,CD70,HECW1,CHAF1B,PRSS35,ZNF714,SGK1,SORBS2,NHLRC3,WDR62,CMYA5,DOCK4,CNOT3,NPAS2,SIK2,DCHS1,AKAP6,SH3GL1,AUNIP,HVCN1,SAPCD2,SLCO2B1,PTP4A1,DPY19L2,TFR2,FURIN,PRICKLE1,NFKBIE,BMP2,DHDH,BRINP1,AKNA,TLR4,DENND11,TNIK,PIK3AP1,MAPK8IP1,NUTF2,DVL2,TMTC1,HSF1,KS…	418
Cancer, Hematological Disease, Immunological Disease, Organismal Injury and Abnormalities	non-Hodgkin disease	Non-Hodgkin lymphoma	1.21e-07	GNA11,MMP2,SELL,OBSCN,ANPEP,TNFRSF10B,CARD11,LRRN3,ARID1B,SPEG,TRAF1,SHOX2,TNFRSF10C,BCAT1,MIR17HG,SLC19A1,TOP2A,NCR3LG1,NECTIN1,LAPTM5,CGN,PRDM1,CD70,HECW1,CHAF1B,IGF1R,PRSS35,ZNF714,BFSP1,DNAH5,SGK1,HLA-B,PLTP,NHLRC3,MMP9,CMYA5,TNRC6C,IL4I1,THY1,CNOT3,BTG2,PRSS3,DCHS1,MAP2K3,BRSK1,DTX1,OASL,GBP2,KLF2,BAK1,HVCN1,LAMP1,PTP4A1,DPY19L2,TFR2,AURKB,DNM3,BEX4,NFKBIE,TLR4,DENND11,TNIK,MAPK8IP1,SPOCD1,N…	195
Cancer, Gastrointestinal Disease, Organismal Injury and Abnormalities	gastric cancer	Gastric cancer	1.48e-07	SLC4A11,DAPK2,GNA11,ZMIZ2,ANPEP,CDHR2,INSYN1,CARD11,TMEM53,CD33,CEP41,LRRN3,FAM120A,SPEG,TRAF1,BCAT1,SLC19A1,TOP2A,RSPH4A,NECTIN1,ZNF106,TMCC2,PDZD7,DDIT4L,PSD2,SAMD9L,PRDM1,HECW1,PRSS35,KCND1,PNPLA7,ZNF671,DENND2A,SORBS2,LRFN1,SULF2,CMYA5,MXRA8,FBXO46,DOCK4,CNOT3,NPAS2,COG2,DCHS1,AKAP6,TRPM4,ENPP4,DGKI,LMBR1L,DPY19L2,NLRP1,PRICKLE1,ATP2B3,EHF,THBS1,BRINP1,AKNA,TLR4,SLFN5,MARCKSL1,NDRG4,DVL2,ANO9…	439
Gastrointestinal Disease, Organismal Injury and Abnormalities	gastric lesion	Gastric lesion	1.63e-07	SLC4A11,DAPK2,GNA11,ZMIZ2,ANPEP,CDHR2,INSYN1,CARD11,TMEM53,CD33,CEP41,LRRN3,SPEG,FAM120A,TRAF1,BCAT1,SLC19A1,TOP2A,RSPH4A,NECTIN1,ZNF106,TMCC2,PDZD7,DDIT4L,PSD2,SAMD9L,PRDM1,HECW1,PRSS35,KCND1,PNPLA7,DENND2A,ZNF671,SORBS2,LRFN1,SULF2,CMYA5,MXRA8,FBXO46,DOCK4,CNOT3,NPAS2,COG2,DCHS1,AKAP6,TRPM4,ENPP4,DGKI,LMBR1L,DPY19L2,NLRP1,PRICKLE1,ATP2B3,EHF,THBS1,BRINP1,AKNA,TLR4,SLFN5,MARCKSL1,NDRG4,DVL2,ANO9…	440
Cancer, Organismal Injury and Abnormalities	cancer	Cancer of cells	1.94e-07	GNA11,CCDC171,KLF15,ZMIZ2,MIA3,GPD1,ANPEP,CDHR2,FSD1,CARD11,CD33,CEP41,LRRN3,RAB27B,ANKRD33B,SPEG,FAM120A,PPP1R14D,TRAF1,SHOX2,RNPEPL1,BCAT1,SLC19A1,TOP2A,NCR3LG1,NECTIN1,PDZD7,SLC16A2,PSD2,SORD,SAMD9L,PRDM1,CD70,HECW1,MAK16,CHAF1B,PRSS35,ZNF714,SGK1,SORBS2,FST,NHLRC3,SULF2,CMYA5,DOCK4,CNOT3,NPAS2,SIK2,BMERB1,DCHS1,AKAP6,AUNIP,BST1,DGKI,ZBTB2,HVCN1,LMBR1L,SLCO2B1,PTP4A1,DPY19L2,TFR2,MGARP,FURIN,P…	579
Cancer, Endocrine System Disorders, Organismal Injury and Abnormalities	neuroendocrine carcinoma	Neuroendocrine carcinoma	1.96e-07	PRRT4,UHMK1,MOXD1,UQCR10,SELL,MIA3,OBSCN,CDHR2,ROBO3,CARD11,CD33,CEP41,UGGT1,ARID1B,SPEG,SLCO5A1,SPTBN5,MMAA,GTSE1,TNFRSF10C,SLC19A1,TOP2A,ZNF106,PDZD7,SLC16A2,NOVA2,SAMD9L,CGN,EMID1,BOC,HECW1,ZNF714,KCND1,GPR137C,MCM9,CRY2,ZMYND15,SUSD6,DNAH5,PNPLA7,DENND2A,MYH15,SORBS2,COL13A1,LRFN1,CALCB,CENPE,CCDC136,ACHE,MMP9,WDR62,MCM7,CMYA5,DOCK4,CEP55,TMEM70,INCENP,HAP1,DCHS1,NES,SMPDL3A,TBXAS1,ADAM22,TRP…	313
Cardiovascular Disease, Organismal Injury and Abnormalities	occlusion	Occlusion of blood vessel	2.37e-07	MMP2,SP110,GUCY1B1,SELL,PPARA,MIA3,TMEM163,ACTA2,TUBA1C,THBS1,TLR4,GSTO1,F2R,SOCS2-AS1,GRIN2D,MTARC1,MKI67,PON1,MIR17HG,IL1B,CD14,PTGER4,CYP26B1,EGF,PCSK9,DNAH5,MTHFD1L,SORBS1,HNF1A,GABRA5,QPRT,PLTP,NNMT,JUNB,MMP9,PAPPA,IL6R,SLC8A1,PGF,DOCK4,HRH1,ST14,FRMD4A,PDGFB,CD40,TNFRSF25,DISP1,H2AX,PROC,CA12,COG2,STAT5A,PDE4D,DPF3,ITGB3,PTGS1,IL33,NOTCH1,FLT4,KLF6,ABCG1,PLAT,CA13,TERT,KLF2,HMOX1,NUMB,THBD,…	71
Cancer, Organismal Injury and Abnormalities, Reproductive System Disease	breast or ovarian carcinoma	Breast or ovarian carcinoma	2.44e-07	SLC4A11,DAPK2,ZMIZ2,CLDN3,ANPEP,ITGA7,CARD11,RSPRY1,DACT3,SPEG,SHOX2,BCAT1,TOP2A,SAMD9L,PRDM1,CD70,HECW1,OTULINL,KCND1,SGK1,DENND2A,ZSWIM3,FBXO5,CCDC136,PPT2,CMYA5,FBXO46,DOCK4,HPCAL4,CNOT3,NPAS2,SIK2,ORC1,ZNF138,DCHS1,MAP1A,AKAP6,SH3GL1,OTUD4,DGKI,IL11RA,HVCN1,TTC21A,FZD8,TFR2,TNRC6B,SKA3,NFKBIE,THBS1,HEG1,AKNA,TLR4,SLFN5,MAPK8IP1,FLRT3,SPATA6,PRR11,KSR2,SV2A,VSTM2L,TMEM130,COL6A2,PYCR1,SLIT2,GA…	422
Cancer, Endocrine System Disorders, Organismal Injury and Abnormalities	small-cell carcinoma	Small-cell carcinoma	2.79e-07	PRRT4,UHMK1,MOXD1,UQCR10,SELL,MIA3,OBSCN,CDHR2,ROBO3,CARD11,CD33,CEP41,UGGT1,ARID1B,SPEG,SLCO5A1,SPTBN5,MMAA,GTSE1,TNFRSF10C,SLC19A1,TOP2A,ZNF106,PDZD7,SLC16A2,NOVA2,SAMD9L,CGN,EMID1,BOC,HECW1,ZNF714,KCND1,GPR137C,MCM9,CRY2,ZMYND15,SUSD6,DNAH5,PNPLA7,DENND2A,MYH15,SORBS2,COL13A1,LRFN1,CALCB,CENPE,CCDC136,ACHE,MMP9,WDR62,MCM7,CMYA5,DOCK4,CEP55,TMEM70,INCENP,HAP1,DCHS1,NES,SMPDL3A,TBXAS1,ADAM22,TRP…	310
Cancer, Gastrointestinal Disease, Organismal Injury and Abnormalities	gastroesophageal cancer	Gastroesophageal cancer	2.91e-07	SLC4A11,DAPK2,GNA11,ZMIZ2,ANPEP,CDHR2,INSYN1,CARD11,TMEM53,CD33,CEP41,LRRN3,SPEG,FAM120A,TRAF1,BCAT1,SLC19A1,TOP2A,RSPH4A,NECTIN1,ZNF106,TMCC2,PDZD7,DDIT4L,PSD2,SAMD9L,PRDM1,HECW1,PRSS35,KCND1,PNPLA7,DENND2A,ZNF671,SORBS2,SPINDOC,LRFN1,SULF2,CMYA5,MXRA8,FBXO46,DOCK4,CNOT3,NPAS2,COG2,DCHS1,AKAP6,TRPM4,BST1,ENPP4,DGKI,LMBR1L,DPY19L2,FZD8,NLRP1,PRICKLE1,ATP2B3,EHF,THBS1,CLDN16,BRINP1,AKNA,TLR4,SLFN5…	465
Cancer, Organismal Injury and Abnormalities, Renal and Urological Disease	bladder carcinoma	Bladder carcinoma	3.32e-07	SLC6A9,ZMIZ2,MMP2,UQCR10,MRPL21,OBSCN,RRP1B,ROBO3,SYNE3,CARD11,CD33,ECM1,ARID1B,SPEG,SPTBN5,SLCO5A1,MMAA,RNASEL,PON1,TOP2A,ZNF106,KLHDC8A,SLC16A2,SAMD9L,PRDM1,EMID1,ANKRD44,ZNF714,MCM9,DNAH5,HNRNPUL1,SGK1,SORBS1,ZNF671,UBE2C,HLA-B,LRFN1,CALCB,CPLX1,NAGK,CARD14,ACHE,MCM7,SULF2,CMYA5,TNRC6C,CNOT3,TMEM70,RAB40B,LSM14B,ADAM22,PROX1,CFAP54,OTUD4,RHPN1,DGKI,SRCIN1,NUMB,HVCN1,MPZ,FZD8,PHYHIP,AOC3,TFR2,F…	224
Cancer, Organismal Injury and Abnormalities, Respiratory Disease	carcinoma	Lung carcinoma	3.35e-07	NMNAT2,KLF15,CLDN3,MIA3,ANPEP,CDHR2,INSYN1,CARD11,CEP41,LRRN3,FBXW5,TRAF1,MMAA,BCAT1,PON1,SLC19A1,TOP2A,RSPH4A,ZNF106,PDZD7,SAMD9L,HECW1,CHAF1B,KCND1,GPR137C,ZMYND15,MCM9,PNPLA7,DENND2A,SORBS2,CCDC136,WDR62,SULF2,CMYA5,DEPDC1,DOCK4,CNOT3,BMERB1,ORC1,DCHS1,FIBCD1,SMPDL3A,AKAP6,TRPM4,BST1,ENPP4,PLAT,PLEKHA4,HVCN1,SLCO2B1,PTP4A1,DPY19L2,TFR2,SRPX2,FURIN,PRICKLE1,TK1,ATP2B3,TNRC6B,SKA3,THBS1,BMP2,HEG…	465
Cancer, Gastrointestinal Disease, Organismal Injury and Abnormalities	gastro-esophageal carcinoma	Gastro-esophageal carcinoma	3.37e-07	SLC4A11,DAPK2,GNA11,ZMIZ2,ANPEP,CDHR2,INSYN1,CARD11,TMEM53,CD33,CEP41,LRRN3,SPEG,FAM120A,TRAF1,BCAT1,SLC19A1,TOP2A,RSPH4A,NECTIN1,ZNF106,TMCC2,PDZD7,DDIT4L,PSD2,SAMD9L,PRDM1,HECW1,PRSS35,KCND1,PNPLA7,DENND2A,ZNF671,SORBS2,SPINDOC,LRFN1,SULF2,CMYA5,MXRA8,FBXO46,DOCK4,CNOT3,NPAS2,COG2,DCHS1,AKAP6,TRPM4,BST1,ENPP4,DGKI,LMBR1L,DPY19L2,FZD8,NLRP1,PRICKLE1,ATP2B3,EHF,THBS1,CLDN16,BRINP1,AKNA,TLR4,SLFN5…	449
Cancer, Organismal Injury and Abnormalities, Reproductive System Disease	uterine carcinoma	Uterine carcinoma	4.01e-07	NMNAT2,CCDC171,CLDN3,GPD1,ITGA7,CARD11,TMEM53,RSPRY1,LRRN3,FBXW5,SPEG,MMAA,SHOX2,BCAT1,PON1,CHST2,TOP2A,PSD2,SAMD9L,HECW1,CHAF1B,OTULINL,KCND1,MCM9,SGK1,PNPLA7,DENND2A,HEATR5A,SORBS2,FST,CCDC136,SULF2,CMYA5,DEPDC1,DOCK4,NPAS2,ZNF138,DCHS1,SMPDL3A,AKAP6,TRPM4,LENG9,BST1,ENPP4,OTUD4,DGKI,PLAT,TTC21A,PTP4A1,DPY19L2,SRPX2,TK1,ATP2B3,TNRC6B,ACER2,SKA3,THBS1,DHDH,RND1,HEG1,PRDM11,ZFHX2,CLDN16,BRINP1,TL…	509
Cancer, Organismal Injury and Abnormalities	lymphoreticular neoplasm	Lymphoreticular neoplasm	4.17e-07	CORO1A,GNA11,MMP2,ZMIZ2,SELL,OBSCN,ANPEP,ACTA2,DLG3,TNFRSF10B,CARD11,CD33,LRRN3,ARID1B,TMEM179,SPEG,TRAF1,SPTBN5,NFASC,SHOX2,TNFRSF10C,MIR17HG,BCAT1,SLC19A1,TOP2A,NCR3LG1,NECTIN1,LAPTM5,SORD,SAMD9L,CGN,PRDM1,VASH1,CD70,HECW1,PTK7,CHAF1B,IGF1R,PRSS35,ZNF714,BFSP1,DNAH5,SGK1,HNF1A,SORBS2,UBE2C,HLA-B,PLTP,NHLRC3,CARD14,MMP9,WDR62,MCM7,CMYA5,TNRC6C,IL4I1,THY1,CNOT3,SIK2,EXTL3,BTG2,PRSS3,DCHS1,MXD1,MA…	337
Cancer, Organismal Injury and Abnormalities	intrathoracic malignant tumor	Intrathoracic malignant tumor	4.25e-07	NMNAT2,KLF15,CLDN3,MIA3,ANPEP,CDHR2,INSYN1,CARD11,CEP41,LRRN3,FBXW5,TRAF1,MMAA,BCAT1,PON1,SLC19A1,TOP2A,RSPH4A,ZNF106,PDZD7,SAMD9L,HECW1,CHAF1B,KCND1,GPR137C,ZMYND15,MCM9,PNPLA7,DENND2A,SORBS2,CCDC136,WDR62,SULF2,CMYA5,DEPDC1,DOCK4,CNOT3,BMERB1,ORC1,DCHS1,FIBCD1,SMPDL3A,AKAP6,TRPM4,BST1,ENPP4,PLAT,PLEKHA4,HVCN1,SLCO2B1,PTP4A1,DPY19L2,TFR2,SRPX2,FURIN,PRICKLE1,TK1,ATP2B3,TNRC6B,SKA3,THBS1,BMP2,HEG…	479
Cancer, Organismal Injury and Abnormalities, Renal and Urological Disease	cancer	Bladder cancer	4.29e-07	SLC6A9,ZMIZ2,MMP2,UQCR10,MRPL21,OBSCN,RRP1B,ROBO3,SYNE3,CARD11,CD33,ECM1,ARID1B,SPEG,SPTBN5,SLCO5A1,MMAA,RNASEL,KNSTRN,PON1,TOP2A,ZNF106,KLHDC8A,SLC16A2,SAMD9L,PRDM1,EMID1,ANKRD44,ZNF714,MCM9,DNAH5,HNRNPUL1,SGK1,SORBS1,ZNF671,UBE2C,HLA-B,LRFN1,CALCB,CPLX1,NAGK,CARD14,ACHE,MMP9,MCM7,SULF2,CMYA5,TNRC6C,CNOT3,TMEM70,RAB40B,LSM14B,ADAM22,PROX1,CFAP54,OTUD4,RHPN1,DGKI,PLAT,SRCIN1,NUMB,HVCN1,TPM3,MPZ,F…	235
Cancer, Gastrointestinal Disease, Organismal Injury and Abnormalities	gastroesophageal adenocarcinoma	Gastroesophageal adenocarcinoma	4.52e-07	SLC4A11,DAPK2,CORO1A,GNA11,ZMIZ2,ATP2A1,BEST3,OBSCN,ANPEP,CDHR2,CARD11,TMEM53,CD33,LRRN3,MTHFSD,ARID1B,GBP3,SPEG,TRAF1,SLCO5A1,SPTBN5,NFASC,DUOX2,KNSTRN,BCAT1,TOP2A,ZNF106,DDIT4L,PSD2,SAMD9L,ADAMTS10,PRDM1,BOC,HECW1,IGF1R,KCND1,SUSD6,DNAH5,ZNF671,MYH15,HNF1A,SORBS2,UBE2C,SOCS6,SCARF1,CBS/LOC102724560,HLA-B,SPINDOC,MMP9,MCM7,TNRC6C,MXRA8,ZBTB38,DOCK4,CNOT3,EXTL3,HAP1,PRSS3,DCHS1,KIF5A,TG,AKAP6,ADA…	297
Cardiovascular Disease, Organismal Injury and Abnormalities	vaso-occlusion	Vaso-occlusion	4.63e-07	MMP2,SP110,GUCY1B1,SELL,PPARA,MIA3,TMEM163,ACTA2,TUBA1C,THBS1,TLR4,GSTO1,F2R,SOCS2-AS1,GRIN2D,MTARC1,MKI67,PON1,MIR17HG,IL1B,CD14,PTGER4,CYP26B1,EGF,PCSK9,DNAH5,MTHFD1L,SORBS1,HNF1A,GABRA5,QPRT,PLTP,NNMT,JUNB,MMP9,PAPPA,IL6R,SLC8A1,PGF,DOCK4,HRH1,ST14,FRMD4A,PDGFB,CD40,TNFRSF25,DISP1,H2AX,PROC,CA12,COG2,STAT5A,PDE4D,DPF3,ITGB3,PTGS1,IL33,NOTCH1,FLT4,KLF6,ABCG1,PLAT,CA13,TERT,KLF2,HMOX1,NUMB,THBD,…	71
Cardiovascular Disease, Organismal Injury and Abnormalities	occlusion	Occlusion of artery	5.21e-07	MMP2,GUCY1B1,SELL,PPARA,MIA3,TMEM163,ACTA2,TUBA1C,THBS1,TLR4,GSTO1,F2R,SOCS2-AS1,GRIN2D,MTARC1,MKI67,PON1,MIR17HG,IL1B,CD14,PTGER4,CYP26B1,EGF,PCSK9,DNAH5,MTHFD1L,SORBS1,HNF1A,GABRA5,QPRT,PLTP,NNMT,JUNB,MMP9,PAPPA,IL6R,SLC8A1,PGF,DOCK4,HRH1,ST14,FRMD4A,CD40,TNFRSF25,DISP1,H2AX,PROC,CA12,COG2,STAT5A,PDE4D,DPF3,ITGB3,PTGS1,IL33,NOTCH1,FLT4,KLF6,ABCG1,PLAT,CA13,TERT,KLF2,HMOX1,NUMB,THBD,ICAM1,ADORA1…	69
Cancer, Organismal Injury and Abnormalities, Reproductive System Disease	endometrial carcinoma	Endometrial carcinoma	5.23e-07	NMNAT2,CCDC171,GPD1,ITGA7,CARD11,TMEM53,RSPRY1,LRRN3,FBXW5,SPEG,MMAA,SHOX2,BCAT1,PON1,CHST2,TOP2A,PSD2,SAMD9L,HECW1,CHAF1B,OTULINL,KCND1,MCM9,SGK1,PNPLA7,DENND2A,HEATR5A,SORBS2,CCDC136,SULF2,CMYA5,DEPDC1,DOCK4,NPAS2,ZNF138,DCHS1,SMPDL3A,AKAP6,TRPM4,LENG9,BST1,ENPP4,OTUD4,DGKI,PLAT,TTC21A,PTP4A1,DPY19L2,SRPX2,ATP2B3,TNRC6B,ACER2,SKA3,THBS1,DHDH,RND1,HEG1,PRDM11,ZFHX2,CLDN16,BRINP1,TLR4,DENND11,TNI…	475
Cancer, Organismal Injury and Abnormalities	thoracic neoplasm	Thoracic neoplasm	5.36e-07	GNA11,NMNAT2,KLF15,CLDN3,MIA3,ANPEP,CDHR2,INSYN1,CARD11,CEP41,LRRN3,FBXW5,TRAF1,MMAA,BCAT1,PON1,SLC19A1,TOP2A,RSPH4A,ZNF106,PDZD7,SAMD9L,HECW1,CHAF1B,KCND1,GPR137C,ZMYND15,MCM9,PNPLA7,DENND2A,SORBS2,CCDC136,WDR62,SULF2,CMYA5,DEPDC1,DOCK4,CNOT3,BMERB1,ORC1,DCHS1,FIBCD1,SMPDL3A,AKAP6,TRPM4,BST1,ENPP4,PLAT,PLEKHA4,HVCN1,SLCO2B1,PTP4A1,DPY19L2,TFR2,SRPX2,FURIN,PRICKLE1,TK1,ATP2B3,TNRC6B,SKA3,THBS1,BM…	481
Cancer, Organismal Injury and Abnormalities, Respiratory Disease	lung cancer	Lung cancer	6.67e-07	NMNAT2,KLF15,CLDN3,MIA3,ANPEP,CDHR2,INSYN1,CARD11,CEP41,LRRN3,FBXW5,TRAF1,MMAA,BCAT1,PON1,SLC19A1,TOP2A,RSPH4A,ZNF106,PDZD7,SAMD9L,HECW1,CHAF1B,KCND1,GPR137C,ZMYND15,MCM9,PNPLA7,DENND2A,SORBS2,CCDC136,WDR62,SULF2,CMYA5,DEPDC1,DOCK4,CNOT3,BMERB1,ORC1,DCHS1,FIBCD1,SMPDL3A,AKAP6,TRPM4,BST1,ENPP4,PLAT,PLEKHA4,HVCN1,SLCO2B1,PTP4A1,DPY19L2,TFR2,SRPX2,FURIN,PRICKLE1,TK1,ATP2B3,TNRC6B,SKA3,THBS1,BMP2,HEG…	476
Cardiovascular System Development and Function, Cellular Movement	movement	Movement of vascular endothelial cells	6.87e-07	GNA11,MMP9,MMP2,PAXIP1,ITGA2,S1PR3,HRH1,ANPEP,THY1,THBS1,BMP2,TNFRSF25,DLL4,F2R,ITGB1,ITGB3,IL33,MDK,ZG16B,EFNB2,EGFR,FLT4,PROX1,IL1B,RCAN1,NR4A1,ACVRL1,KLF2,VASH1,SPARC,ADAMTS1,EGF,TEAD4,SLIT2,THBD,SDC4,DGKA,CAVIN2	38
Cancer, Organismal Injury and Abnormalities, Reproductive System Disease	adenocarcinoma	Endometrial adenocarcinoma	7.13e-07	NMNAT2,CCDC171,GPD1,ITGA7,CARD11,TMEM53,RSPRY1,LRRN3,FBXW5,SPEG,MMAA,SHOX2,BCAT1,PON1,CHST2,TOP2A,PSD2,SAMD9L,HECW1,CHAF1B,OTULINL,KCND1,MCM9,SGK1,PNPLA7,DENND2A,HEATR5A,SORBS2,CCDC136,SULF2,CMYA5,DEPDC1,DOCK4,NPAS2,ZNF138,DCHS1,SMPDL3A,AKAP6,TRPM4,LENG9,BST1,ENPP4,OTUD4,DGKI,PLAT,TTC21A,PTP4A1,DPY19L2,SRPX2,ATP2B3,TNRC6B,ACER2,SKA3,THBS1,DHDH,RND1,HEG1,PRDM11,ZFHX2,CLDN16,BRINP1,TLR4,DENND11,TNI…	472
Cancer, Organismal Injury and Abnormalities, Renal and Urological Disease	neoplasia	Bladder tumor	8.38e-07	SLC6A9,ZMIZ2,MMP2,UQCR10,MRPL21,OBSCN,RRP1B,ROBO3,SYNE3,CARD11,CD33,ECM1,ARID1B,SPEG,SPTBN5,SLCO5A1,MMAA,RNASEL,KNSTRN,PON1,TOP2A,ZNF106,KLHDC8A,SLC16A2,SAMD9L,PRDM1,EMID1,ANKRD44,ZNF714,MCM9,DNAH5,HNRNPUL1,SGK1,SORBS1,ZNF671,UBE2C,HLA-B,LRFN1,CALCB,CPLX1,NAGK,CARD14,ACHE,MMP9,MCM7,SULF2,CMYA5,TNRC6C,CNOT3,TMEM70,RAB40B,LSM14B,ADAM22,PROX1,CFAP54,OTUD4,RHPN1,DGKI,PLAT,SRCIN1,NUMB,HVCN1,TPM3,MPZ,F…	236
Cancer, Organismal Injury and Abnormalities, Reproductive System Disease	male genital neoplasm	Male genital neoplasm	8.53e-07	SLC4A11,GNA11,CCDC171,ZMIZ2,MIA3,HID1,BORA,CARD11,TMEM53,CD33,CEP41,SPEG,SLC19A1,CHST2,TOP2A,RSPH4A,NCR3LG1,SLC16A2,PSD2,AMPD3,CD70,HECW1,CHAF1B,KCND1,ZMYND15,SGK1,PNPLA7,HEATR5A,LRFN1,CCDC136,SULF2,CMYA5,MXRA8,DEPDC1,DOCK4,CNOT3,ORC1,REPS2,DCHS1,MAP1A,AKAP6,RDH11,OTUD4,DGKI,ERAL1,PLEKHA4,ZBTB2,LMBR1L,SAPCD2,DPY19L2,NLRP1,MGARP,PRICKLE1,TK1,GSTO2,TNRC6B,TMEM163,EHF,SKA3,BMP2,DHDH,HEG1,BRINP1,AKNA…	437
Cancer, Organismal Injury and Abnormalities, Respiratory Disease	lung tumor	Lung tumor	8.54e-07	GNA11,NMNAT2,KLF15,CLDN3,MIA3,ANPEP,CDHR2,INSYN1,CARD11,CEP41,LRRN3,FBXW5,TRAF1,MMAA,BCAT1,PON1,SLC19A1,TOP2A,RSPH4A,ZNF106,PDZD7,SAMD9L,HECW1,CHAF1B,KCND1,GPR137C,ZMYND15,MCM9,PNPLA7,DENND2A,SORBS2,CCDC136,WDR62,SULF2,CMYA5,DEPDC1,DOCK4,CNOT3,BMERB1,ORC1,DCHS1,FIBCD1,SMPDL3A,AKAP6,TRPM4,BST1,ENPP4,PLAT,PLEKHA4,HVCN1,SLCO2B1,PTP4A1,DPY19L2,TFR2,SRPX2,FURIN,PRICKLE1,TK1,ATP2B3,TNRC6B,SKA3,THBS1,BM…	478
Cancer, Endocrine System Disorders, Organismal Injury and Abnormalities, Reproductive System Disease	epithelial ovarian tumor	Ovarian carcinoma	9.34e-07	SLC4A11,UHMK1,ZMIZ2,CLDN3,SELL,OBSCN,ITGA7,FOXO6,ARID1B,SPEG,TOP2A,LAPTM5,ADAMTS10,PRDM1,HECW1,PTK7,OTULINL,CRY2,DNAH5,SORBS1,ARG2,HNF1A,UBE2C,CBS/LOC102724560,ZSWIM3,HLA-B,CCDC136,CMYA5,FBXO46,GPR137B,NPAS2,TMEM70,ZNF138,CATSPER1,PRSS3,DCHS1,MAP1A,DPF3,TG,NUMBL,AKAP6,SH3GL1,OTUD4,DGKI,GBP2,IL11RA,SLC14A1,TTC21A,PLAGL2,TMEM74B,TFR2,AURKB,DNM3,TNRC6B,ZNF611,ZNF678,CYTH4,AKNA,IRF6,TLR4,SLFN5,MAPK8I…	213
Cancer, Endocrine System Disorders, Organismal Injury and Abnormalities, Reproductive System Disease	ovarian adenocarcinoma	Ovarian adenocarcinoma	1.09e-06	SLC4A11,UHMK1,ZMIZ2,CLDN3,SELL,OBSCN,ITGA7,FOXO6,ARID1B,SPEG,TOP2A,LAPTM5,ADAMTS10,PRDM1,HECW1,PTK7,OTULINL,CRY2,DNAH5,SORBS1,ARG2,HNF1A,UBE2C,CBS/LOC102724560,ZSWIM3,HLA-B,CCDC136,CMYA5,FBXO46,GPR137B,NPAS2,TMEM70,ZNF138,CATSPER1,PRSS3,DCHS1,MAP1A,DPF3,TG,NUMBL,AKAP6,SH3GL1,OTUD4,DGKI,GBP2,IL11RA,SLC14A1,TTC21A,PLAGL2,TMEM74B,TFR2,AURKB,DNM3,TNRC6B,ZNF611,ZNF678,CYTH4,AKNA,IRF6,TLR4,SLFN5,MAPK8I…	204
Organismal Injury and Abnormalities, Reproductive System Disease	disorder of pregnancy	Disorder of pregnancy	1.28e-06	KLF15,PPM1F,GUCY1B1,PPARA,ACTA2,ROBO3,BORA,TNFRSF10B,SLC9A9,GBP3,CCDC85A,PRRT2,MKI67,LTB,TOP2A,OLFML2B,NECTIN1,SLC16A2,PTGER4,PTK7,ANKRD44,CYB5R3,SGK1,ARG2,FST,CCDC136,SULF2,DOCK4,IFIT2,THY1,APOL3,TEAD2,CX3CL1,BMERB1,VANGL2,ASGR1,DCHS1,PDE4D,NOTUM,PTGS1,PROX1,TMEM26,ABHD4,GBP2,PLAT,ISLR,JMJD6,DICER1-AS1,PLEKHA4,KANK2,TTC21A,SEPTIN4,DPY19L2,AOC3,NLRP1,GGT7,ATP2B3,MARVELD2,ADCY6,ASS1,TMOD1,KCNH1,TU…	113
Infectious Diseases, Organismal Injury and Abnormalities	infection	Viral Infection	1.42e-06	DAPK2,KLF15,CLDN3,SELL,HID1,ANPEP,ACTA2,ROBO3,TNFRSF10B,PPP1R14D,SPTBN5,RNASEL,TOP2A,NCR3LG1,NECTIN1,LAPTM5,SAMD9L,CD70,PTK7,CHAF1B,IGF1R,PRSS35,CRY2,SGK1,UBE2C,HLA-B,ATCAY,CPLX1,CARD14,MMP9,SULF2,MXRA8,ZBED5,DOCK4,KIF11,HLA-F,CX3CL1,BTG2,COG2,MXD1,MAP1A,MAP2K3,LSM14B,GPR162,NUMBL,EFNA2,TBXAS1,FCF1,OASL,TGFBR3,PLAT,KLF2,BAK1,NHSL2,LIG3,ZBTB2,LAMP1,TPM3,SAPCD2,MAP1S,NLRP1,MINK1,FURIN,EHF,SPRY2,TME…	234
Cancer, Endocrine System Disorders, Organismal Injury and Abnormalities	neuroendocrine tumor	Neuroendocrine tumor	1.49e-06	PRRT4,UHMK1,MOXD1,UQCR10,SELL,MIA3,OBSCN,CDHR2,ROBO3,CARD11,CD33,CEP41,UGGT1,ARID1B,SPEG,PPP1R14D,SLCO5A1,SPTBN5,MMAA,GTSE1,TNFRSF10C,KNSTRN,SLC19A1,TOP2A,AKT1S1,ZNF106,PDZD7,SLC16A2,NOVA2,SAMD9L,CGN,EMID1,BOC,CD70,HECW1,IGF1R,CYB5R3,ZNF714,KCND1,GPR137C,MCM9,CRY2,ZMYND15,SUSD6,DNAH5,PNPLA7,DENND2A,MYH15,HNF1A,SORBS2,COL13A1,LRFN1,CALCB,CENPE,CCDC136,ACHE,MMP9,WDR62,MCM7,CMYA5,DOCK4,CEP55,TMEM70,…	340
Cellular Assembly and Organization, DNA Replication, Recombination, and Repair	alignment	Alignment of chromosomes	1.65e-06	EGF,KIF20A,KIF2C,NCAPG,FOXM1,SGO1,CCNA2,DLGAP5,CENPE,GTSE1,KIF14	11
Cancer, Hematological Disease, Immunological Disease, Organismal Injury and Abnormalities	T-cell malignant neoplasm	T-cell malignant neoplasm	1.75e-06	IGFBP4,ARHGEF10L,MMP2,SP110,NR4A3,SELL,OBSCN,ANPEP,CARD11,CD33,JUND,CEP41,LRRN3,SAMD9,ARID1B,MKI67,CCDC181,EFNB2,TOP2A,NECTIN1,NAV2,TIAM1,SLC16A2,CGN,PRDM1,HECW1,CHAF1B,IGF1R,PRSS35,BFSP1,DNAH5,TNXB,SORBS2,SOCS6,HLA-B,NNMT,JUNB,FLG,ACHE,MMP9,S1PR3,DUSP15,IL6R,ZNF148,IL4I1,IFIT2,THY1,CNOT3,APOL3,WT1,NELL2,ADAMTS6,FYN,STAT5A,PRSS3,ISG15,ITGB1,PDE4D,RAB40B,MAP2K3,DTX1,NOTCH1,KLF6,OASL,MOCS1,GBP2,KCN…	150
Cancer, Organismal Injury and Abnormalities, Reproductive System Disease	malignant neoplasm of male genital organ	Malignant neoplasm of male genital organ	1.76e-06	SLC4A11,CCDC171,ZMIZ2,MIA3,HID1,BORA,CARD11,TMEM53,CD33,CEP41,SPEG,SLC19A1,CHST2,TOP2A,RSPH4A,NCR3LG1,SLC16A2,PSD2,AMPD3,CD70,HECW1,CHAF1B,KCND1,ZMYND15,SGK1,PNPLA7,HEATR5A,LRFN1,CCDC136,SULF2,CMYA5,MXRA8,DEPDC1,DOCK4,CNOT3,ORC1,REPS2,DCHS1,MAP1A,AKAP6,RDH11,OTUD4,DGKI,ERAL1,PLEKHA4,ZBTB2,LMBR1L,SAPCD2,DPY19L2,NLRP1,MGARP,PRICKLE1,TK1,GSTO2,TNRC6B,TMEM163,EHF,SKA3,BMP2,DHDH,HEG1,BRINP1,AKNA,TLR4,…	431
Cancer, Organismal Injury and Abnormalities, Reproductive System Disease	neoplasia	Prostatic tumor	1.87e-06	SLC4A11,GNA11,ZMIZ2,CCDC171,MIA3,HID1,BORA,CARD11,TMEM53,CEP41,SPEG,SLC19A1,CHST2,TOP2A,RSPH4A,PSD2,SLC16A2,AMPD3,CD70,HECW1,CHAF1B,KCND1,ZMYND15,PNPLA7,SGK1,HEATR5A,LRFN1,CCDC136,SULF2,CMYA5,MXRA8,DEPDC1,DOCK4,CNOT3,ORC1,REPS2,DCHS1,MAP1A,AKAP6,RDH11,OTUD4,DGKI,ERAL1,PLEKHA4,ZBTB2,LMBR1L,SAPCD2,DPY19L2,NLRP1,MGARP,PRICKLE1,TK1,GSTO2,TNRC6B,EHF,TMEM163,SKA3,BMP2,HEG1,DHDH,BRINP1,AKNA,TLR4,DENND11…	425
Cancer, Organismal Injury and Abnormalities	neoplasia	Neoplasia of cells	2.03e-06	GNA11,CCDC171,KLF15,ZMIZ2,MIA3,GPD1,ANPEP,CDHR2,FSD1,CARD11,CD33,CEP41,LRRN3,RAB27B,ANKRD33B,SPEG,FAM120A,PPP1R14D,TRAF1,SHOX2,RNPEPL1,BCAT1,SLC19A1,TOP2A,NCR3LG1,NECTIN1,PDZD7,SLC16A2,PSD2,SORD,SAMD9L,PRDM1,CD70,HECW1,MAK16,CHAF1B,PRSS35,ZNF714,SGK1,SORBS2,FST,NHLRC3,WDR62,SULF2,CMYA5,DOCK4,CNOT3,NPAS2,SIK2,BMERB1,DCHS1,AKAP6,SH3GL1,AUNIP,BST1,DGKI,ZBTB2,HVCN1,LMBR1L,SAPCD2,SLCO2B1,PTP4A1,DPY19L…	635
Cancer, Neurological Disease, Organismal Injury and Abnormalities	gliomatosis cerebri cancer	Gliomatosis cerebri	2.04e-06	SLC4A11,PRRT4,DAPK2,SOCS5,GNA11,KLF15,MMP2,NMNAT2,OBSCN,CDHR2,ACTA2,LRRC75A,NME4,ROBO3,SYNE3,FOXO6,INSYN1,CARD11,DACT3,SPEG,SPTBN5,NFASC,DUOX2,TOP2A,TMCC2,PDZD7,KLHDC8A,PTGER4,SAMD9L,CGN,EMID1,PTPN23,OSBP2,CYB5R3,ZNF714,MCM9,CRY2,DNAH5,DENND2A,SORBS2,FST,FBXO5,CENPE,NHLRC3,ENTPD8,CCDC136,ACHE,ARHGAP31,WDR62,PROSER2,GPR137B,APOL3,STYK1,ELOF1,PRSS3,DCHS1,KIF5A,MAP1A,MAP2K3,TG,GPR162,TBXAS1,DTX1,BST…	296
Cardiovascular System Development and Function, Cellular Movement	migration	Migration of vascular endothelial cells	2.53e-06	GNA11,PAXIP1,MMP9,MMP2,S1PR3,HRH1,THBS1,BMP2,THY1,TNFRSF25,DLL4,F2R,ITGB1,ITGB3,IL33,MDK,ZG16B,EFNB2,EGFR,IL1B,FLT4,PROX1,RCAN1,NR4A1,ACVRL1,KLF2,VASH1,ADAMTS1,TEAD4,EGF,SLIT2,THBD,SDC4,CAVIN2	34
Cancer, Gastrointestinal Disease, Organismal Injury and Abnormalities	pancreaticobiliary carcinoma	Pancreaticobiliary carcinoma	2.53e-06	SOX8,MMP2,ZMIZ2,CCDC171,ATP2A1,MIA3,OBSCN,ANPEP,CDHR2,DLG3,KATNAL1,FSD1,TNFRSF10B,CARD11,CEP41,SLC9A9,UGGT1,ARID1B,SPEG,SLCO5A1,SPTBN5,NFASC,DUOX2,RNPEPL1,SLC19A1,TOP2A,RSPH4A,ZNF106,PDZD7,DDIT4L,SAMD9L,EMID1,ADAMTS10,BOC,HECW1,PTK7,ANKRD44,IGF1R,OTULINL,ZNF714,MCM9,CRY2,DNAH5,HNRNPUL1,PNPLA7,PFKFB4,DENND2A,MYH15,HNF1A,LRFN1,CENPE,ENTPD8,NAGK,MMP9,WDR62,CMYA5,DOCK4,GPR137B,STC2,KIF11,SIK2,INCENP,…	347
Cancer, Endocrine System Disorders, Organismal Injury and Abnormalities	extrapancreatic neuroendocrine tumor	Extrapancreatic neuroendocrine tumor	2.71e-06	PRRT4,UHMK1,MOXD1,UQCR10,SELL,MIA3,OBSCN,CDHR2,ROBO3,CARD11,CD33,CEP41,UGGT1,ARID1B,SPEG,PPP1R14D,SLCO5A1,SPTBN5,MMAA,GTSE1,TNFRSF10C,KNSTRN,SLC19A1,TOP2A,ZNF106,PDZD7,SLC16A2,NOVA2,SAMD9L,CGN,EMID1,BOC,CD70,HECW1,CYB5R3,KCND1,GPR137C,MCM9,CRY2,ZMYND15,SUSD6,DNAH5,PNPLA7,DENND2A,MYH15,HNF1A,SORBS2,COL13A1,LRFN1,CALCB,CENPE,CCDC136,ACHE,MMP9,WDR62,MCM7,CMYA5,DOCK4,CEP55,TMEM70,INCENP,HAP1,DCHS1,KI…	330
Cancer, Hematological Disease, Organismal Injury and Abnormalities	mature lymphocytic neoplasm	Mature lymphocytic neoplasm	3.11e-06	GNA11,MMP2,SELL,OBSCN,ANPEP,GPD1,FSD1,CARD11,CEP41,LRRN3,UGGT1,ARID1B,FAM120A,SPEG,TRAF1,NFASC,SHOX2,TNFRSF10C,MIR17HG,BCAT1,SLC19A1,TOP2A,AKT1S1,NCR3LG1,NECTIN1,LAPTM5,CGN,PRDM1,CD70,HECW1,PTK7,CHAF1B,IGF1R,PRSS35,ZNF714,BFSP1,DNAH5,SGK1,HLA-B,PLTP,NHLRC3,MMP9,CMYA5,TNRC6C,IL4I1,H1-4,THY1,CNOT3,BTG2,PRSS3,DCHS1,MAP2K3,BRSK1,DTX1,AUNIP,OASL,GBP2,KLF2,BAK1,LAMP1,HVCN1,PTP4A1,DPY19L2,C3orf52,TFR2,D…	235
Dermatological Diseases and Conditions, Immunological Disease, Inflammatory Disease, Inflammatory Response, Organismal Injury and Abnormalities	autoimmune bullous skin disease	Autoimmune bullous skin disease	3.18e-06	LGALS9,IL1B,SAMD14,MFAP3L,OASL,PLAT,THBS1,NELL2,SPARC,H3C10,TSPAN9,MYC,IFIT1,IFI44,IFIH1,ISG15,MX1,ITGB3,HOXA7,ZBED2,CAVIN2,PTGS1,LTBP1	23
Cancer, Organismal Injury and Abnormalities	endometrioid carcinoma	Endometrioid carcinoma	3.23e-06	SLC4A11,NMNAT2,CCDC171,CLDN3,GPD1,ITGA7,CARD11,TMEM53,RSPRY1,LRRN3,FBXW5,SPEG,MMAA,SHOX2,BCAT1,PON1,CHST2,TOP2A,PSD2,SAMD9L,PRDM1,HECW1,CHAF1B,OTULINL,KCND1,MCM9,SGK1,PNPLA7,DENND2A,HEATR5A,SORBS2,CCDC136,SULF2,CMYA5,DEPDC1,DOCK4,NPAS2,ZNF138,DCHS1,SMPDL3A,AKAP6,TRPM4,LENG9,ENPP4,OTUD4,DGKI,PLAT,TTC21A,PTP4A1,DPY19L2,TFR2,SRPX2,ATP2B3,TNRC6B,ACER2,SKA3,THBS1,DHDH,RND1,HEG1,PRDM11,ZFHX2,CLDN16,BRI…	504
Cancer, Organismal Injury and Abnormalities, Reproductive System Disease	endometrioid endometrial adenocarcinoma	Endometrioid endometrial adenocarcinoma	3.36e-06	NMNAT2,CCDC171,GPD1,ITGA7,CARD11,TMEM53,RSPRY1,LRRN3,FBXW5,SPEG,MMAA,SHOX2,BCAT1,PON1,CHST2,TOP2A,PSD2,SAMD9L,HECW1,CHAF1B,OTULINL,KCND1,MCM9,SGK1,PNPLA7,DENND2A,HEATR5A,SORBS2,CCDC136,SULF2,CMYA5,DEPDC1,DOCK4,NPAS2,ZNF138,DCHS1,SMPDL3A,AKAP6,TRPM4,LENG9,ENPP4,OTUD4,DGKI,PLAT,TTC21A,PTP4A1,DPY19L2,SRPX2,ATP2B3,TNRC6B,ACER2,SKA3,THBS1,DHDH,RND1,HEG1,PRDM11,ZFHX2,CLDN16,BRINP1,TLR4,DENND11,TNIK,PIK…	461
Cancer, Neurological Disease, Organismal Injury and Abnormalities	brain cancer	Brain cancer	3.45e-06	SLC4A11,PRRT4,DAPK2,SOCS5,GNA11,KLF15,MMP2,NMNAT2,OBSCN,CDHR2,ACTA2,LRRC75A,NME4,ROBO3,SYNE3,FOXO6,INSYN1,CARD11,ARID1B,DACT3,SPEG,SPTBN5,NFASC,DUOX2,TOP2A,TMCC2,PDZD7,KLHDC8A,PTGER4,SAMD9L,CGN,EMID1,PTPN23,OSBP2,IGF1R,CYB5R3,ZNF714,MCM9,CRY2,DNAH5,DENND2A,SORBS2,FST,CPLX1,FBXO5,CENPE,NHLRC3,ENTPD8,CCDC136,ACHE,ARHGAP31,MMP9,WDR62,PROSER2,GPR137B,APOL3,STYK1,ELOF1,PRSS3,DCHS1,KIF5A,MAP1A,MAP2K3,T…	310
Cell Cycle	mitosis	Mitosis	3.74e-06	DCLK1,SOCS5,GNA13,FOXM1,SPRY2,SKA3,BMP2,KLHDC8B,HAUS1,BORA,MYO1C,FBXW5,EBF4,MKI67,HSF1,HMG20B,TOP2A,EGFR,UBA7,IL1B,DLGAP5,ABL1,RBBP8,IGF1R,EGF,KIF2C,MYC,UBE2C,CENPE,FBXO5,CENPA,ORC6,PDGFB,KIF11,INCENP,PROC,FYN,PHF6,E2F2,GRB2,MDK,MTA1,TTF2,CDC20,MATK,SPARC,PTP4A1,SPC25,MAP1S,KIF18B,MYBL2,NUDT15,SGO1,CCNA2,CDKN3,AURKB,CDK1,PLK1,CCNB1,ZNF365,CDC25B	61
Cancer, Organismal Injury and Abnormalities	malignant neoplasm of retroperitoneum	Malignant neoplasm of retroperitoneum	4.03e-06	ZMIZ2,CCDC171,MIA3,ANPEP,CDHR2,FSD1,CARD11,CEP41,SPEG,RNPEPL1,SLC19A1,CHST2,TOP2A,RSPH4A,NCR3LG1,ZNF106,PDZD7,SAMD9L,CD70,HECW1,PRSS35,OTULINL,MCM9,PNPLA7,DENND2A,LRFN1,ENTPD8,CCDC136,WDR62,CMYA5,DOCK4,SIK2,DCHS1,LSM14B,AUNIP,BST1,DGKI,PLAT,ERAL1,PLEKHA4,DPY19L2,NLRP1,PRICKLE1,ATP2B3,SKA3,BMP2,THBS1,HEG1,ZFHX2,BRINP1,AKNA,TLR4,TNIK,SLFN5,MAPK8IP1,NSG1,FLRT3,SPATA6,TMTC1,TTLL11,KSR2,IGF2BP3,NPRL3,…	396
Cancer, Endocrine System Disorders, Organismal Injury and Abnormalities, Respiratory Disease	small cell lung cancer	Small cell lung carcinoma	4.33e-06	PRRT4,UHMK1,MOXD1,SELL,MIA3,OBSCN,CDHR2,CARD11,CEP41,UGGT1,ARID1B,SLCO5A1,MMAA,GTSE1,TNFRSF10C,SLC19A1,TOP2A,ZNF106,PDZD7,NOVA2,SAMD9L,EMID1,CGN,BOC,HECW1,KCND1,GPR137C,MCM9,CRY2,ZMYND15,SUSD6,DNAH5,PNPLA7,DENND2A,MYH15,SORBS2,COL13A1,CALCB,CENPE,CCDC136,MMP9,WDR62,CMYA5,DOCK4,CEP55,TMEM70,INCENP,HAP1,DCHS1,NES,SMPDL3A,TBXAS1,ADAM22,TRPM4,GRIK5,BST1,PROX1,TTF2,CFAP54,GBP2,CCSAP,PLEKHA4,HVCN1,SLCO…	262
Cancer, Organismal Injury and Abnormalities, Reproductive System Disease	prostate cancer	Prostate cancer	4.41e-06	SLC4A11,ZMIZ2,CCDC171,MIA3,HID1,BORA,CARD11,TMEM53,CEP41,SPEG,SLC19A1,CHST2,TOP2A,RSPH4A,PSD2,SLC16A2,AMPD3,CD70,HECW1,CHAF1B,KCND1,ZMYND15,PNPLA7,SGK1,HEATR5A,LRFN1,CCDC136,SULF2,CMYA5,MXRA8,DEPDC1,DOCK4,CNOT3,ORC1,REPS2,DCHS1,MAP1A,AKAP6,RDH11,OTUD4,DGKI,ERAL1,PLEKHA4,ZBTB2,LMBR1L,SAPCD2,DPY19L2,NLRP1,MGARP,PRICKLE1,TK1,GSTO2,TNRC6B,EHF,TMEM163,SKA3,BMP2,HEG1,DHDH,BRINP1,AKNA,TLR4,DENND11,RSPH1…	421
Cardiovascular System Development and Function, Cellular Movement	migration	Migration of endothelial cells	4.85e-06	GNA11,MMP2,THBS1,BMP2,DLL4,F2R,EFNB2,EGFR,ATP2B4,IL1B,RCAN1,ACVRL1,VASH1,ADAMTS1,ABL1,EGF,TEAD4,MYC,SLIT2,RHOB,CBS/LOC102724560,MMP9,PAXIP1,ITGA3,S1PR3,PGF,HRH1,PDGFB,CD40,THY1,TNFRSF25,STAT5A,PRSS3,ITGB1,MXD1,ITGB3,MAP2K3,TG,IL33,MDK,ZG16B,FLT4,PROX1,NR4A1,KLF2,SPARC,ADGRB1,THBD,MCAM,GPR35,SDC4,ICAM1,CAVIN2	53
Cancer, Gastrointestinal Disease, Organismal Injury and Abnormalities	pancreaticobiliary cancer	Pancreaticobiliary cancer	5.07e-06	SOX8,MMP2,ZMIZ2,CCDC171,ATP2A1,MIA3,OBSCN,ANPEP,CDHR2,DLG3,KATNAL1,FSD1,TNFRSF10B,CARD11,CEP41,SLC9A9,UGGT1,ARID1B,SPEG,SLCO5A1,SPTBN5,NFASC,DUOX2,RNPEPL1,SLC19A1,TOP2A,RSPH4A,ZNF106,PDZD7,DDIT4L,SAMD9L,EMID1,ADAMTS10,BOC,HECW1,PTK7,ANKRD44,IGF1R,OTULINL,ZNF714,MCM9,CRY2,DNAH5,HNRNPUL1,PNPLA7,PFKFB4,DENND2A,MYH15,HNF1A,LRFN1,CENPE,ENTPD8,NAGK,MMP9,WDR62,CMYA5,DOCK4,GPR137B,STC2,KIF11,SIK2,INCENP,…	357
Cancer, Gastrointestinal Disease, Organismal Injury and Abnormalities	gastric adenocarcinoma	Gastric adenocarcinoma	5.33e-06	SLC4A11,CORO1A,GNA11,ZMIZ2,ATP2A1,BEST3,ANPEP,CDHR2,CARD11,TMEM53,CD33,LRRN3,MTHFSD,ARID1B,GBP3,SPEG,TRAF1,SLCO5A1,SPTBN5,NFASC,DUOX2,KNSTRN,BCAT1,TOP2A,ZNF106,DDIT4L,PSD2,SAMD9L,ADAMTS10,PRDM1,IGF1R,KCND1,DNAH5,ZNF671,HNF1A,SORBS2,UBE2C,SOCS6,SCARF1,CBS/LOC102724560,HLA-B,MMP9,MCM7,TNRC6C,MXRA8,ZBTB38,DOCK4,CNOT3,EXTL3,HAP1,PRSS3,DCHS1,KIF5A,TG,AKAP6,ADAM22,TGFBR3,ENPP4,NUMB,NLRP1,SDC4,ZBTB7A,PR…	262
Cardiovascular System Development and Function, Cellular Movement	cell movement	Cell movement of endothelial cells	5.34e-06	GNA11,MMP2,ANPEP,THBS1,BMP2,DLL4,F2R,EFNB2,EGFR,ATP2B4,IL1B,RCAN1,ACVRL1,VASH1,ADAMTS1,ABL1,EGF,TEAD4,MYC,SLIT2,RHOB,CBS/LOC102724560,DGKA,MMP9,PAXIP1,ITGA3,ITGA2,S1PR3,PGF,HRH1,PDGFB,CD40,THY1,TNFRSF25,STAT5A,PRSS3,ITGB1,MXD1,ITGB3,MAP2K3,TG,IL33,MDK,ZG16B,NOTCH1,FLT4,PROX1,NR4A1,KLF2,SPARC,ADGRB1,THBD,MCAM,GPR35,SDC4,ICAM1,CAVIN2	57
Cancer, Organismal Injury and Abnormalities, Respiratory Disease	malignant neoplasm of respiratory system	Malignant neoplasm of respiratory system	5.66e-06	NMNAT2,CCDC171,KLF15,CLDN3,MIA3,ANPEP,CDHR2,ITGA7,INSYN1,CARD11,CEP41,LRRN3,FBXW5,SPEG,TRAF1,MMAA,BCAT1,PON1,SLC19A1,TOP2A,RSPH4A,ZNF106,PDZD7,SAMD9L,HECW1,CHAF1B,ZNF714,KCND1,GPR137C,ZMYND15,MCM9,PNPLA7,DENND2A,SORBS2,CCDC136,WDR62,SULF2,CMYA5,DEPDC1,DOCK4,CNOT3,BMERB1,ORC1,DCHS1,FIBCD1,MAP1A,SMPDL3A,AKAP6,TRPM4,BST1,ENPP4,OTUD4,PLAT,PLEKHA4,HVCN1,SLCO2B1,PTP4A1,DPY19L2,TFR2,SRPX2,FURIN,PRICKLE1…	513
Cell Cycle	cell cycle progression	Cell cycle progression	6.03e-06	NCOR2,DCLK1,PPM1A,SOCS5,GNA13,UHMK1,NR4A3,FOXM1,BORA,TNFRSF10B,SERPINA5,FBXW5,MKI67,GTSE1,FAM72A,MIR17HG,SLC19A1,TOP2A,DDX58,IGF1R,NUPR1,UBE2C,CKS1B,FBXO5,CENPE,SAMHD1,MYOCD,MCM7,ORC6,KIF11,WT1,INCENP,PROC,BTG2,FYN,PER3,MXD1,NOTCH1,KLF6,NR4A1,TTF2,CAMK4,PUM1,MATK,TERT,RASSF5,BRD4,PTP4A1,SPC25,MAP1S,KIF18B,MYBL2,CCNA2,AURKB,CDK1,ZNF365,LTBP1,KCNH1,EHF,SPRY2,SKA3,BMP2,KLHDC8B,HAUS1,PRDM11,BRINP1,TL…	116
Cancer, Organismal Injury and Abnormalities, Respiratory Disease	respiratory system tumor	Respiratory system tumor	7.24e-06	GNA11,NMNAT2,CCDC171,KLF15,CLDN3,MIA3,ANPEP,CDHR2,ITGA7,INSYN1,CARD11,CEP41,LRRN3,FBXW5,SPEG,TRAF1,MMAA,BCAT1,PON1,SLC19A1,TOP2A,RSPH4A,ZNF106,PDZD7,SAMD9L,HECW1,CHAF1B,ZNF714,KCND1,GPR137C,ZMYND15,MCM9,PNPLA7,DENND2A,SORBS2,CCDC136,WDR62,SULF2,CMYA5,DEPDC1,DOCK4,CNOT3,BMERB1,ORC1,DCHS1,FIBCD1,MAP1A,SMPDL3A,AKAP6,TRPM4,BST1,ENPP4,OTUD4,PLAT,PLEKHA4,HVCN1,SLCO2B1,PTP4A1,DPY19L2,TFR2,SRPX2,FURIN,PR…	515
Cancer, Organismal Injury and Abnormalities	extraadrenal retroperitoneal tumor	Extraadrenal retroperitoneal tumor	7.25e-06	GNA11,CCDC171,ZMIZ2,MIA3,ANPEP,CDHR2,FSD1,CARD11,CEP41,SPEG,PPP1R14D,RNPEPL1,SLC19A1,CHST2,TOP2A,RSPH4A,NCR3LG1,ZNF106,PDZD7,SAMD9L,HECW1,CD70,PRSS35,OTULINL,MCM9,PNPLA7,DENND2A,LRFN1,CCDC136,ENTPD8,WDR62,CMYA5,DOCK4,SIK2,DCHS1,LSM14B,AKAP6,TRPM4,AUNIP,BST1,DGKI,PLAT,ERAL1,PLEKHA4,ZBTB2,DPY19L2,NLRP1,PRICKLE1,ATP2B3,SKA3,THBS1,BMP2,HEG1,ZFHX2,BRINP1,AKNA,TLR4,TNIK,SLFN5,MAPK8IP1,NSG1,FLRT3,SPATA6…	427
Cellular Movement	migration	Migration of vascular cells	8.07e-06	IGFBP4,GNA11,MMP9,MMP2,PAXIP1,S1PR3,SF1,HRH1,PDGFB,THY1,THBS1,BMP2,TNFRSF25,DLL4,TLR4,F2R,ITGB1,ITGB3,IL33,MDK,ZG16B,EFNB2,EGFR,FLT4,PROX1,IL1B,RCAN1,NR4A1,ACVRL1,KLF2,VASH1,HMOX1,ADAMTS1,EGF,TEAD4,SLIT2,THBD,SDC4,CAVIN2	39
Cancer, Organismal Injury and Abnormalities	transformation	Transformation of neuroglia	8.71e-06	MYC,EGFR,NOTCH1,FOXM1,TERT,HEYL	6
Tissue Development	development	Development of epithelial tissue	9.13e-06	FOXJ1,MMP2,NOX5,ANPEP,THBS1,BMP2,DLL4,F2R,ECM1,MST1,EGFR,IL1B,RCAN1,ACVRL1,PTPN23,VASH1,ADAMTS1,EGF,TEAD4,MYC,SLIT2,RHOB,DGKA,POF1B,HRH2,MMP9,ITGA2,SLC8A1,HRH1,PDGFB,TNFRSF25,WT1,H2AX,PROC,STAT5A,ITGB1,ITGB3,MAP2K3,IL33,MDK,ZG16B,PLXNB3,NOTCH1,FLT4,PROX1,NR4A1,WWTR1,TERT,KLF2,HMOX1,HEYL,SPARC,ADGRB1,MCAM,SDC4,CAVIN2	56
Cancer, Gastrointestinal Disease, Organismal Injury and Abnormalities	pancreaticobiliary neoplasm	Pancreaticobiliary neoplasm	9.52e-06	ZMIZ2,CCDC171,MIA3,ANPEP,CDHR2,FSD1,CARD11,CEP41,SPEG,PPP1R14D,RNPEPL1,SLC19A1,TOP2A,RSPH4A,ZNF106,PDZD7,DDIT4L,SAMD9L,CD70,HECW1,OTULINL,ZNF714,MCM9,PNPLA7,DENND2A,LRFN1,ENTPD8,WDR62,CMYA5,DOCK4,SIK2,DCHS1,LSM14B,AKAP6,TRPM4,AUNIP,BST1,DGKI,PLAT,ERAL1,PLEKHA4,ZBTB2,LMBR1L,DPY19L2,NLRP1,PRICKLE1,ATP2B3,BMP2,THBS1,ZFHX2,BRINP1,AKNA,TLR4,TNIK,SLFN5,MAPK8IP1,NSG1,FLRT3,SPATA6,NUTF2,TMTC1,TTLL11,KSR2…	388
Cancer, Gastrointestinal Disease, Organismal Injury and Abnormalities	pancreatobiliary tumor	Pancreatobiliary tumor	9.52e-06	ZMIZ2,CCDC171,MIA3,ANPEP,CDHR2,FSD1,CARD11,CEP41,SPEG,PPP1R14D,RNPEPL1,SLC19A1,TOP2A,RSPH4A,ZNF106,PDZD7,DDIT4L,SAMD9L,CD70,HECW1,OTULINL,ZNF714,MCM9,PNPLA7,DENND2A,LRFN1,ENTPD8,WDR62,CMYA5,DOCK4,SIK2,DCHS1,LSM14B,AKAP6,TRPM4,AUNIP,BST1,DGKI,PLAT,ERAL1,PLEKHA4,ZBTB2,LMBR1L,DPY19L2,NLRP1,PRICKLE1,ATP2B3,BMP2,THBS1,ZFHX2,BRINP1,AKNA,TLR4,TNIK,SLFN5,MAPK8IP1,NSG1,FLRT3,SPATA6,NUTF2,TMTC1,TTLL11,KSR2…	388
Cancer, Organismal Injury and Abnormalities, Reproductive System Disease	mammary tumor	Mammary tumor	1.27e-05	SLC4A11,DAPK2,SOCS5,UHMK1,MMP2,ZMIZ2,MOXD1,UQCR10,CLDN3,ATP2A1,SELL,OBSCN,ANPEP,ACTA2,KATNAL1,TNFRSF10B,CARD11,CEP41,RSPRY1,ECM1,ARID1B,DACT3,SPEG,RNASEL,SHOX2,GTSE1,MIR17HG,BCAT1,TOP2A,AKT1S1,LAPTM5,SORD,PTGER4,SAMD9L,ADAMTS10,PRDM1,CD70,HECW1,PTK7,ANKRD44,IGF1R,SESN3,KCND1,CRY2,SUSD6,DNAH5,SGK1,DENND2A,MYH15,HNF1A,UBE2C,CBS/LOC102724560,HLA-B,CALCB,FBXO5,CENPE,PPT2,KIF20A,ARHGAP31,MMP9,SULF2,ZB…	377
Cell Cycle, Cellular Assembly and Organization, DNA Replication, Recombination, and Repair	segregation	Segregation of chromosomes	1.48e-05	TOP2A,BEX4,ESPL1,SLX4,SKA3,PUM1,HJURP,KIF11,INCENP,KIF2C,NCAPG,SPC25,SGO1,CCNA2,AURKB,MKI67,PLK1,CCNB1,CDK1,CENPE,KNSTRN	21
Cellular Movement	cell movement	Cell movement of tumor cell lines	1.56e-05	IGFBP4,GNA11,GNA13,MMP2,PPM1F,CLDN3,SELL,PPARA,FOXM1,ANPEP,ACTA2,DLG3,MED16,RADIL,ARHGDIB,F2R,JUND,SERPINA5,ECM1,FAM120A,ERRFI1,GTSE1,MST1,KNSTRN,MIR17HG,AKT1S1,TIAM1,SNHG15,CORO1C,RCC2,DDX58,PTGER4,PTPN23,PTK7,IGF1R,TDO2,NUPR1,HNF1A,FBXL16,NNMT,MMP9,IL6R,CLDN4,DOCK4,IFIT2,WT1,CD82,CX3CL1,IMMT,SNCG,FYN,TPPP,ISG15,ITGB1,NES,MEF2D,NUMBL,TBXAS1,DTX1,NOTCH1,KLF6,NR4A1,TGFBR3,WWTR1,GBP2,FOXF2,PLAT,MAT…	157
Cancer, Organismal Injury and Abnormalities, Reproductive System Disease	prostatic carcinoma	Prostatic carcinoma	1.61e-05	SLC4A11,PRRT4,MMP2,ZMIZ2,MOXD1,CCDC171,MRPL21,MIA3,HID1,OBSCN,DLG3,ROBO3,BORA,SYNE3,CARD11,TMEM53,CEP41,ECM1,UGGT1,ARID1B,GBP3,SPEG,SLCO5A1,NFASC,DUOX2,SLC19A1,CHST2,TOP2A,RSPH4A,KLHDC8A,PSD2,PTGER4,AMPD3,CALY,PTPN23,CD70,ZNF805,HECW1,OSBP2,PTK7,CYB5R3,GK,SESN3,KCND1,ZMYND15,DNAH5,HNRNPUL1,PNPLA7,SGK1,SORBS1,HEATR5A,MYH15,HNF1A,CBS/LOC102724560,COL13A1,LRFN1,CCDC136,AMIGO1,KIF20A,ARHGAP31,SULF2,C…	370
Cancer, Organismal Injury and Abnormalities, Reproductive System Disease	breast cancer	Breast cancer	1.63e-05	SLC4A11,DAPK2,SOCS5,UHMK1,MMP2,ZMIZ2,MOXD1,UQCR10,CLDN3,ATP2A1,SELL,OBSCN,ANPEP,ACTA2,KATNAL1,TNFRSF10B,CARD11,CEP41,RSPRY1,ECM1,ARID1B,DACT3,SPEG,RNASEL,SHOX2,GTSE1,BCAT1,TOP2A,AKT1S1,LAPTM5,SORD,SAMD9L,ADAMTS10,PRDM1,CD70,HECW1,PTK7,ANKRD44,IGF1R,SESN3,KCND1,CRY2,SUSD6,DNAH5,SGK1,DENND2A,MYH15,HNF1A,UBE2C,CBS/LOC102724560,HLA-B,CALCB,FBXO5,CENPE,PPT2,KIF20A,ARHGAP31,MMP9,SULF2,ZBED5,IL4I1,DOCK4…	368
Cellular Movement	migration	Migration of blood cells	1.7e-05	DAPK2,YARS1,GNA13,GNA11,MMP2,NOX5,SELL,PPARA,MIA3,BMP2,THBS1,SEMA4A,TLR4,IRF6,DOCK8,F2R,QPCT,C5AR1,MST1,EFNB2,GNAZ,CHST2,EGFR,IL1B,CD14,SMPD1,ACVRL1,EGF,SLIT2,IRX2,SELPLG,JAM3,HOXA7,RIN3,EFNB3,LGALS9,MMP9,ITGA3,ITGA2,S1PR3,IL6R,PGF,TSPAN14,DOCK4,HRH1,PDGFB,CD40,THY1,RAC2,PROC,CX3CL1,CAMK2N2,FYN,ITGB1,ITGB3,CHST1,MDK,IL33,BST1,NOTCH1,ITGAX,KLF2,HMOX1,SRCIN1,SH2B3,NLRP3,AOC3,MCAM,EPAS1,TSPAN10,ICAM…	73
Cell Cycle	mitosis	Delay in mitosis	1.77e-05	TOP2A,PTP4A1,FOXM1,CDC20,DLGAP5,CDK1,CCNB1,PLK1,CENPE,CDC25B	10
Cancer, Hereditary Disorder, Immunological Disease, Infectious Diseases, Metabolic Disease, Organismal Injury and Abnormalities	X-linked immunodeficiency with magnesium defect, Epstein-Barr virus infection and neoplasia	X-linked immunodeficiency with magnesium defect, Epstein-Barr virus infection and neoplasia	1.79e-05	GDPD5,DAPK2,NAP1L2,KIF5C,TSPAN2,TGFBR3,PDGFB,CD40,CACNA1I,NHSL2,GCAT,CHAF1B,TENT5C,SAPCD2,SLFN11,MYO1E,SPTBN5,FAM131B,TBXAS1	19
Dermatological Diseases and Conditions, Immunological Disease, Organismal Injury and Abnormalities	pemphigus	Pemphigus	2.02e-05	LGALS9,SAMD14,MFAP3L,OASL,PLAT,THBS1,NELL2,SPARC,H3C10,TSPAN9,MYC,IFIT1,IFI44,IFIH1,ISG15,MX1,ITGB3,HOXA7,ZBED2,CAVIN2,PTGS1,LTBP1	22
Tissue Development	growth	Growth of epithelial tissue	2.13e-05	IGFBP4,NOX5,FGF19,PPARA,FOXM1,ACTA2,BMP2,THBS1,DLL4,NFIC,TLR4,F2R,ECM1,C5AR1,MKI67,MST1,MIR17HG,EGFR,IL1B,TRAIP,RCAN1,ACVRL1,VASH1,PAX2,ADAMTS1,IGF1R,EGF,TEAD4,MYC,UHRF1,DGKA,HRH2,SLC8A1,HRH1,PDGFB,CSMD3,TNFRSF25,H2AX,PROC,CCND3,FYN,STAT5A,ITGB1,ITGB3,CREB3L3,MDK,IL33,ZG16B,PLXNB3,NOTCH1,FLT4,PROX1,NR4A1,WWTR1,EPPK1,CDH3,TERT,KLF2,HMOX1,SPARC,HEYL,FZD8,MCAM,SDC4,CAVIN2,CCNB1	66
Cellular Movement, Immune Cell Trafficking	migration	Leukocyte migration	2.32e-05	DAPK2,YARS1,GNA13,GNA11,MMP2,NOX5,SELL,PPARA,MIA3,BMP2,THBS1,SEMA4A,TLR4,IRF6,DOCK8,F2R,QPCT,C5AR1,MST1,EFNB2,GNAZ,CHST2,EGFR,IL1B,CD14,SMPD1,ACVRL1,EGF,SLIT2,IRX2,SELPLG,JAM3,HOXA7,RIN3,EFNB3,LGALS9,MMP9,ITGA3,ITGA2,S1PR3,IL6R,PGF,TSPAN14,HRH1,PDGFB,CD40,THY1,RAC2,PROC,CX3CL1,CAMK2N2,FYN,ITGB1,ITGB3,CHST1,MDK,IL33,BST1,NOTCH1,ITGAX,KLF2,HMOX1,SRCIN1,SH2B3,NLRP3,AOC3,MCAM,EPAS1,TSPAN10,ICAM1,P2RY…	72
Cardiovascular Disease, Organismal Injury and Abnormalities, Reproductive System Disease	preeclampsia	Preeclampsia	2.49e-05	ATP2B3,MARVELD2,KLF15,PPM1F,ADCY6,GUCY1B1,TMOD1,PPARA,KCNH1,BMP2,THBS1,ROBO3,BORA,TNFRSF10B,SRPX,DENND11,ARHGAP11A,JARID2,SPOCD1,CCDC85A,PRRT2,RAB39B,EGFR,OLFML2B,C3orf18,SLC43A1,TMEM130,RANBP3,CCDC74B,CYB5R3,PDZD4,MAP6,FST,TFAP2C,CCDC136,SALL2,TSPAN2,FANCB,SULF2,PGF,SHC2,CD40,CBX7,APOL3,TEAD2,CX3CL1,BMERB1,VANGL2,ASGR1,PLEKHG1,DCHS1,GRB2,NOTUM,ABCF2,PTGS1,RDH5,NFATC4,TMEM26,ABHD4,ITGA11,GBP2,PLA…	75
Cellular Movement	transmigration	Transmigration of cells	2.57e-05	MMP9,MMP2,S1PR3,PGF,TSPAN14,ACTA2,THY1,TNFRSF25,CX3CL1,F2R,CAMK2N2,ITGB1,ISG15,ITGB3,EFNB2,EGFR,BST1,IL1B,NOTCH1,ITGAX,SELPLG,MCAM,AOC3,JAM3,ICAM1,TSPAN10	26
Cancer, Organismal Injury and Abnormalities, Reproductive System Disease	prostatic adenocarcinoma	Prostatic adenocarcinoma	2.87e-05	SLC4A11,PRRT4,MMP2,ZMIZ2,MOXD1,CCDC171,MRPL21,MIA3,HID1,OBSCN,DLG3,ROBO3,BORA,CARD11,TMEM53,CEP41,UGGT1,ARID1B,GBP3,SPEG,SLCO5A1,NFASC,DUOX2,SLC19A1,CHST2,TOP2A,RSPH4A,KLHDC8A,PSD2,PTGER4,AMPD3,CALY,PTPN23,CD70,ZNF805,HECW1,OSBP2,PTK7,CYB5R3,GK,SESN3,KCND1,ZMYND15,DNAH5,HNRNPUL1,PNPLA7,SORBS1,HEATR5A,MYH15,HNF1A,CBS/LOC102724560,COL13A1,LRFN1,CCDC136,AMIGO1,ARHGAP31,SULF2,CMYA5,TNRC6C,DEPDC1,IL4I…	352
Cancer, Organismal Injury and Abnormalities, Renal and Urological Disease	neoplasia	Renal tumor	2.91e-05	FOXJ1,CORO1A,GNA11,MMP2,ATP2A1,ANPEP,ARID1B,DUOX2,CHST2,TOP2A,NCR3LG1,ZNF106,SAMD9L,ZNF805,CD70,PTK7,OSBP2,IGF1R,PRSS35,HNF1A,CCDC136,CENPE,MMP9,WDR62,CMYA5,IL4I1,THY1,KIF11,BTG2,HAP1,DCHS1,MXD1,MAP2K3,NES,NAP1L3,BST1,PROX1,TGFBR3,DGKI,GBP2,BAK1,NHSL2,SRCIN1,HAPLN1,C3orf52,PHYHIP,NLRP1,AURKB,MINK1,SKA3,ZNF678,THBS1,SLC2A12,HEG1,IL10RA,AKNA,TLR4,TNIK,SLFN5,MAPK8IP1,SPATA6,ZNF765,EGFR,TICRR,SLC43A1…	193
Infectious Diseases, Organismal Injury and Abnormalities	infection	Infection by human herpesvirus 4	2.95e-05	GDPD5,DAPK2,NAP1L2,KIF5C,TSPAN2,TGFBR3,PDGFB,CD40,CACNA1I,NHSL2,GCAT,CHAF1B,TENT5C,SAPCD2,SLFN11,MYO1E,ITGB1,SPTBN5,FAM131B,TBXAS1	20
Organismal Injury and Abnormalities, Renal and Urological Disease	renal lesion	Renal lesion	3.45e-05	FOXJ1,CORO1A,GNA11,MMP2,ATP2A1,ANPEP,ARID1B,DUOX2,CHST2,TOP2A,NCR3LG1,ZNF106,SAMD9L,ZNF805,CD70,PTK7,OSBP2,IGF1R,PRSS35,HNF1A,CCDC136,CENPE,MMP9,WDR62,CMYA5,IL4I1,THY1,KIF11,BTG2,HAP1,DCHS1,MXD1,MAP2K3,NES,NAP1L3,BST1,PROX1,TGFBR3,DGKI,GBP2,WWTR1,BAK1,NHSL2,SRCIN1,HAPLN1,C3orf52,PHYHIP,NLRP1,AURKB,MINK1,SKA3,ZNF678,THBS1,SLC2A12,HEG1,IL10RA,AKNA,TLR4,TNIK,SLFN5,MAPK8IP1,SPATA6,ZNF765,EGFR,TICRR,S…	195
Cancer, Organismal Injury and Abnormalities, Renal and Urological Disease	renal cancer	Renal cancer	3.59e-05	NCOR2,FOXJ1,CORO1A,GNA13,MMP2,ATP2A1,FGF19,MN1,ANPEP,TTBK1,PRR14,CRLF1,SAMD9,ARID1B,GSTM2,GRIN2D,DUOX2,MKI67,CLPSL2,GNAZ,CHST2,TOP2A,TSKU,NCR3LG1,TNRC18,ZNF106,NAV2,TIAM1,RCC2,DDX58,SAMD9L,ZNF805,CD70,PTK7,OSBP2,IGF1R,PRSS35,RAI14,HNF1A,DDX56,MR1,EHD2,MED12L,CCDC136,CENPE,NNMT,JUNB,FLG,SAMHD1,MMP9,WDR62,CMYA5,TRO,IL6R,IL4I1,CLDN4,ST14,KIF11,WT1,PKD1L2,BTG2,HAP1,SLC6A8,DCHS1,ITGB1,MXD1,PDE4D,MAP2K…	190
Organismal Injury and Abnormalities, Renal and Urological Disease	formation	Formation of renal lesion	3.64e-05	NCOR2,FOXJ1,CORO1A,GNA13,MMP2,ATP2A1,MN1,ANPEP,TTBK1,PRR14,SAMD9,ARID1B,GSTM2,GRIN2D,DUOX2,MKI67,CLPSL2,GNAZ,CHST2,TOP2A,TSKU,NCR3LG1,ZNF106,NAV2,TIAM1,RCC2,DDX58,SAMD9L,ZNF805,CD70,PTK7,OSBP2,IGF1R,PRSS35,RAI14,HNF1A,DDX56,MR1,EHD2,MED12L,CCDC136,CENPE,NNMT,JUNB,FLG,SAMHD1,MMP9,WDR62,CMYA5,TRO,IL6R,IL4I1,ST14,KIF11,WT1,PKD1L2,HAP1,SLC6A8,MXD1,PDE4D,MAP2K3,NES,NAP1L3,PTGS1,FAAH2,BST1,PROX1,NOTCH1…	178
Cancer, Hematological Disease, Immunological Disease, Organismal Injury and Abnormalities	B cell cancer	B cell cancer	3.74e-05	GNA11,MMP2,MIA3,ANPEP,GPD1,ROBO3,CARD11,CEP41,LRRN3,UGGT1,ARID1B,FAM120A,SPEG,TRAF1,SPTBN5,NFASC,SHOX2,RNPEPL1,TNFRSF10C,MIR17HG,BCAT1,SLC19A1,TOP2A,AKT1S1,NCR3LG1,LAPTM5,PRDM1,CD70,ZNF714,DNAH5,SGK1,HLA-B,PLTP,CENPE,NHLRC3,NAGK,KIF20A,MMP9,CMYA5,TNRC6C,DOCK4,H1-4,CNOT3,NPAS2,BTG2,HAP1,DCHS1,AKAP6,ADAM22,BRSK1,DTX1,AUNIP,GBP2,KLF2,BAK1,LAMP1,HVCN1,SLCO2B1,DPY19L2,TFR2,ZBTB7A,FURIN,PRICKLE1,SRGAP3…	218
Cancer, Organismal Injury and Abnormalities	mixed neoplasia	Mixed neoplasia	3.85e-05	NCOR2,SLC4A11,GNA13,MMP2,SLAIN2,C2orf16,CLDN3,FGF19,OBSCN,RADIL,FOXO6,PRR14,CARD11,CRLF1,FARS2,SAMD9,ARID1B,SPEG,NFASC,SSU72,MIR17HG,TOP2A,TNRC18,NAV2,LAPTM5,TIAM1,NOVA2,PRDM1,ADAMTS10,HECW1,ADAMTS1,HHIP,OSBP2,EML6,PCSK9,OTULINL,LOXL1,DNAH5,MTHFD1L,SORBS1,ARG2,TNXB,MED12L,CENPE,SCARF2,FLG,NPY4R/NPY4R2,MCM7,SH3TC1,CMYA5,CLDN4,GPR137B,CACNA1I,WT1,FRMPD3,PROC,VANGL2,DDIAS,CATSPER1,PRSS3,DCHS1,KIF5A,…	182
Infectious Diseases, Organismal Injury and Abnormalities	tuberculosis	Tuberculosis	3.93e-05	PIK3IP1,SP110,SELL,H1-4,IFIT2,FRY,H2AC11,H2AC20,TLR4,H1-3,NSG1,CDCA7L,MX1,GRIN2D,ITGB3,PTGS1,TOP2A,KIF5C,SYTL2,CD14,GBP2,ERF,TMOD2,H2BC4,IFIT1,IFI44,IFIH1,GABRA5,ZNF761	29
Cellular Movement	invasion	Invasion of cells	3.94e-05	GNA13,MMP2,PPM1F,CLDN3,FGF19,FOXM1,OBSCN,ANPEP,ACTA2,DLG3,RADIL,VANGL1,F2R,JUND,ECM1,FAM120A,MST1,KNSTRN,BCAT1,MIR17HG,AKT1S1,TIAM1,SNHG15,DDX58,PTPN23,ADAMTS1,PTK7,IGF1R,TDO2,NUPR1,HNF1A,FST,FGD1,JUNB,MYOCD,EPN3,MMP9,ZBTB20,S1PR3,TNS4,CLDN4,DOCK4,ST14,IFIT2,WT1,CD82,BTG2,IMMT,SNCG,FYN,ISG15,ITGB1,NES,MEF2D,NUMBL,DTX1,PROX1,NOTCH1,KLF6,NR4A1,TGFBR3,WWTR1,GBP2,FOXF2,PLAT,MATK,TERT,KLF2,RASSF5,NUMB…	152
Cellular Development, Cellular Growth and Proliferation	cell proliferation	Cell proliferation of tumor cell lines	3.95e-05	EIF4EBP2,DAPK2,MMP2,ZMIZ2,NMNAT2,GPD1,DLG3,ITGA7,TNFRSF10B,CARD11,VANGL1,FAM120A,RNASEL,MIR17HG,SLC19A1,AKT1S1,YWHAG,SAMD9L,PRDM1,OSBP2,PTK7,IGF1R,SGK1,ARG2,HNF1A,UBE2C,SOCS6,FST,CPLX1,CENPE,CIZ1,ACHE,KIF20A,MMP9,NELFA,MCM7,DEPDC1,CNOT3,CX3CL1,ORC1,BTG2,H1-3,IMMT,MAP2K3,NES,TBXAS1,SH3GL1,DTX1,PROX1,TGFBR3,WWTR1,PLAT,ERAL1,KLF2,BAK1,SRCIN1,NUMB,FZD8,SDC4,ZBTB7A,AURKB,SIX3,LMO4,EHF,SPRY2,SKA3,BMP2,…	245
Cancer, Endocrine System Disorders, Organismal Injury and Abnormalities, Reproductive System Disease	ovarian serous tumor	Ovarian serous tumor	3.96e-05	NCOR2,DCLK1,IGFBP4,GNA13,UHMK1,ZMIZ2,CLDN3,GUCY1B1,SELL,OBSCN,ITGA7,F2R,ALDH1A1,ARID1B,GSTM2,ERICH5,TOP2A,MCM10,PTK7,CRY2,DNAH5,HNF1A,CA8,CBS/LOC102724560,ZSWIM3,HLA-B,CCDC136,KIF23,TRO,FAM234B,TMEM70,NPAS2,WT1,ADGRB2,ZNF138,LPAR5,STAT5A,DCHS1,MAP1A,DPF3,MTFR2,TG,PTGS1,AKAP6,SH3GL1,NOTCH1,OTUD4,IL11RA,SLC14A1,JMJD6,CREBRF,ZNF28,PLAGL2,TMEM74B,TUBA1C,KLHDC8B,TLR4,DOCK8,KIF7,SLFN5,MAPK8IP1,SPATA6,D…	105
Cancer, Organismal Injury and Abnormalities, Renal and Urological Disease	renal cell cancer	Renal cell carcinoma	4.07e-05	NCOR2,FOXJ1,CORO1A,GNA13,MMP2,ATP2A1,MN1,ANPEP,TTBK1,PRR14,SAMD9,ARID1B,GSTM2,GRIN2D,DUOX2,MKI67,CLPSL2,GNAZ,CHST2,TOP2A,TSKU,NCR3LG1,ZNF106,NAV2,TIAM1,RCC2,DDX58,SAMD9L,ZNF805,CD70,PTK7,OSBP2,IGF1R,PRSS35,RAI14,HNF1A,DDX56,MR1,EHD2,MED12L,CCDC136,CENPE,NNMT,JUNB,FLG,SAMHD1,MMP9,WDR62,CMYA5,TRO,IL6R,IL4I1,ST14,KIF11,WT1,PKD1L2,HAP1,SLC6A8,MXD1,PDE4D,MAP2K3,NES,NAP1L3,PTGS1,FAAH2,BST1,PROX1,NOTCH1…	177
Cancer, Neurological Disease, Organismal Injury and Abnormalities	glioma	Grade 2-3 glioma	4.22e-05	FOXJ1,DAPK2,SOX8,ATP2A1,ITGA7,ARID1B,FAM120A,SPTBN5,TRAF1,SHOX2,GTSE1,PDZD7,AMPD3,SAMD9L,PRDM1,PTK7,OSBP2,CHAF1B,GPR137C,CRY2,DNAH5,SORBS1,ARG2,HNF1A,SORBS2,UBE2C,HLA-B,PLTP,CCDC136,ACHE,MCM7,ZBED5,FBXO46,PROSER2,CEP55,APOL3,INCENP,DCHS1,KIF5A,MXD1,ZNF468,MEF2D,LSM14B,TG,AKAP6,ADAM22,PROX1,DGKI,WWTR1,TBC1D19,ERAL1,NHSL2,LIG3,NUMB,TTC21A,MAP1S,PHYHIP,ADPGK,TFR2,MINK1,DNAH1,DPYSL5,SLC2A12,PRDM11,ZF…	196
Gene Expression	transcription	Transcription of RNA	4.23e-05	NCOR2,FOXJ1,PPM1A,GNA13,SOX8,KLF15,ZMIZ2,PPM1F,NR4A3,PPARA,FOXM1,MN1,RRP1B,LMX1B,MED16,TNFRSF10B,NFIC,F2R,JUND,GPATCH3,ECM1,ARID1B,TLX2,TRAF1,RNASEL,DAP,DDX58,PTGER4,PRDM1,SLC2A4RG,CRY2,SGK1,HNF1A,FST,SPINDOC,H1-0,JUNB,MYOCD,ZBTB38,IL6R,DEPDC1,ZNF148,IL4I1,NPAS2,APOL3,WT1,CD82,TEAD2,TOPBP1,BTG2,PER3,STAT5A,MXD1,CREB3L3,MAP2K3,MEF2D,GDF7,TG,CBX6,DTX1,PROX1,NOTCH1,KLF6,NR4A1,TGFBR3,CAMK4,FOXF2,JMJD…	168
Cancer, Hematological Disease, Immunological Disease, Organismal Injury and Abnormalities	B-cell neoplasm	B-cell neoplasm	4.27e-05	GNA11,MMP2,MIA3,ANPEP,GPD1,FSD1,ROBO3,CARD11,CEP41,LRRN3,UGGT1,ARID1B,FAM120A,SPEG,TRAF1,SPTBN5,NFASC,SHOX2,RNPEPL1,TNFRSF10C,MIR17HG,BCAT1,SLC19A1,TOP2A,AKT1S1,NCR3LG1,LAPTM5,PRDM1,CD70,PTK7,ZNF714,DNAH5,SGK1,HLA-B,PLTP,CENPE,NHLRC3,NAGK,KIF20A,MMP9,CMYA5,TNRC6C,DOCK4,H1-4,CNOT3,NPAS2,BTG2,HAP1,DCHS1,AKAP6,ADAM22,BRSK1,DTX1,AUNIP,GBP2,KLF2,BAK1,LAMP1,HVCN1,SLCO2B1,DPY19L2,TFR2,ZBTB7A,FURIN,PRICK…	235
Cardiovascular System Development and Function, Tissue Development	development	Development of endothelial tissue	4.28e-05	MMP9,MMP2,ITGA2,NOX5,SLC8A1,HRH1,ANPEP,PDGFB,THBS1,BMP2,TNFRSF25,H2AX,PROC,DLL4,F2R,ECM1,STAT5A,ITGB1,ITGB3,MAP2K3,IL33,MDK,ZG16B,PLXNB3,NOTCH1,FLT4,PROX1,IL1B,RCAN1,NR4A1,WWTR1,ACVRL1,TERT,KLF2,VASH1,HMOX1,HEYL,SPARC,ADAMTS1,EGF,TEAD4,ADGRB1,RHOB,MCAM,SDC4,DGKA,CAVIN2,HRH2	48
Cancer, Organismal Injury and Abnormalities, Reproductive System Disease	uterine serous papillary cancer	Uterine serous papillary cancer	4.33e-05	FLG,TK1,CFB,CENPA,MOXD1,ITGA3,CLDN3,ESPL1,CLDN4,FOXM1,GPRASP1,KIF11,ALDH1A1,ISG15,NAP1L3,IL33,TOP2A,VAMP8,TGFBR3,IGF2BP3,CDC20,KIF2C,SPC25,TNXB,MYBL2,CSPG4,AOC3,UBE2C,CCNA2,JAM3,CBS/LOC102724560,CKS1B,CCNB1,PLK1	34
Cancer, Organismal Injury and Abnormalities	ductal carcinoma	Ductal carcinoma	4.74e-05	DAPK2,UHMK1,SOX8,MMP2,CCDC171,ATP2A1,MIA3,OBSCN,ANPEP,ACTA2,DLG3,KATNAL1,FSD1,CARD11,ECM1,UGGT1,ARID1B,SPEG,SLCO5A1,SPTBN5,NFASC,RNASEL,DUOX2,GTSE1,RNPEPL1,SLC19A1,TOP2A,RSPH4A,ZNF106,SAMD9L,ADAMTS10,BOC,HECW1,PTK7,ANKRD44,IGF1R,OTULINL,MCM9,CRY2,DNAH5,PNPLA7,SGK1,DENND2A,MYH15,HNF1A,UBE2C,HLA-B,LRFN1,CENPE,ENTPD8,NAGK,PPT2,MMP9,WDR62,CMYA5,DOCK4,GPR137B,STC2,KIF11,SIK2,INCENP,STYK1,EXTL3,ORC1,IM…	360
Cancer, Organismal Injury and Abnormalities, Renal and Urological Disease	renal clear cell cancer	Renal clear cell adenocarcinoma	4.75e-05	NCOR2,FOXJ1,CORO1A,MMP2,ATP2A1,MN1,ANPEP,TTBK1,PRR14,SAMD9,ARID1B,GRIN2D,DUOX2,MKI67,CLPSL2,GNAZ,CHST2,TOP2A,TSKU,NCR3LG1,ZNF106,NAV2,TIAM1,RCC2,DDX58,SAMD9L,ZNF805,CD70,PTK7,OSBP2,IGF1R,PRSS35,RAI14,HNF1A,DDX56,MR1,EHD2,MED12L,CCDC136,CENPE,NNMT,JUNB,FLG,SAMHD1,MMP9,WDR62,CMYA5,TRO,IL6R,IL4I1,ST14,KIF11,WT1,PKD1L2,HAP1,NES,NAP1L3,PROX1,NOTCH1,TGFBR3,ABCG1,DGKI,GBP2,CREBRF,BAK1,NHSL2,SLC4A8,HAPLN…	148
Cancer, Organismal Injury and Abnormalities, Renal and Urological Disease	kidney carcinoma	Kidney carcinoma	4.92e-05	NCOR2,FOXJ1,CORO1A,GNA13,MMP2,ATP2A1,MN1,ANPEP,TTBK1,PRR14,SAMD9,ARID1B,GSTM2,GRIN2D,DUOX2,MKI67,CLPSL2,GNAZ,CHST2,TOP2A,TSKU,NCR3LG1,ZNF106,NAV2,TIAM1,RCC2,DDX58,SAMD9L,ZNF805,CD70,PTK7,OSBP2,IGF1R,PRSS35,RAI14,HNF1A,DDX56,MR1,EHD2,MED12L,CCDC136,CENPE,NNMT,JUNB,FLG,SAMHD1,WDR62,MMP9,CMYA5,TRO,IL6R,IL4I1,ST14,KIF11,WT1,PKD1L2,HAP1,SLC6A8,MXD1,PDE4D,MAP2K3,NES,NAP1L3,PTGS1,FAAH2,BST1,PROX1,NOTCH1…	178
Cell Cycle	mitosis	Delay in mitosis of tumor cell lines	5.1e-05	TOP2A,PTP4A1,CDC20,DLGAP5,CDK1,CCNB1,PLK1,CENPE,CDC25B	9
Cancer, Hematological Disease, Immunological Disease, Organismal Injury and Abnormalities	T-cell non-Hodgkin disease	T-cell non-Hodgkin lymphoma	5.32e-05	IGFBP4,MMP2,SP110,NR4A3,SELL,OBSCN,CARD11,JUND,ARID1B,MKI67,EFNB2,TOP2A,NECTIN1,CGN,PRDM1,HECW1,CHAF1B,IGF1R,PRSS35,BFSP1,DNAH5,TNXB,HLA-B,NNMT,JUNB,FLG,MMP9,S1PR3,IL6R,ZNF148,IL4I1,IFIT2,THY1,WT1,NELL2,ADAMTS6,FYN,ISG15,STAT5A,PRSS3,ITGB1,PDE4D,MAP2K3,DTX1,NOTCH1,OASL,KLF6,MOCS1,TERT,BAK1,THBD,PTP4A1,DPY19L2,DNM3,ZNF365,BEX4,TUBA1C,TLR4,DENND11,MX1,EGFR,COL6A2,PLAG1,CYP26B1,ABL1,MYC,EFEMP2,SELPL…	97
Cardiovascular System Development and Function, Cellular Development, Cellular Function and Maintenance, Cellular Growth and Proliferation, Organismal Development, Tissue Development	development	Endothelial cell development	5.75e-05	MMP9,MMP2,ITGA2,NOX5,SLC8A1,HRH1,ANPEP,PDGFB,THBS1,BMP2,TNFRSF25,H2AX,PROC,DLL4,F2R,ECM1,STAT5A,ITGB1,ITGB3,MAP2K3,IL33,MDK,ZG16B,PLXNB3,NOTCH1,FLT4,PROX1,IL1B,RCAN1,NR4A1,WWTR1,ACVRL1,TERT,KLF2,VASH1,HMOX1,HEYL,SPARC,ADAMTS1,EGF,TEAD4,ADGRB1,MCAM,SDC4,DGKA,CAVIN2,HRH2	47
Cancer, Hematological Disease, Immunological Disease, Organismal Injury and Abnormalities	mature T-cell neoplasm	Mature T-cell neoplasm	5.78e-05	IGFBP4,MMP2,SP110,NR4A3,SELL,OBSCN,CARD11,JUND,CEP41,ARID1B,MKI67,EFNB2,TOP2A,NECTIN1,CGN,PRDM1,HECW1,CHAF1B,IGF1R,PRSS35,BFSP1,DNAH5,TNXB,HLA-B,JUNB,NNMT,FLG,MMP9,S1PR3,IL6R,ZNF148,IL4I1,IFIT2,THY1,WT1,NELL2,ADAMTS6,FYN,ISG15,STAT5A,PRSS3,ITGB1,PDE4D,MAP2K3,DTX1,NOTCH1,OASL,KLF6,MOCS1,GBP2,TERT,BAK1,THBD,PTP4A1,DPY19L2,C3orf52,DNM3,ZNF365,BEX4,TUBA1C,TLR4,DENND11,MX1,EGFR,COL6A2,PLAG1,CYP26B1,AB…	100
Cancer, Neurological Disease, Organismal Injury and Abnormalities	glioma	Grade 3 glioma	6.76e-05	FOXJ1,RGL3,DAPK2,PPM1A,SOX8,C2orf16,NEURL1B,GUCY1B1,ATP2A1,FGF19,FOXM1,LMX1B,TROAP,ITGA7,F2R,ARID1B,CCDC85A,FAM120A,SPTBN5,TRAF1,ERRFI1,WSCD1,SHOX2,GTSE1,MST1,TNRC18,NAV2,PDZD7,TIAM1,ARHGAP1,AMPD3,SAMD9L,PRDM1,PTK7,OSBP2,CHAF1B,EML6,GPR137C,CRY2,DNAH5,SORBS1,ARG2,HNF1A,SORBS2,UBE2C,PLTP,CCDC136,DUS1L,FLG,ACHE,MYOCD,NAA80,CBLN3,ZBTB20,MCM7,ATP6V0E2,TRO,ZBED5,FBXO46,PROSER2,IFIT2,CEP55,APOL3,WT1,IN…	191
Cardiovascular Disease, Organismal Injury and Abnormalities	disorder of blood pressure	Disorder of blood pressure	6.86e-05	KLF15,PPM1F,GUCY1B1,PPARA,ROBO3,BORA,TNFRSF10B,F2R,GRIN2D,CCDC85A,PRRT2,BCAT1,OLFML2B,NPR3,CYB5R3,FST,CACNA2D2,WNK4,CCDC136,ACHE,MMP9,SULF2,APOL3,TEAD2,CX3CL1,BMERB1,VANGL2,ASGR1,CA12,DCHS1,PDE4D,NOTUM,PTGS1,TMEM26,ABHD4,GBP2,PLAT,DICER1-AS1,JMJD6,PLEKHA4,KANK2,TTC21A,THBD,SEPTIN4,DPY19L2,PLSCR4,AOC3,NLRP1,ATP2B3,ASIC1,MARVELD2,ADCY6,NOX5,TMOD1,KCNH1,ABCC8,BMP2,CSGALNACT1,THBS1,SRPX,DENND11,ARHGA…	100
Cancer, Endocrine System Disorders, Organismal Injury and Abnormalities, Reproductive System Disease	serous adenocarcinoma	Serous adenocarcinoma in ovary	6.89e-05	NCOR2,DCLK1,UHMK1,ZMIZ2,GUCY1B1,SELL,OBSCN,ITGA7,KLHDC8B,TLR4,DOCK8,KIF7,SLFN5,ALDH1A1,ARID1B,GSTM2,SPATA6,DOP1A,GPR75,ERICH5,TOP2A,HPDL,MCM10,UBA7,TICRR,DOCK3,MTMR8,ELAPOR1,PTK7,ABL1,CRY2,DNAH5,ANKRD24,IFIH1,NCK2,HNF1A,CA8,CBS/LOC102724560,ZSWIM3,HLA-B,POF1B,SCML2,ABHD2,CCDC136,NEDD4L,KIF23,TRO,HRNR,FAM234B,TMEM70,NPAS2,ADGRB2,PSORS1C1,CLEC2D,STAT5A,DCHS1,MAP1A,DPF3,FBXO43,NLGN3,CC2D1A,TG,MAP3K3…	85
Organismal Injury and Abnormalities	non-malignant disorder	Non-malignant disorder	7.18e-05	SLC6A9,GNA11,MMP2,ATP2A1,OBSCN,ACTA2,ITGA7,TNFRSF10B,RSPRY1,ARID1B,DACT3,NFASC,DUOX2,KNSTRN,MIR17HG,BCAT1,PON1,TOP2A,NECTIN1,SORD,PTGER4,ADAMTS10,BOC,HECW1,IGF1R,CRY2,SGK1,SORBS1,HNF1A,SORBS2,FST,HLA-B,COL13A1,ACHE,KIF20A,MMP9,MCM7,TNRC6C,THY1,CNOT3,NPAS2,CX3CL1,ORC1,BTG2,COG2,MXD1,SMPDL3A,TG,TRPM4,LENG9,TGFBR3,GBP2,ERAL1,PLEKHA4,KLF2,BAK1,PTP4A1,AOC3,NLRP1,SRPX2,AURKB,PRICKLE1,SIX3,TK1,ATP2B3,SP…	204
Cell-To-Cell Signaling and Interaction	binding	Binding of tumor cell lines	7.89e-05	GNA13,DKK3,MMP2,FGF19,SELL,FOXM1,THBS1,RASGRP2,RADIL,FZD5,TLR4,DOCK8,NID1,F2R,SERPINA5,UGP2,RNASEL,EGFR,IL1B,CD14,RCAN1,TIAM1,ZDHHC5,IGF1R,EGF,PCSK9,SLIT2,SELPLG,JAM3,JUNB,ITGA3,ITGA2,THY1,TNFRSF25,WT1,CD82,PROC,EXTL3,CX3CL1,FYN,ITGB1,ITGB3,GRK6,NOTCH1,NR4A1,ITGAX,WWTR1,CDH3,GFAP,SH2B3,DLL1,ADGRB1,MMP19,THBD,MCAM,ICAM1,NSD2,MINK1	58
Cancer, Neurological Disease, Organismal Injury and Abnormalities	brain oligodendroglioma	Brain oligodendroglioma	7.92e-05	FOXJ1,RGL3,DAPK2,PPM1A,SOX8,C2orf16,NEURL1B,GUCY1B1,ATP2A1,FGF19,FOXM1,LMX1B,TROAP,ITGA7,F2R,ARID1B,CCDC85A,FAM120A,SPTBN5,TRAF1,ERRFI1,WSCD1,SHOX2,GTSE1,MST1,TNRC18,NAV2,PDZD7,TIAM1,ARHGAP1,AMPD3,SAMD9L,PRDM1,PTK7,OSBP2,CHAF1B,EML6,GPR137C,CRY2,DNAH5,SORBS1,ARG2,HNF1A,SORBS2,UBE2C,PLTP,CCDC136,DUS1L,FLG,ACHE,MYOCD,NAA80,CBLN3,ZBTB20,MCM7,ATP6V0E2,TRO,ZBED5,FBXO46,PROSER2,IFIT2,CEP55,APOL3,WT1,IN…	188
Cell Cycle	mitosis	Delay in mitosis of cervical cancer cell lines	8.03e-05	TOP2A,PTP4A1,CDC20,DLGAP5,CDK1,CCNB1,PLK1,CENPE	8
Organismal Injury and Abnormalities	growth	Growth of lesion	8.18e-05	FOXJ1,GNA13,MMP2,FGF19,FOXM1,BMP2,THBS1,DLL4,CD33,F2R,DVL2,MKI67,MST1,HSF1,MIR17HG,ZMAT3,EGFR,IL1B,VASH1,ABL1,IGF1R,EGF,MYC,RHOB,CSPG4,UBE2C,FST,DGKA,CACNA2D2,CENPA,MMP9,IL6R,PGF,CLDN4,PDGFB,CD40,WT1,CD82,CIP2A,CA12,BTG2,STAT5A,PRSS3,ITGB1,PDE4D,GRB2,HOTAIR,TG,NOTCH1,PROX1,MTA1,NR4A1,PUM1,PLAT,CDH3,HMOX1,SPARC,NUMB,GRK2,THBD,MCAM,MYBL2,EPAS1,ICMT,PLK1	65
Cancer, Cell Death and Survival, Organismal Injury and Abnormalities, Tumor Morphology	cell viability	Cell viability of cancer cells	8.43e-05	EGFR,MTA1,SELL,FOXM1,CD40,BMP2,JMJD6,WT1,HMOX1,TERT,SPARC,IGF1R,MYC,RAB27B,HOTAIR,B4GALT5,GRK6,PLK1,HSF1	19
Cancer, Hematological Disease, Organismal Injury and Abnormalities	mature T-cell or NK-cell neoplasm	Mature T-cell or NK-cell neoplasm	8.51e-05	IGFBP4,MMP2,SP110,NR4A3,SELL,OBSCN,CARD11,JUND,CEP41,ARID1B,MKI67,EFNB2,TOP2A,NECTIN1,NAV2,CGN,PRDM1,HECW1,CHAF1B,IGF1R,PRSS35,BFSP1,DNAH5,TNXB,HLA-B,NNMT,JUNB,FLG,MMP9,S1PR3,IL6R,ZNF148,IL4I1,IFIT2,THY1,WT1,NELL2,ADAMTS6,FYN,STAT5A,ISG15,PRSS3,ITGB1,PDE4D,MAP2K3,DTX1,NOTCH1,OASL,KLF6,MOCS1,GBP2,TERT,BAK1,THBD,PTP4A1,DPY19L2,C3orf52,DNM3,ZNF365,BEX4,TUBA1C,TLR4,DENND11,MX1,EGFR,COL6A2,PLAG1,CYP26…	101
Cancer, Organismal Injury and Abnormalities	transformation	Transformation of astrocytes	8.64e-05	MYC,EGFR,FOXM1,TERT,HEYL	5
Cancer, Neurological Disease, Organismal Injury and Abnormalities	oligodendroglioma	Oligodendroglioma	8.68e-05	FOXJ1,DAPK2,SOX8,ATP2A1,ITGA7,ARID1B,FAM120A,SPTBN5,TRAF1,SHOX2,GTSE1,PDZD7,AMPD3,SAMD9L,PRDM1,PTK7,OSBP2,CHAF1B,GPR137C,CRY2,DNAH5,SORBS1,ARG2,HNF1A,SORBS2,UBE2C,HLA-B,PLTP,CCDC136,ACHE,MCM7,ZBED5,FBXO46,PROSER2,CEP55,APOL3,INCENP,DCHS1,KIF5A,MXD1,ZNF468,MEF2D,LSM14B,TG,AKAP6,ADAM22,PROX1,DGKI,WWTR1,GBP2,TBC1D19,ERAL1,NHSL2,LIG3,NUMB,TTC21A,C3orf52,MAP1S,PHYHIP,ADPGK,TFR2,MINK1,DNAH1,DPYSL5,SLC2…	193
Gene Expression	transcription	Transcription	8.94e-05	NCOR2,FOXJ1,PPM1A,GNA13,SOX8,KLF15,ZMIZ2,PPM1F,CLDN3,NR4A3,FGF19,PPARA,FOXM1,MN1,RRP1B,LMX1B,TTBK1,MED16,TNFRSF10B,NFIC,F2R,JUND,GPATCH3,ECM1,ARID1B,TLX2,PPP1R14D,TRAF1,RNASEL,DAP,DDX58,PTGER4,PRDM1,SLC2A4RG,CRY2,SGK1,HNF1A,FST,SPINDOC,H1-0,JUNB,MYOCD,ZBTB38,IL6R,DEPDC1,ZNF148,IL4I1,STC2,NPAS2,APOL3,WT1,CD82,TEAD2,PARP10,TOPBP1,BTG2,PER3,STAT5A,MXD1,CREB3L3,MAP2K3,MEF2D,GDF7,TG,NUMBL,CBX6,PINK1,D…	186
Cancer, Organismal Injury and Abnormalities	clear cell neoplasm	Clear cell neoplasm	9.06e-05	NCOR2,CORO1A,FOXJ1,GNA13,MMP2,CLDN3,ATP2A1,MN1,ANPEP,TTBK1,PRR14,SAMD9,ARID1B,GRIN2D,DUOX2,MKI67,CLPSL2,GNAZ,CHST2,TOP2A,TSKU,NCR3LG1,ZNF106,NAV2,TIAM1,RCC2,DDX58,SAMD9L,ZNF805,CD70,PTK7,OSBP2,IGF1R,PRSS35,RAI14,HNF1A,DDX56,MR1,EHD2,MED12L,CCDC136,CENPE,NNMT,JUNB,FLG,SAMHD1,MMP9,WDR62,CMYA5,TRO,IL6R,IL4I1,ST14,KIF11,WT1,PKD1L2,HAP1,NES,NAP1L3,PROX1,NOTCH1,TGFBR3,ABCG1,DGKI,GBP2,CREBRF,BAK1,NHSL2,…	152
Infectious Diseases, Organismal Injury and Abnormalities	infection	Infection by DNA virus	9.38e-05	DAPK2,TSPAN2,PDGFB,CD40,CACNA1I,TNFRSF10B,DLL4,F2R,TENT5C,POLG,SAMD9,ITGB1,MX1,SPTBN5,FAM131B,PTGS1,TBXAS1,GDPD5,KIF5C,EGFR,NAP1L2,NECTIN1,TGFBR3,NR1H2,NHSL2,GCAT,CHAF1B,EGF,SAPCD2,MYO1E,SLFN11,MCAM,MR1,STAM,SMN1/SMN2	35
Cellular Development, Cellular Growth and Proliferation	proliferation	Proliferation of blood cells	9.81e-05	NCOR2,GNA13,ANPEP,SPRY2,BMP2,THBS1,IL10RA,DLL4,TNFRSF10B,TLR4,IRF6,DOCK8,CD33,MIR17HG,EFNB2,IL1B,SLC7A1,CD14,PTGER4,PRDM1,CD70,IGF1R,MYC,OTULINL,NCK2,DGKA,CALCB,HRH2,LGALS9,ACHE,MMP9,IL6R,IL4I1,CD40,THY1,CD6,RAC2,WT1,CX3CL1,CCND3,CD83,FYN,ISG15,STAT5A,ITGB1,PDE4D,EBI3,ITGB3,MEF2D,MDK,IL33,ULBP2,NOTCH1,PUM1,TERT,HMOX1,NR0B2,SH2B3,DLL1,CUL5,CCNA2,EPAS1,SDC4,ICAM1,AURKB,LTBP1	66
Cancer, Organismal Injury and Abnormalities	clear-cell adenocarcinoma	Clear-cell adenocarcinoma	0.000101	NCOR2,FOXJ1,CORO1A,GNA13,MMP2,CLDN3,ATP2A1,MN1,ANPEP,TTBK1,PRR14,SAMD9,ARID1B,GRIN2D,DUOX2,MKI67,CLPSL2,GNAZ,CHST2,TOP2A,TSKU,NCR3LG1,ZNF106,NAV2,TIAM1,RCC2,DDX58,SAMD9L,ZNF805,CD70,PTK7,OSBP2,IGF1R,PRSS35,RAI14,HNF1A,DDX56,MR1,EHD2,MED12L,CCDC136,CENPE,NNMT,JUNB,FLG,SAMHD1,MMP9,WDR62,CMYA5,TRO,IL6R,IL4I1,ST14,KIF11,WT1,PKD1L2,HAP1,NES,NAP1L3,PROX1,NOTCH1,TGFBR3,ABCG1,DGKI,GBP2,CREBRF,BAK1,NHSL2,…	151
Cancer, Organismal Injury and Abnormalities, Reproductive System Disease	female genital tract serous carcinoma	Female genital tract serous carcinoma	0.000104	IGFBP4,TK1,GNA13,MOXD1,CLDN3,ESPL1,FOXM1,GPRASP1,TUBA1C,TLR4,F2R,MAPK8IP1,ALDH1A1,TOP2A,EGFR,IGF2BP3,COL6A2,KIF2C,SLIT2,TNXB,CSPG4,UBE2C,JAM3,CBS/LOC102724560,CKS1B,FLG,CFB,CENPA,ITGA3,TRO,TSPAN4,CLDN4,KIF11,WT1,H2AX,ZNF138,PHF6,LPAR5,ISG15,MTFR2,NAP1L3,PTGS1,IL33,VAMP8,TBC1D2B,NOTCH1,TGFBR3,EPPK1,CDC20,SH2B3,SPC25,MYBL2,AOC3,MCAM,CCNA2,PLK1,CCNB1	57
Cancer, Organismal Injury and Abnormalities	pelvic serous carcinoma	Pelvic serous carcinoma	0.000104	IGFBP4,TK1,GNA13,MOXD1,CLDN3,ESPL1,FOXM1,GPRASP1,TUBA1C,TLR4,F2R,MAPK8IP1,ALDH1A1,TOP2A,EGFR,IGF2BP3,COL6A2,KIF2C,SLIT2,TNXB,CSPG4,UBE2C,JAM3,CBS/LOC102724560,CKS1B,FLG,CFB,CENPA,ITGA3,TRO,TSPAN4,CLDN4,KIF11,WT1,H2AX,ZNF138,PHF6,LPAR5,ISG15,MTFR2,NAP1L3,PTGS1,IL33,VAMP8,TBC1D2B,NOTCH1,TGFBR3,EPPK1,CDC20,SH2B3,SPC25,MYBL2,AOC3,MCAM,CCNA2,PLK1,CCNB1	57
Cellular Movement, Hematological System Development and Function, Immune Cell Trafficking	cell movement	Cell movement of leukocytes	0.000106	DAPK2,YARS1,GNA13,GNA11,SELL,PPARA,THBS1,SEMA4A,TLR4,IRF6,DOCK8,F2R,QPCT,C5AR1,MST1,EFNB2,GNAZ,CHST2,EGFR,IL1B,CD14,SMPD1,EGF,SLIT2,IRX2,SELPLG,JAM3,RIN3,EFNB3,LGALS9,MMP9,ITGA3,ITGA2,S1PR3,IL6R,TSPAN14,HRH1,PDGFB,CD40,THY1,RAC2,PROC,CX3CL1,CAMK2N2,FYN,ITGB1,ITGB3,CHST1,MDK,IL33,BST1,NOTCH1,ITGAX,KLF2,HMOX1,SRCIN1,SH2B3,AOC3,MCAM,EPAS1,TSPAN10,ICAM1,P2RY6,ADORA1	64
Cancer, Organismal Injury and Abnormalities, Renal and Urological Disease	transitional cell bladder cancer	Urothelial bladder carcinoma	0.000107	GNA13,MMP2,ESPL1,ZNF813,SKA3,ZNF678,TUBA1C,SYNE3,TLR4,CARD11,SRPX,MAPK8IP1,ARID1B,GRIN2D,MKI67,TOP2A,EGFR,TSKU,IGF2BP3,ANKRD44,KIF2C,ZNF714,HNRNPUL1,RHOB,CSPG4,JAM3,ZNF254,ZNF761,CARD14,MYOCD,CYBC1,KIF23,ITGA2,MCM2,WT1,PHF6,E2F8,KCTD12,RAB40B,PTGS1,KIF14,TBC1D2B,NOTCH1,ZNF233,FLT4,RHPN1,OTUD4,EPPK1,TERT,FEZ1,SRCIN1,ZNF28,PHYHIP,SGO1,PAK4,ZNF721	56
Cancer, Neurological Disease, Organismal Injury and Abnormalities	malignant glioma	Grade 3 malignant glioma	0.000113	FOXJ1,RGL3,DAPK2,PPM1A,SOX8,C2orf16,NEURL1B,GUCY1B1,ATP2A1,FGF19,FOXM1,LMX1B,TROAP,ITGA7,F2R,ARID1B,CCDC85A,FAM120A,SPTBN5,TRAF1,ERRFI1,WSCD1,SHOX2,GTSE1,MST1,TNRC18,NAV2,PDZD7,TIAM1,ARHGAP1,AMPD3,SAMD9L,PRDM1,PTK7,OSBP2,CHAF1B,EML6,GPR137C,CRY2,DNAH5,SORBS1,ARG2,HNF1A,SORBS2,UBE2C,PLTP,CCDC136,DUS1L,FLG,ACHE,MYOCD,NAA80,CBLN3,ZBTB20,MCM7,ATP6V0E2,TRO,ZBED5,FBXO46,PROSER2,IFIT2,CEP55,APOL3,WT1,IN…	189
Cellular Assembly and Organization, Cellular Function and Maintenance	organization	Organization of cytoskeleton	0.000114	FOXJ1,CORO1A,DCLK1,SLAIN2,CLDN3,FOXM1,ANPEP,DLG3,FSD1,SYNE3,BORA,F2R,CEP41,FBXW5,RAB27B,GTSE1,KNSTRN,NECTIN1,TIAM1,ARHGAP1,PTPN23,PTK7,DNAH5,ADGRA2,SGK1,SORBS1,DUSP9,FGD1,CENPE,NNMT,AMIGO1,WDR62,KIF11,CD82,PROC,BTG2,FYN,TPPP,ITGB1,KIF5A,MAP1A,AUNIP,BST1,TGFBR3,CAMK4,PLAT,MATK,ABCC1,GFAP,RASSF5,ADGRB1,SPC25,ARHGAP4,MAP1S,KIF18B,SDC4,AURKB,MINK1,CDK1,DKK3,ADCY6,DISC1,KCNH1,BMP2,THBS1,RND1,TLR4,TNIK…	110
Dermatological Diseases and Conditions, Immunological Disease, Inflammatory Disease, Inflammatory Response, Organismal Injury and Abnormalities	pemphigus vulgaris	Pemphigus vulgaris	0.000117	H3C10,TSPAN9,MYC,SAMD14,MFAP3L,ITGB3,THBS1,CAVIN2,SPARC,PTGS1,LTBP1	11
Cancer, Organismal Injury and Abnormalities	growth	Growth of tumor	0.000127	FOXJ1,GNA13,MMP2,FGF19,FOXM1,BMP2,THBS1,DLL4,CD33,F2R,DVL2,MKI67,MST1,HSF1,MIR17HG,ZMAT3,EGFR,IL1B,VASH1,ABL1,IGF1R,EGF,MYC,RHOB,CSPG4,UBE2C,FST,DGKA,CACNA2D2,CENPA,MMP9,IL6R,PGF,CLDN4,PDGFB,CD40,WT1,CD82,CIP2A,CA12,BTG2,STAT5A,PRSS3,ITGB1,PDE4D,GRB2,HOTAIR,TG,NOTCH1,PROX1,MTA1,NR4A1,PUM1,PLAT,CDH3,HMOX1,NUMB,GRK2,THBD,MCAM,MYBL2,EPAS1,ICMT,PLK1	64
Cellular Movement	homing	Homing of cells	0.000129	DAPK2,CORO1A,YARS1,GNA13,GNA11,MMP2,PPM1F,SELL,PPARA,BMP2,THBS1,RADIL,TLR4,F2R,MTSS1,C5AR1,BIN2,MST1,EFNB2,GNAZ,EGFR,IL1B,IGF1R,EGF,SLIT2,SELPLG,CBS/LOC102724560,JAM3,DGKA,STAM,RIN3,LGALS9,MMP9,ITGA2,IL6R,PGF,DOCK4,HRH1,PDGFB,RAC2,CX3CL1,FYN,ARHGEF16,ITGB1,GRB2,ITGB3,MDK,IL33,PLXNB3,BST1,NOTCH1,PROX1,NR4A1,ABCC1,SPARC,SRCIN1,GRK2,THBD,ICAM1,ADORA1	60
Cellular Growth and Proliferation, Lymphoid Tissue Structure and Development	proliferation	Proliferation of lymphatic system cells	0.000131	NCOR2,GNA13,FOXM1,SPRY2,BMP2,THBS1,TNFRSF10B,TLR4,IRF6,DOCK8,CD33,MIR17HG,EFNB2,IL1B,SLC7A1,CD14,PTGER4,PRDM1,CD70,IGF1R,MYC,OTULINL,NCK2,DGKA,CALCB,HRH2,LGALS9,MMP9,IL4I1,CD40,THY1,CD6,CCND3,CD83,FYN,ISG15,STAT5A,ITGB1,PDE4D,EBI3,ITGB3,MEF2D,MDK,IL33,ULBP2,NOTCH1,TERT,HMOX1,NR0B2,SH2B3,CUL5,SDC4,ICAM1,AURKB,CCNB1,LTBP1,CDC25B	57
Cardiovascular System Development and Function, Cell-To-Cell Signaling and Interaction	adhesion	Adhesion of vascular endothelial cells	0.000134	LGALS9,EGFR,IL1B,RCAN1,SULF2,WWTR1,THBS1,THY1,TNFRSF25,SPARC,PROC,CX3CL1,F2R,DLL1,ITGB1,SELPLG,MCAM,ITGB3,ICAM1	19
Cancer, Organismal Injury and Abnormalities, Reproductive System Disease	uterine serous carcinoma	Uterine serous carcinoma	0.000144	FLG,TK1,CFB,CENPA,MOXD1,ITGA3,CLDN3,ESPL1,CLDN4,FOXM1,GPRASP1,TUBA1C,WT1,KIF11,ALDH1A1,ISG15,NAP1L3,IL33,TOP2A,VAMP8,TGFBR3,IGF2BP3,CDC20,KIF2C,SPC25,TNXB,MYBL2,CSPG4,AOC3,UBE2C,CCNA2,JAM3,CBS/LOC102724560,CKS1B,CCNB1,PLK1	36
Cardiovascular Disease, Organismal Injury and Abnormalities	disorder of coronary artery	Disorder of coronary artery	0.000144	ASIC1,GUCY1B1,SLC8A1,PPARA,MIA3,ABCC8,TMEM163,DOCK4,FRMD4A,TUBA1C,THBS1,DISP1,PROC,TLR4,GSTO1,CA12,F2R,SOCS2-AS1,PDE4D,ITGB3,MTARC1,SCN1B,PTGS1,MIR17HG,PON1,FLT4,IL1B,CD14,ABCG1,PTGER4,CA13,TERT,KLF2,NPR3,IGF1R,PCSK9,MTHFD1L,SORBS1,HNF1A,GABRA5,QPRT,ICAM1,ADORA1,HRH2,NNMT	45
Cancer, Gastrointestinal Disease, Organismal Injury and Abnormalities	pancreatobiliary adenocarcinoma	Pancreatobiliary adenocarcinoma	0.000153	SOX8,MMP2,CCDC171,ATP2A1,MIA3,OBSCN,ANPEP,CDHR2,FSD1,TNFRSF10B,CARD11,UGGT1,ARID1B,SPEG,SLCO5A1,NFASC,DUOX2,RNPEPL1,SLC19A1,RSPH4A,ZNF106,DDIT4L,SAMD9L,EMID1,ADAMTS10,BOC,HECW1,PTK7,IGF1R,OTULINL,MCM9,CRY2,DNAH5,HNRNPUL1,PNPLA7,DENND2A,HNF1A,LRFN1,CENPE,ENTPD8,NAGK,MMP9,CMYA5,DOCK4,GPR137B,STC2,KIF11,SIK2,INCENP,EXTL3,CATSPER1,DCHS1,ZNF468,NES,MEF2D,LSM14B,TG,NAP1L3,NUMBL,TBXAS1,ADAM22,BRSK1,GRIK…	285
Cell-To-Cell Signaling and Interaction	binding	Binding of lymphatic system cells	0.000156	ULBP2,IL1B,ITGA2,IL6R,SELL,CD40,CD6,THBS1,JMJD6,PROC,CX3CL1,TLR4,DOCK8,F2R,ITGB1,SELPLG,MCAM,ITGB3,AOC3,JAM3,ICAM1,NSD2	22
Dermatological Diseases and Conditions, Inflammatory Disease, Inflammatory Response, Organismal Injury and Abnormalities	dermatitis	Dermatitis	0.000156	SELL,PPARA,GPD1,TUBA1C,THBS1,TLR4,CARD11,H3C10,GSTO1,MX1,MKI67,TOP2A,EGFR,NCR3LG1,IL1B,SMPD1,PRDM1,ABL1,MYC,IFIH1,SELPLG,HOXA7,SYT9,NAGK,HRH2,JUNB,FLG,LGALS9,MFAP3L,HRNR,HRH1,NELL2,SLC52A1,CX3CL1,FYN,ISG15,PDE4D,ITGB3,PGM3,ZBED2,PTGS1,SAMD14,OASL,PLAT,SPARC,GRK2,TPM3,TSPAN9,IFIT1,MMP19,THBD,IFI44,MCAM,CCNA2,CAVIN2,LTBP1	56
Cancer, Organismal Injury and Abnormalities, Reproductive System Disease	carcinoma	Breast carcinoma	0.00016	SLC4A11,DAPK2,SOCS5,UHMK1,MMP2,ZMIZ2,UQCR10,ATP2A1,OBSCN,ANPEP,ACTA2,KATNAL1,CARD11,RSPRY1,ECM1,ARID1B,DACT3,SPEG,RNASEL,SHOX2,GTSE1,BCAT1,TOP2A,SAMD9L,ADAMTS10,PRDM1,CD70,HECW1,PTK7,ANKRD44,IGF1R,SESN3,KCND1,CRY2,SUSD6,DNAH5,SGK1,DENND2A,MYH15,HNF1A,UBE2C,CBS/LOC102724560,HLA-B,CALCB,FBXO5,CENPE,PPT2,KIF20A,ARHGAP31,MMP9,ZBED5,IL4I1,DOCK4,STC2,HPCAL4,CNOT3,NPAS2,KIF11,SIK2,STYK1,ORC1,ASGR1,PRSS3…	296
Cellular Assembly and Organization	formation	Formation of cytoskeleton	0.000163	ARHGEF10L,GNA13,GNA11,SLAIN2,PPM1F,SATB2,TNS4,FOXM1,SPRY2,ACTA2,PDGFB,THBS1,RND1,MPRIP,F2R,FYN,TPPP,ITGB1,MAP1A,ITGB3,SH3PXD2A,GAS7,NOTCH1,IL1B,NR4A1,RHPN1,DLGAP5,KLF2,ATXN2,ABL1,EGF,TEAD4,TPM3,KIF2C,MYC,PLEKHG2,SLIT2,NCK2,RHOB,GNG2,SDC4,PAK4,MINK1,CDC25B	44
Cardiovascular Disease, Organismal Injury and Abnormalities	hypertension	Hypertension	0.000184	ATP2B3,ASIC1,MARVELD2,KLF15,ADCY6,PPM1F,NOX5,GUCY1B1,TMOD1,PPARA,KCNH1,ABCC8,BMP2,CSGALNACT1,THBS1,ROBO3,BORA,TNFRSF10B,SRPX,DENND11,ARHGAP11A,JARID2,CCDC85A,SPOCD1,PRRT2,BCAT1,EGFR,RAB39B,OLFML2B,C3orf18,SLC43A1,TMEM130,RANBP3,CCDC74B,ACVRL1,NPR3,ABL1,CYB5R3,PDZD4,MAP6,GABRA5,FST,CACNA2D2,WNK4,TFAP2C,CCDC136,ACHE,SALL2,TSPAN2,FANCB,MMP9,SULF2,PGF,SHC2,CD40,CBX7,APOL3,TEAD2,CX3CL1,BMERB1,DRD1,VAN…	96
Cell Cycle	G2/M phase	Arrest in G2/M phase of leukemia cell lines	0.000188	FAM168A,TOP2A,FOXM1,PLK1	4
Cell Signaling, Molecular Transport, Nucleic Acid Metabolism, Small Molecule Biochemistry	quantity	Quantity of GTP	0.000188	MYC,IL1B,ICMT,TERT	4
Infectious Diseases, Organismal Injury and Abnormalities	latent tuberculosis	Latent tuberculosis	0.000204	KIF5C,PIK3IP1,SYTL2,SELL,H1-4,FRY,H2AC11,ERF,H2AC20,H2BC4,TMOD2,H1-3,CDCA7L,GABRA5,ZNF761	15
Cellular Development, Embryonic Development, Hair and Skin Development and Function, Organ Development, Organismal Development, Tissue Development	differentiation	Differentiation of keratinocytes	0.000207	FLG,EGFR,NOTCH1,FOXM1,ST14,AQP3,EGF,RBM38,MYC,FYN,ITGB1,PAK4,HOXA7,ZBED2,AURKB,PLK1,CDK1,SH3PXD2A,JUNB	19
Cellular Movement, Connective Tissue Development and Function	cell movement	Cell movement of fibroblast cell lines	0.000209	ABL1,EGF,TNIK,DLL1,MMP9,COL6A1,GRB2,PDGFB,THBS1,RAC2,GTSE1	11
Cellular Movement	invasion	Invasion of sarcoma cell lines	0.000209	MMP9,MMP2,DKK3,TIAM1,SNHG15,FOXM1,JAM3,CDH3,TERT,MINK1,PAX2	11
Cancer, Cell Death and Survival, Organismal Injury and Abnormalities, Tumor Morphology	apoptosis	Apoptosis of tumor cells	0.000222	NCOR2,LGALS9,MMP9,MCM2,SELL,SPRY2,ANPEP,CD40,TNFRSF10B,DLL4,CCND3,CD33,E2F2,HOTAIR,TNFRSF10C,EGFR,AKT1S1,NOTCH1,NR4A1,TRADD,TERT,BAK1,HMOX1,ATXN2,SPARC,ABL1,IGF1R,EGF,MYC,SGK1,RHOB,B4GALT5,CDK1,PLK1,CDC25B	35
Cancer, Cell-To-Cell Signaling and Interaction, Organismal Injury and Abnormalities	binding	Binding of small cell lung cancer cells	0.000227	ITGA3,ITGB1,THBS1	3
Cellular Development, Organismal Development	differentiation	Differentiation of lymph vessel	0.000227	NOTCH1,PROX1,ACVRL1	3
Cancer, Neurological Disease, Organismal Injury and Abnormalities	IDH2 mutation negative astrocytoma	IDH2 mutation negative astrocytoma	0.000227	ABL1,EGFR,TERT	3
Cancer, Neurological Disease, Organismal Injury and Abnormalities	IDH2 mutation negative glioblastoma	IDH2 mutation negative glioblastoma	0.000227	ABL1,EGFR,TERT	3
Cell Cycle	senescence	Senescence of brain cancer cell lines	0.000227	KLF6,ITGB3,PAK4	3
Cardiovascular System Development and Function, Cell-To-Cell Signaling and Interaction	binding	Binding of microvascular endothelial cells	0.000236	F2R,MCAM,THY1,THBS1,ICAM1,CX3CL1,PROC	7
Cell Death and Survival, Organismal Injury and Abnormalities	necrosis	Necrosis	0.000247	DAPK2,GNA11,MMP2,ATP2A1,SELL,ANPEP,RRP1B,NME4,TNFRSF10B,CD33,RAB27B,TRAF1,RNASEL,GTSE1,TNFRSF10C,MIR17HG,PON1,TOP2A,AKT1S1,YWHAG,PRDM1,CD70,OSBP2,IGF1R,SGK1,ARG2,HNF1A,UBE2C,FST,CPLX1,FBXO5,CENPE,CARD14,ACHE,MMP9,MCM7,SULF2,DEPDC1,THY1,CIDEC,KIF11,INCENP,HLA-F,CX3CL1,ORC1,BTG2,IMMT,HAP1,REPS2,MXD1,MAP2K3,NUMBL,EFNA2,TGFBR3,WWTR1,PLAT,KLF2,BAK1,SRCIN1,LIG3,NUMB,LAMP1,MAP1S,NLRP1,SDC4,ZBTB7A,AURKB,…	259
Cellular Assembly and Organization, Cellular Function and Maintenance	organization	Microtubule dynamics	0.00025	FOXJ1,DCLK1,DKK3,SLAIN2,ADCY6,DISC1,FOXM1,KCNH1,ANPEP,BMP2,DLG3,THBS1,FSD1,RND1,TLR4,F2R,TNIK,CEP41,MTSS1,FBXW5,RAB27B,DVL2,ATG9A,RABL2B,GTSE1,GAS7,KNSTRN,EGFR,NECTIN1,IL1B,KSR2,SMPD1,TIAM1,DLGAP5,PTPN23,PAX2,PTK7,ABL1,EGF,KIF2C,MYC,SLIT2,DNAH5,ADGRA2,SGK1,RYK,RHOB,MAP6,DUSP9,CNTNAP1,FGD1,CENPE,NNMT,AMIGO1,ITGA3,PDGFB,KIF11,RAC2,CD82,PROC,BTG2,FYN,ITGB1,TPPP,KIF5A,MAP1A,GRB2,ITGB3,FSCN1,GAS2L1,CA…	90
Cell Cycle	interphase	Entry into interphase	0.000255	MCM10,IL1B,MCM7,ITGA2,IL6R,FOXM1,HMOX1,CCND3,IGF1R,EGF,MYC,TOPBP1,E2F8,E2F2,ITGB1,GRB2,MYBL2,CDK1,FBXO5	19
Cellular Movement	migration	Migration of tumor cell lines	0.000256	IGFBP4,GNA13,GNA11,MMP2,PPM1F,PPARA,FOXM1,ANPEP,ACTA2,DLG3,MED16,ARHGDIB,F2R,SERPINA5,ECM1,FAM120A,ERRFI1,GTSE1,MST1,KNSTRN,MIR17HG,AKT1S1,TIAM1,SNHG15,CORO1C,RCC2,DDX58,PTGER4,PTK7,IGF1R,TDO2,NUPR1,HNF1A,FBXL16,NNMT,MMP9,IL6R,CLDN4,IFIT2,WT1,CD82,CX3CL1,SNCG,FYN,ISG15,ITGB1,NES,MEF2D,NUMBL,DTX1,NOTCH1,KLF6,NR4A1,TGFBR3,WWTR1,GBP2,FOXF2,PLAT,MATK,TERT,KLF2,RASSF5,TPM3,BRD4,MMP19,MYBL2,SDC4,ZBTB7A…	135
DNA Replication, Recombination, and Repair	damage	DNA damage	0.000258	SP110,NOX5,MCM2,FOXM1,PPARA,TDP1,H2AX,MAPK15,TOPBP1,STAT5A,USPL1,MKI67,TOP2A,EGFR,MCM10,IL1B,TRAIP,HLTF,RCC2,OTUD6B,TERT,EGF,MYC,BRD4,CCNK,NUPR1,LBH,CDK1,CENPE,PLK1	30
Cellular Movement	invasion	Invasion of tumor cell lines	0.000259	GNA13,MMP2,PPM1F,CLDN3,FGF19,FOXM1,ACTA2,DLG3,RADIL,VANGL1,F2R,JUND,ECM1,FAM120A,MST1,KNSTRN,MIR17HG,AKT1S1,TIAM1,SNHG15,DDX58,ADAMTS1,PTK7,IGF1R,TDO2,NUPR1,HNF1A,FGD1,JUNB,MYOCD,MMP9,S1PR3,TNS4,CLDN4,DOCK4,ST14,IFIT2,WT1,CD82,BTG2,IMMT,SNCG,FYN,ISG15,ITGB1,NES,MEF2D,NUMBL,DTX1,NOTCH1,KLF6,TGFBR3,WWTR1,GBP2,FOXF2,PLAT,MATK,TERT,KLF2,RASSF5,NUMB,ARHGAP4,MYBL2,CCNA2,SDC4,ZBTB7A,HK1,MINK1,CDK1,FURIN…	130
Cancer, Organismal Injury and Abnormalities	benign solid tumor	Benign solid tumor	0.000263	DCLK1,GNA11,MMP2,C2orf16,NEURL1B,NR4A3,PPARA,ITGA7,ALDH1A1,ARID1B,DACT3,UGP2,MKI67,MIR17HG,TOP2A,SORD,PTGER4,IGF1R,CRY2,HNF1A,SORBS2,HLA-B,COL13A1,MR1,JUNB,ACHE,MMP9,IL6R,ZNF148,THY1,NPAS2,WT1,CX3CL1,ORC1,CA12,ITGB1,SMPDL3A,TG,PTGS1,NOTCH1,NR4A1,TGFBR3,FOXF2,ISLR,ERAL1,TERT,BAK1,KLF2,THBD,MYBL2,NLRP1,AURKB,CDK1,LTBP1,ATP2B3,KCNH1,RBP4,SKA3,TUBA1C,THBS1,TP53INP2,CRLF2,FLNC,DVL2,RCBTB2,P2RX6,EGFR,S…	104
Cardiovascular System Development and Function	vascularization	Vascularization	0.000277	EFNB2,IL1B,MMP9,MMP2,PGF,PDGFB,THBS1,BMP2,ADAMTS1,MYC,STAT5A,SDC4,ICAM1,MDK	14
Infectious Diseases, Organismal Injury and Abnormalities	infection	Infection by Herpesviridae	0.000282	DAPK2,TSPAN2,PDGFB,CD40,CACNA1I,F2R,TENT5C,POLG,ITGB1,MX1,SPTBN5,FAM131B,TBXAS1,GDPD5,NAP1L2,KIF5C,NECTIN1,TGFBR3,NR1H2,NHSL2,GCAT,CHAF1B,SAPCD2,MYO1E,SLFN11,MR1	26
Cell Death and Survival	apoptosis	Apoptosis	0.000285	DAPK2,GNA11,MMP2,ATP2A1,SELL,OBSCN,ANPEP,RRP1B,NME4,ITGA7,TNFRSF10B,FOXO6,CD33,IFI27L2,TRAF1,RNASEL,GTSE1,TNFRSF10C,MIR17HG,TOP2A,AKT1S1,DAP,LAPTM5,NOVA2,PRDM1,CD70,IGF1R,SGK1,ARG2,HNF1A,FST,CPLX1,FBXO5,CENPE,CARD14,MMP9,SULF2,DEPDC1,THY1,CIDEC,KIF11,CX3CL1,IMMT,HAP1,REPS2,MXD1,MAP2K3,NUMBL,TGFBR3,WWTR1,PLAT,KLF2,BAK1,SRCIN1,NUMB,HAPLN1,MAP1S,NLRP1,SDC4,ZBTB7A,AURKB,BCL2L12,YARS1,LMO4,EHF,SPRY2,A…	243
Dermatological Diseases and Conditions, Hematological Disease, Immunological Disease, Organismal Injury and Abnormalities	lymphoproliferative disorder of the skin	Lymphoproliferative disorder of the skin	0.000289	IGFBP4,BEX4,SELL,OBSCN,TUBA1C,TLR4,CARD11,DENND11,MX1,MKI67,TOP2A,EGFR,NECTIN1,CGN,HECW1,CYP26B1,CHAF1B,ABL1,PRSS35,MYC,BFSP1,DNAH5,TNXB,SELPLG,NEDD4L,FLG,WT1,CSMD3,NELL2,TAF4,ADAMTS6,ISG15,PRSS3,PDE4D,CUX2,C1QTNF1,CARMIL2,DTX1,TCF3,NOTCH1,OASL,MOCS1,GBP2,LRRC49,BAK1,SSC5D,DLL1,IFI44,DPY19L2,MCAM,CAVIN2,DNM3,ZNF365	53
Cellular Development, Cellular Growth and Proliferation, Hematological System Development and Function, Lymphoid Tissue Structure and Development	proliferation	Proliferation of mononuclear leukocytes	0.000305	NCOR2,GNA13,ANPEP,SPRY2,THBS1,IL10RA,TNFRSF10B,TLR4,IRF6,DOCK8,CD33,MIR17HG,EFNB2,IL1B,SLC7A1,CD14,PTGER4,PRDM1,CD70,IGF1R,MYC,OTULINL,NCK2,DGKA,CALCB,HRH2,LGALS9,MMP9,IL4I1,CD40,THY1,CD6,CCND3,CD83,FYN,ISG15,STAT5A,ITGB1,PDE4D,EBI3,ITGB3,MEF2D,MDK,IL33,ULBP2,NOTCH1,TERT,HMOX1,NR0B2,CUL5,SDC4,ICAM1,AURKB,LTBP1	54
Cellular Movement	chemotaxis	Chemotaxis	0.000309	DAPK2,CORO1A,YARS1,GNA13,GNA11,MMP2,PPM1F,PPARA,THBS1,BMP2,RADIL,TLR4,F2R,MTSS1,C5AR1,BIN2,MST1,EFNB2,GNAZ,EGFR,IL1B,IGF1R,EGF,SLIT2,CBS/LOC102724560,JAM3,DGKA,STAM,RIN3,LGALS9,MMP9,ITGA2,IL6R,PGF,DOCK4,HRH1,PDGFB,RAC2,CX3CL1,FYN,ARHGEF16,ITGB1,GRB2,ITGB3,MDK,IL33,PLXNB3,BST1,NOTCH1,PROX1,NR4A1,ABCC1,SRCIN1,GRK2,THBD,ICAM1,ADORA1	57
Gene Expression	activation	Activation of DNA endogenous promoter	0.00032	NCOR2,FOXJ1,SOX8,KLF15,ZMIZ2,NR4A3,PPARA,FOXM1,RRP1B,LMX1B,MED16,NFIC,JUND,TLX2,RNASEL,DDX58,PRDM1,CRY2,HNF1A,FST,JUNB,MYOCD,ZNF148,IL4I1,NPAS2,WT1,PER3,MXD1,CREB3L3,MEF2D,CBX6,DTX1,NOTCH1,PROX1,KLF6,NR4A1,FOXF2,JMJD6,CREBRF,KLF2,KANK2,ZBTB2,BRD4,MYBL2,TFR2,ZBTB7A,AURKB,BCL2L12,SATB2,EHF,BMP2,FZD5,GRHL1,AKNA,IRF6,RPS6KA5,GMEB2,MED14,DVL2,HSF1,EGFR,ATP2B4,AATF,ACVRL1,PLAG1,ERF,PAX2,GTF2A1,RBBP8,AB…	99
Cellular Movement, Hematological System Development and Function, Immune Cell Trafficking	cell rolling	Cell rolling of leukocytes	0.000331	CHST2,IL1B,ITGB1,SELPLG,SELL,AOC3,ICAM1,CHST1	8
Cellular Assembly and Organization	development	Development of cytoplasm	0.000331	ARHGEF10L,GNA13,GNA11,SLAIN2,PPM1F,SATB2,FOXM1,PPARA,SPRY2,ACTA2,THBS1,RND1,MPRIP,F2R,TP53INP2,ATG9A,GAS7,IL1B,DLGAP5,ELAPOR1,ABL1,EGF,TEAD4,KIF2C,MYC,SLIT2,NCK2,RHOB,DGKA,TNS4,PDGFB,FYN,HAP1,TPPP,ITGB1,MAP1A,ITGB3,APOL1,SH3PXD2A,VPS4A,NOTCH1,WIPI1,NR4A1,RHPN1,KLF2,ATXN2,TPM3,PLEKHG2,GNG2,SDC4,PAK4,MINK1,CDC25B	53
Cancer, Organismal Injury and Abnormalities, Renal and Urological Disease	urothelial cancer	Urothelial cancer	0.000337	GNA13,MMP2,ESPL1,ZNF813,SKA3,ZNF678,TUBA1C,SYNE3,TLR4,CARD11,SRPX,MAPK8IP1,ARID1B,GRIN2D,MKI67,TOP2A,EGFR,TSKU,IGF2BP3,ANKRD44,KIF2C,ZNF714,HNRNPUL1,RHOB,CSPG4,JAM3,ZNF254,ZNF761,CARD14,MYOCD,CYBC1,KIF23,ITGA2,MCM2,WT1,CCND3,BTG2,PHF6,E2F8,KCTD12,RAB40B,PTGS1,KIF14,GIPR,TBC1D2B,NOTCH1,ZNF233,FLT4,RHPN1,OTUD4,EPPK1,TERT,FEZ1,SRCIN1,ZNF28,PHYHIP,SGO1,PAK4,ZNF721	59
Cellular Assembly and Organization, Cellular Function and Maintenance	organization	Organization of cytoplasm	0.000341	FOXJ1,CORO1A,DCLK1,SLAIN2,CLDN3,MIA3,FOXM1,ANPEP,DLG3,FSD1,SYNE3,BORA,F2R,CEP41,FBXW5,RAB27B,SPTBN5,GTSE1,KNSTRN,NECTIN1,TIAM1,ARHGAP1,PTPN23,PTK7,DNAH5,ADGRA2,SGK1,SORBS1,DUSP9,FGD1,CENPE,NNMT,AMIGO1,WDR62,KIF11,CD82,PROC,BTG2,FYN,COG2,TPPP,ITGB1,KIF5A,MAP1A,PINK1,AUNIP,BST1,TGFBR3,CAMK4,PLAT,MATK,ABCC1,TERT,GFAP,RASSF5,ADGRB1,SPC25,ARHGAP4,MAP1S,KIF18B,SDC4,AURKB,MINK1,CDK1,DKK3,ADCY6,DISC1,KCN…	119
Cellular Movement, Hematological System Development and Function, Immune Cell Trafficking	transmigration	Transmigration of leukocytes	0.000346	EFNB2,EGFR,BST1,IL1B,NOTCH1,MMP9,S1PR3,ITGAX,TSPAN14,THY1,CAMK2N2,ITGB1,SELPLG,MCAM,ITGB3,AOC3,JAM3,ICAM1,TSPAN10	19
Cell-To-Cell Signaling and Interaction, Cellular Movement	recruitment	Recruitment of blood cells	0.000347	GNA13,IL1B,MMP9,CD14,IL6R,PGF,SELL,THBS1,THY1,ACVRL1,HMOX1,PROC,CX3CL1,IRF6,TLR4,SLIT2,NLRP3,SELPLG,AOC3,ICAM1,IL33	21
Organismal Injury and Abnormalities, Reproductive System Disease	early pregnancy loss	Early pregnancy loss	0.000353	GGT7,ASS1,IFIT2,ACTA2,TUBA1C,THY1,SEMA4A,NID1,SLC9A9,MX1,PRR19,NFATC4,NECTIN1,IL1B,PROX1,GBP2,SLC16A2,PTGER4,ISLR,SPARC,PTK7,PYCR1,HHIP-AS1,SGK1,PCBP4,ARG2,TRANK1,CSPG4,NLRP1	29
Organismal Injury and Abnormalities, Reproductive System Disease	missed abortion	Missed abortion	0.000353	GGT7,ASS1,IFIT2,ACTA2,TUBA1C,THY1,SEMA4A,NID1,SLC9A9,MX1,PRR19,NFATC4,NECTIN1,IL1B,PROX1,GBP2,SLC16A2,PTGER4,ISLR,SPARC,PTK7,PYCR1,HHIP-AS1,SGK1,PCBP4,ARG2,TRANK1,CSPG4,NLRP1	29
Cellular Assembly and Organization	formation	Formation of microtubule bundles	0.000354	KIF20A,TPPP,MAP1S,TPPP3,GAS2L1,PLK1	6
Cancer, Hematological Disease, Immunological Disease, Organismal Injury and Abnormalities	B-cell lymphoma	B-cell lymphoma	0.000361	NCOR2,GNA11,GNA13,MMP2,SYNGR3,ANPEP,CARD11,LRRN3,SAMD9,ARID1B,SPEG,TRAF1,XRCC3,MKI67,SHOX2,TNFRSF10C,LTB,BCAT1,MIR17HG,SLC19A1,TOP2A,NCR3LG1,LAPTM5,ARHGAP1,DDX58,PRDM1,CD70,ZNF714,LOXL1,DNAH5,MTHFD1L,SGK1,DUSP9,TNXB,PLTP,MED12L,NHLRC3,SAMHD1,CMYA5,TNRC6C,IL6R,CNOT3,WT1,TEAD2,BTG2,FYN,STAT5A,DCHS1,AKAP6,SLC29A2,BRSK1,DTX1,NOTCH1,ABCG1,GBP2,ABCC1,TERT,KLF2,BAK1,GFAP,HVCN1,LAMP1,SLC4A8,BRD4,DPY19L2,…	123
Cancer, Cell Death and Survival, Organismal Injury and Abnormalities, Tumor Morphology	cell viability	Cell viability of tumor cells	0.000366	EGFR,MTA1,SELL,FOXM1,CD40,CDH3,BMP2,JMJD6,WT1,HMOX1,TERT,SPARC,IGF1R,MYC,RAB27B,HOTAIR,B4GALT5,GRK6,PLK1,HSF1	20
Cell-To-Cell Signaling and Interaction	adhesion	Adhesion of melanoma cell lines	0.000374	EGF,EGFR,F2R,DLL1,THBD,ITGB1,MCAM,ITGB3,THBS1	9
Cardiovascular Disease, Organismal Injury and Abnormalities	venoocclusion	Venoocclusion	0.000374	F2R,SP110,PGF,PDGFB,PLAT,QPRT,PTGS1,PROC,NNMT	9
Cell Death and Survival, Organismal Injury and Abnormalities	cell death	Cell death of fibroblasts	0.000389	IL1B,NR4A1,PGF,PDGFB,BMP2,TNFRSF25,TERT,BAK1,KLF2,SPARC,TNFRSF10B,ABL1,IGF1R,EGF,MYC,ITGB1,RHOB,MYBL2,MAP2K3,TRAF1,RNASEL,LTB	22
Cell-To-Cell Signaling and Interaction	adhesion	Adhesion of tumor cell lines	0.000391	GNA13,DKK3,MMP2,ITGA3,ITGA2,FGF19,FOXM1,THBS1,TNFRSF25,WT1,CD82,RASGRP2,RADIL,FZD5,PROC,CX3CL1,NID1,F2R,ITGB1,ITGB3,RNASEL,GRK6,EGFR,NOTCH1,RCAN1,ITGAX,TIAM1,WWTR1,ZDHHC5,CDH3,GFAP,IGF1R,EGF,SH2B3,DLL1,SLIT2,THBD,MMP19,SELPLG,MCAM,JAM3,ICAM1,NSD2,MINK1,JUNB	45
Cancer, Organismal Injury and Abnormalities	familial neoplasia	Familial tumor	0.0004	DAPK2,DKK3,KCNH1,MN1,ESCO2,ACTA2,TUBA1C,KLHDC8B,SEMA4A,TNFRSF10B,SLC9A9,SAMD9,SPTBN5,XRCC3,RNASEL,GDPD5,TOP2A,EGFR,LAPTM5,MELK,SAMD9L,CHAF1B,ABL1,RBBP8,EGF,MYC,SLFN11,MYO1E,HNF1A,CA8,MR1,HRH2,TSPAN2,FANCB,SLX4,PDGFB,CD40,CACNA1I,CSMD3,ABAT,WT1,TENT5C,E2F2,FAM131B,TG,PTGS1,HFE,TBXAS1,SH3GL1,KIF5C,NAP1L2,NOTCH1,FLT4,TGFBR3,PUM1,ABCC1,TERT,KLF2,HMOX1,NHSL2,GCAT,NR0B2,SH2B3,SAPCD2,NLRP1,EPAS1,PAK4,OD…	68
Cardiovascular System Development and Function, Organismal Development	vascularization	Vascularization of absolute anatomical region	0.00043	IL1B,MMP2,MMP9,PGF,PDGFB,THBS1,ADAMTS1	7
Cell Death and Survival, Organismal Injury and Abnormalities	apoptosis	Apoptosis of fibroblasts	0.000441	IL1B,NR4A1,PDGFB,BMP2,TNFRSF25,TERT,KLF2,BAK1,SPARC,TNFRSF10B,ABL1,IGF1R,EGF,MYC,ITGB1,RHOB,MYBL2,MAP2K3,TRAF1,RNASEL	20
Cancer, Cell Death and Survival, Organismal Injury and Abnormalities, Tumor Morphology	cell death	Cell death of tumor cells	0.000466	NCOR2,LGALS9,MMP9,MCM2,SELL,FOXM1,ANPEP,SPRY2,CD40,BMP2,WT1,DLL4,TNFRSF10B,CCND3,CD33,RAB27B,E2F2,HOTAIR,GRK6,TNFRSF10C,HSF1,AKT1S1,EGFR,NOTCH1,MTA1,NR4A1,CDH3,JMJD6,TRADD,TERT,ATXN2,BAK1,HMOX1,SPARC,ABL1,IGF1R,EGF,MYC,SGK1,RHOB,B4GALT5,PLK1,CDK1,CDC25B	44
Cellular Development, Cellular Growth and Proliferation, Hematological System Development and Function, Lymphoid Tissue Structure and Development	proliferation	Proliferation of lymphocytes	0.00047	NCOR2,GNA13,SPRY2,THBS1,TNFRSF10B,TLR4,IRF6,DOCK8,CD33,MIR17HG,EFNB2,IL1B,SLC7A1,CD14,PTGER4,PRDM1,CD70,IGF1R,MYC,OTULINL,NCK2,DGKA,CALCB,HRH2,LGALS9,MMP9,IL4I1,CD40,THY1,CD6,CCND3,CD83,FYN,ISG15,STAT5A,ITGB1,PDE4D,EBI3,ITGB3,MEF2D,MDK,IL33,ULBP2,NOTCH1,TERT,HMOX1,NR0B2,CUL5,SDC4,ICAM1,AURKB,LTBP1	52
Cancer, Organismal Injury and Abnormalities, Tumor Morphology	invasion	Invasion of tumor	0.000483	MMP9,MMP2,SATB2,CLDN4,FOXM1,THBS1,BMP2,WT1,CD82,TLR4,F2R,ITGB1,MDK,NUMBL,EGFR,NOTCH1,PROX1,CD14,MTA1,HMOX1,TERT,ABL1,EGF,RBM38,SLIT2,RHOB,UHRF1,MCAM,ICAM1,B4GALT5,FURIN	31
Cancer, Endocrine System Disorders, Gastrointestinal Disease, Organismal Injury and Abnormalities	pancreatic cancer	Pancreatic cancer	0.000483	SOX8,ZMIZ2,CCDC171,ATP2A1,MIA3,OBSCN,ANPEP,CDHR2,FSD1,TNFRSF10B,CARD11,CEP41,SLC9A9,UGGT1,ARID1B,SPEG,SLCO5A1,NFASC,DUOX2,RNPEPL1,SLC19A1,TOP2A,RSPH4A,ZNF106,PDZD7,SAMD9L,ADAMTS10,BOC,HECW1,PTK7,IGF1R,OTULINL,MCM9,CRY2,DNAH5,HNRNPUL1,PNPLA7,PFKFB4,DENND2A,HNF1A,LRFN1,ENTPD8,NAGK,MMP9,CMYA5,DOCK4,GPR137B,STC2,KIF11,SIK2,INCENP,EXTL3,CATSPER1,DCHS1,ZNF468,NES,MEF2D,LSM14B,TG,NAP1L3,TBXAS1,ADAM22,BR…	277
Cellular Movement, Connective Tissue Development and Function	migration	Migration of fibroblasts	0.000491	GNA13,IL1B,MMP9,S1PR3,PGF,TIAM1,ACTA2,THBS1,BMP2,CX3CL1,F2R,ITGB1,CCNA2,SDC4,IL33	15
Cardiovascular System Development and Function, Cell-To-Cell Signaling and Interaction	binding	Binding of vascular endothelial cells	0.000496	LGALS9,EGFR,IL1B,RCAN1,SULF2,NR4A1,SELL,WWTR1,THBS1,THY1,TNFRSF25,SPARC,PROC,CX3CL1,F2R,DLL1,ITGB1,SELPLG,MCAM,ITGB3,ICAM1	21
Cell Cycle	interphase	Interphase	0.0005	PPM1A,LMO4,DKK3,WNK2,PPARA,FOXM1,SPRY2,BMP2,BORA,ARHGAP11A,BCAT1,TOP2A,EGFR,MCM10,IL1B,YWHAG,SNHG15,MELK,IGF2BP3,AATF,ACVRL1,RBBP8,ABL1,IGF1R,FAM168A,EGF,RBM38,MYC,SGK1,DUSP9,HNF1A,LBH,SCML2,TFAP2C,FBXO5,MYOCD,MMP9,MCM7,ITGA2,PAPPA,IL6R,SLX4,CD40,KIF11,WT1,CCND3,TOPBP1,BTG2,E2F8,E2F2,CDCA2,ITGB1,MXD1,GRB2,MAP2K3,NES,HOTAIR,SH3PXD2A,BRSK1,VAMP8,NOTCH1,KLF6,WNT5B,TERT,BAK1,HMOX1,MXD3,HOXA10,NUMB,MM…	81
Cancer, Hematological Disease, Organismal Injury and Abnormalities	development	Development of hematological system tumor	0.000503	ABL1,MIR17HG,MYC,LFNG,JUNB,MST1	6
Endocrine System Disorders, Gastrointestinal Disease, Organismal Injury and Abnormalities	pancreatic lesion	Pancreatic lesion	0.000509	SOX8,MMP2,ZMIZ2,CCDC171,ATP2A1,MIA3,OBSCN,ANPEP,CDHR2,FSD1,TNFRSF10B,CARD11,CEP41,SLC9A9,UGGT1,ARID1B,SPEG,PPP1R14D,SLCO5A1,NFASC,DUOX2,RNPEPL1,KNSTRN,SLC19A1,TOP2A,RSPH4A,AKT1S1,ZNF106,PDZD7,SAMD9L,ADAMTS10,BOC,CD70,HECW1,PTK7,IGF1R,CYB5R3,OTULINL,MCM9,CRY2,DNAH5,HNRNPUL1,PNPLA7,PFKFB4,DENND2A,HNF1A,HLA-B,LRFN1,ENTPD8,NAGK,MMP9,CMYA5,DOCK4,GPR137B,STC2,KIF11,SIK2,INCENP,EXTL3,CATSPER1,DCHS1,KIF5…	316
Organismal Injury and Abnormalities, Reproductive System Disease	early missed abortion	Early missed abortion	0.000518	GGT7,ASS1,IFIT2,ACTA2,TUBA1C,THY1,SEMA4A,NID1,SLC9A9,MX1,PRR19,NFATC4,NECTIN1,IL1B,PROX1,GBP2,SLC16A2,ISLR,SPARC,PTK7,PYCR1,HHIP-AS1,SGK1,PCBP4,ARG2,TRANK1,CSPG4,NLRP1	28
Cellular Growth and Proliferation	proliferation	Proliferation of vascular cells	0.000532	GNA11,MMP9,NR4A3,NOX5,SLC8A1,SF1,PPARA,HRH1,PDGFB,THBS1,BMP2,TNFRSF25,H2AX,TNFRSF10B,DLL4,TLR4,F2R,IL33,MDK,ZG16B,FLT4,IL1B,RCAN1,NR4A1,WWTR1,ACVRL1,TERT,KLF2,VASH1,HMOX1,SPARC,IGF1R,EGF,TEAD4,MYC,DGKA,CAVIN2,HRH2	38
Cancer, Endocrine System Disorders, Gastrointestinal Disease, Organismal Injury and Abnormalities	carcinoma	Pancreatic carcinoma	0.00054	SOX8,ZMIZ2,CCDC171,ATP2A1,MIA3,OBSCN,ANPEP,CDHR2,FSD1,TNFRSF10B,CARD11,CEP41,SLC9A9,UGGT1,ARID1B,SPEG,SLCO5A1,NFASC,DUOX2,RNPEPL1,SLC19A1,RSPH4A,ZNF106,PDZD7,SAMD9L,ADAMTS10,BOC,HECW1,PTK7,IGF1R,OTULINL,MCM9,CRY2,DNAH5,HNRNPUL1,PNPLA7,PFKFB4,DENND2A,HNF1A,LRFN1,ENTPD8,NAGK,MMP9,CMYA5,DOCK4,GPR137B,STC2,KIF11,SIK2,INCENP,EXTL3,CATSPER1,DCHS1,ZNF468,NES,MEF2D,LSM14B,TG,NAP1L3,TBXAS1,ADAM22,BRSK1,GR…	263
Cancer, Endocrine System Disorders, Organismal Injury and Abnormalities	anaplastic thyroid cancer	Anaplastic thyroid cancer	0.00054	NCOR2,MARVELD2,MMP9,KIF23,ITGA3,MCM7,CBX7,TUBA1C,CEP55,NELL2,RADIL,IL10RA,TLR4,NID1,CD33,ECM1,CDCA2,ARID1B,TG,NOTUM,DUOX2,RBM20,TOP2A,EGFR,CAPS,FLT4,ZNF106,ITGAX,OTUD4,DUOXA1,ABCC1,TERT,CREBRF,SPARC,GRK2,MYC,DNAH5,MTHFD1L,IFI44,ARHGAP4,CSPG4,GABRA5,COL13A1,CDC25B	44
Cell-To-Cell Signaling and Interaction, Cellular Compromise, Tumor Morphology	adhesion	Adhesion of tumor cells	0.000541	EGFR,SLIT2,IL1B,ITGB1,ITGA2,SELL,MCAM,CDH3,THY1,THBS1	10
Cell-To-Cell Signaling and Interaction	binding	Binding of melanoma cell lines	0.000541	EGF,EGFR,F2R,DLL1,SERPINA5,THBD,ITGB1,MCAM,ITGB3,THBS1	10
Cardiovascular Disease, Organismal Injury and Abnormalities	coronary artery disease	Coronary artery disease	0.000554	GUCY1B1,SLC8A1,MIA3,TMEM163,DOCK4,FRMD4A,THBS1,DISP1,PROC,TLR4,GSTO1,SOCS2-AS1,PDE4D,ITGB3,MTARC1,PTGS1,PON1,MIR17HG,IL1B,FLT4,CD14,ABCG1,TERT,KLF2,PCSK9,MTHFD1L,SORBS1,HNF1A,GABRA5,ICAM1,QPRT,ADORA1,NNMT	33
Molecular Transport	export	Export of cation	0.000566	EGF,F2R,SYTL2,ATP2B4,SLC25A20,ABCC1,APOL1	7
Cell-To-Cell Signaling and Interaction, Cellular Movement, Hematological System Development and Function, Immune Cell Trafficking	recruitment	Recruitment of leukocytes	0.000579	IL1B,MMP9,CD14,IL6R,PGF,SELL,THBS1,THY1,ACVRL1,HMOX1,PROC,CX3CL1,IRF6,TLR4,SLIT2,NLRP3,SELPLG,AOC3,ICAM1,IL33	20
Cancer, Cellular Development, Cellular Growth and Proliferation, Organismal Injury and Abnormalities, Tumor Morphology	proliferation	Proliferation of tumor cells	0.000586	FOXJ1,FGF19,FOXM1,BMP2,THBS1,DLL4,CD33,F2R,DVL2,MKI67,MST1,HSF1,MIR17HG,ZMAT3,EGFR,IL1B,ABL1,IGF1R,EGF,MYC,RHOB,CSPG4,UBE2C,FST,DGKA,CACNA2D2,IL6R,CLDN4,PDGFB,CD40,WT1,CD82,CIP2A,CA12,BTG2,PRSS3,PDE4D,GRB2,HOTAIR,TG,NOTCH1,PROX1,MTA1,NR4A1,PUM1,PLAT,HMOX1,NUMB,GRK2,MCAM,MYBL2,ICMT,PLK1	53
Cellular Development, Tissue Development	differentiation	Differentiation of epithelial cells	0.000593	FLG,LMO4,FOXM1,CDHR2,ST14,THBS1,BMP2,AQP3,TLR4,FYN,ITGB1,ZBED2,SH3PXD2A,MIR17HG,EGFR,NOTCH1,EGF,RBM38,MYC,NLRP3,HNF1A,PAK4,HOXA7,AURKB,LRMDA,CDK1,PLK1,JUNB	28
Cellular Development, Cellular Growth and Proliferation, Hematological System Development and Function, Lymphoid Tissue Structure and Development	proliferation	Proliferation of immune cells	0.000607	NCOR2,GNA13,ANPEP,SPRY2,THBS1,IL10RA,TNFRSF10B,TLR4,IRF6,DOCK8,CD33,MIR17HG,EFNB2,IL1B,SLC7A1,CD14,PTGER4,PRDM1,CD70,IGF1R,MYC,OTULINL,NCK2,DGKA,CALCB,HRH2,LGALS9,MMP9,IL6R,IL4I1,CD40,THY1,CD6,CX3CL1,CCND3,CD83,FYN,ISG15,STAT5A,ITGB1,PDE4D,EBI3,ITGB3,MEF2D,MDK,IL33,ULBP2,NOTCH1,TERT,HMOX1,NR0B2,CUL5,SDC4,ICAM1,AURKB,LTBP1	56
Cell Cycle	S phase	Entry into S phase	0.000608	MCM10,IL1B,MCM7,ITGA2,IL6R,FOXM1,HMOX1,CCND3,EGF,MYC,TOPBP1,E2F8,E2F2,ITGB1,GRB2,MYBL2,FBXO5	17
Cancer, Hereditary Disorder, Organismal Injury and Abnormalities	hereditary cancer-predisposing syndrome	Hereditary cancer-predisposing syndrome	0.000609	DAPK2,DKK3,KCNH1,MN1,ESCO2,ACTA2,TUBA1C,KLHDC8B,SEMA4A,TNFRSF10B,SLC9A9,SAMD9,SPTBN5,XRCC3,RNASEL,GDPD5,TOP2A,EGFR,LAPTM5,MELK,SAMD9L,CHAF1B,ABL1,RBBP8,EGF,MYC,SLFN11,MYO1E,HNF1A,CA8,MR1,HRH2,TSPAN2,FANCB,SLX4,PDGFB,CD40,CACNA1I,CSMD3,ABAT,WT1,TENT5C,E2F2,FAM131B,TG,PTGS1,HFE,TBXAS1,SH3GL1,KIF5C,NAP1L2,NOTCH1,FLT4,TGFBR3,PUM1,ABCC1,TERT,HMOX1,NHSL2,GCAT,NR0B2,SH2B3,SAPCD2,NLRP1,EPAS1,PAK4,ODAD3	67
Cellular Assembly and Organization, Tissue Development	fibrogenesis	Fibrogenesis	0.000621	ARHGEF10L,GNA13,GNA11,SLAIN2,PPM1F,SATB2,TNS4,FOXM1,OBSCN,SPRY2,ACTA2,THBS1,RND1,MPRIP,F2R,FYN,TPPP,ITGB1,MAP1A,FLNC,SH3PXD2A,GAS7,NOTCH1,IL1B,TGFBR3,NR4A1,RHPN1,ADAMTS10,DLGAP5,KLF2,ATXN2,GFAP,ABL1,EGF,TEAD4,TPM3,KIF2C,PLEKHG2,SLIT2,NCK2,RHOB,SNCB,GNG2,SDC4,PAK4,MINK1,CDC25B	47
Cell Cycle	interphase	Interphase of tumor cell lines	0.000634	LMO4,WNK2,FOXM1,SPRY2,BMP2,BORA,ARHGAP11A,TOP2A,EGFR,MCM10,IL1B,YWHAG,SNHG15,IGF2BP3,AATF,ABL1,RBBP8,IGF1R,FAM168A,EGF,RBM38,MYC,SGK1,DUSP9,HNF1A,SCML2,TFAP2C,MYOCD,MMP9,MCM7,PAPPA,SLX4,CD40,KIF11,WT1,CCND3,TOPBP1,BTG2,E2F8,CDCA2,ITGB1,MXD1,MAP2K3,HOTAIR,VAMP8,NOTCH1,WNT5B,HMOX1,MXD3,HOXA10,NUMB,DLL1,PCBP4,MYBL2,CCNA2,CDKN3,PLK1,CDK1,ZBED6,CCNB1,CDC25B	61
Cellular Movement	invasion	Invasion of ovarian cancer cell lines	0.000643	EGF,NOTCH1,MMP9,KLF6,CLDN3,TGFBR3,PAPPA,CLDN4,ST14,WT1	10
Cancer, Endocrine System Disorders, Organismal Injury and Abnormalities	anaplastic thyroid carcinoma	Anaplastic thyroid carcinoma	0.000644	NCOR2,MARVELD2,MMP9,KIF23,ITGA3,MCM7,CBX7,TUBA1C,CEP55,NELL2,RADIL,IL10RA,TLR4,NID1,CD33,ECM1,CDCA2,ARID1B,TG,NOTUM,DUOX2,RBM20,TOP2A,EGFR,CAPS,FLT4,ZNF106,ITGAX,OTUD4,DUOXA1,ABCC1,TERT,CREBRF,SPARC,GRK2,DNAH5,MTHFD1L,IFI44,ARHGAP4,CSPG4,GABRA5,COL13A1,CDC25B	43
Gene Expression	transactivation	Transactivation of RNA	0.000651	NCOR2,IGFBP4,LMO4,GNA13,PPARA,MN1,EHF,NFKBIE,BMP2,NFIC,CARD11,JUND,MAPK8IP1,MED14,MX1,IL1B,DDX58,RANBP3,ACVRL1,PLAG1,PAX2,GTF2A1,EGF,TEAD4,MYC,IFIH1,RHOB,SELPLG,MCM5,TFAP2C,JUNB,SAMHD1,MMP9,ZBED5,IL6R,ZNF148,SF1,CD40,CD6,WT1,CCND3,TAF4,CIB2,STAT5A,E2F2,MXD1,LSM14B,LIPA,PINLYP,DTX1,TCF3,NOTCH1,KLF6,MTA1,NR4A1,NR1H2,JMJD6,KLF2,NR0B2,PCTP,PLAGL2,MYBL2	62
Cell Death and Survival, Organismal Injury and Abnormalities	cell death	Cell death of skin cancer cell lines	0.000666	ORC1,EGF,MYC,EGFR,IL1B,KIF18B,BAK1,PAX2	8
Cancer, Endocrine System Disorders, Gastrointestinal Disease, Organismal Injury and Abnormalities	pancreatic tumor	Pancreatic tumor	0.000666	SOX8,ZMIZ2,CCDC171,ATP2A1,MIA3,OBSCN,ANPEP,CDHR2,FSD1,TNFRSF10B,CARD11,CEP41,SLC9A9,UGGT1,ARID1B,SPEG,PPP1R14D,SLCO5A1,NFASC,DUOX2,RNPEPL1,KNSTRN,SLC19A1,TOP2A,RSPH4A,AKT1S1,ZNF106,PDZD7,SAMD9L,ADAMTS10,BOC,CD70,HECW1,PTK7,IGF1R,CYB5R3,OTULINL,MCM9,CRY2,DNAH5,HNRNPUL1,PNPLA7,PFKFB4,DENND2A,HNF1A,HLA-B,LRFN1,ENTPD8,NAGK,MMP9,CMYA5,DOCK4,GPR137B,STC2,KIF11,SIK2,INCENP,EXTL3,CATSPER1,DCHS1,KIF5A,ZNF…	313
Cardiovascular System Development and Function, Organismal Development	vasculogenesis	Vasculogenesis	0.000704	IGFBP4,YARS1,GNA11,MMP2,NOX5,PPARA,ANPEP,TUBA1C,BMP2,THBS1,DLL4,TNFRSF10B,TLR4,F2R,ECM1,MIR17HG,EFNB2,IL1B,RCAN1,ACVRL1,VASH1,ADAMTS1,IGF1R,EGF,TEAD4,MYC,SLIT2,RHOB,CSPG4,DGKA,HRH2,MMP9,SULF2,ITGA2,S1PR3,IL6R,PGF,SLC8A1,SF1,HRH1,PDGFB,THY1,TNFRSF25,H2AX,PROC,STAT5A,ITGB1,ITGB3,MAP2K3,MDK,IL33,ZG16B,PLXNB3,NOTCH1,FLT4,PROX1,NR4A1,TGFBR3,WWTR1,TERT,KLF2,HMOX1,SPARC,HEYL,ADGRB1,CUL5,MCAM,SDC4,ICAM1,…	71
Cellular Assembly and Organization, DNA Replication, Recombination, and Repair	chromosomal congression	Chromosomal congression of chromosomes	0.000718	KIF2C,AURKB,PLK1,CENPE,KIF14	5
Cell Morphology, Tissue Development	tubulation	Tubulation of cells	0.000729	ZG16B,EFNB2,NOTCH1,PROX1,MMP2,RCAN1,SULF2,NR4A1,S1PR3,PPARA,HRH1,PDGFB,THY1,VASH1,TEAD4,EGF,SLIT2,ITGB1,RHOB,B4GALT5,IL33,CAVIN2,HRH2,PRKCG	24
Organismal Injury and Abnormalities	calcinosis	Calcinosis	0.000733	NOTCH1,MMP9,MMP2,PDGFB,SPARC,AMMECR1,CLDN16,ISG15,SAMD9,JAM3,DUOX2,PTGS1,APOL1	13
Cell-To-Cell Signaling and Interaction	binding	Binding of dermal cells	0.000734	EGF,PPM1F,ITGA3,ITGB1,PAK4,ICAM1,SH3PXD2A	7
Cellular Development, Cellular Growth and Proliferation, Connective Tissue Development and Function, Tissue Development	cell proliferation	Cell proliferation of fibroblasts	0.000737	IGFBP4,DKK3,MMP9,MMP2,PGF,SPRY2,ACTA2,PDGFB,CD40,BMP2,TNFRSF10B,PARP10,ITGB1,GRB2,IL33,EGFR,IL1B,TRAIP,PLAT,ERF,TERT,HMOX1,NPR3,EGF,MYC,MYBL2	26
Cancer, Hematological Disease, Immunological Disease, Organismal Injury and Abnormalities	B-cell non-Hodgkin disease	B-cell non-Hodgkin lymphoma	0.000751	NCOR2,GNA11,GNA13,MMP2,SYNGR3,ANPEP,CARD11,LRRN3,SAMD9,ARID1B,SPEG,TRAF1,XRCC3,MKI67,SHOX2,TNFRSF10C,LTB,BCAT1,MIR17HG,SLC19A1,TOP2A,NCR3LG1,LAPTM5,ARHGAP1,DDX58,PRDM1,CD70,ZNF714,LOXL1,DNAH5,MTHFD1L,SGK1,DUSP9,TNXB,PLTP,MED12L,NHLRC3,SAMHD1,CMYA5,TNRC6C,IL6R,CNOT3,WT1,TEAD2,BTG2,FYN,DCHS1,SLC29A2,BRSK1,DTX1,NOTCH1,ABCG1,GBP2,ABCC1,TERT,KLF2,GFAP,HVCN1,LAMP1,SLC4A8,BRD4,DPY19L2,TFR2,CDK1,AASS,SAT…	118
Cell-To-Cell Signaling and Interaction, Hematological System Development and Function, Inflammatory Response	binding	Binding of professional phagocytic cells	0.000755	LGALS9,IL1B,CD14,SELL,ITGAX,CD40,THY1,TERT,PROC,CX3CL1,ABL1,CD83,DLL1,SLIT2,ITGB1,SELPLG,ITGB3,JAM3,ICAM1,PLTP,ADORA1,IL33	22
Cellular Assembly and Organization, Tissue Development	formation	Formation of filaments	0.000765	ARHGEF10L,GNA13,GNA11,SLAIN2,PPM1F,SATB2,TNS4,FOXM1,SPRY2,ACTA2,THBS1,RND1,MPRIP,F2R,FYN,TPPP,ITGB1,MAP1A,SH3PXD2A,GAS7,NOTCH1,IL1B,NR4A1,TGFBR3,RHPN1,DLGAP5,ADAMTS10,KLF2,ATXN2,GFAP,ABL1,EGF,TEAD4,TPM3,KIF2C,PLEKHG2,SLIT2,NCK2,RHOB,SNCB,GNG2,SDC4,PAK4,MINK1,CDC25B	45
Cancer, Hematological Disease, Immunological Disease, Organismal Injury and Abnormalities	mature B-cell lymphoma	Mature B-cell lymphoma	0.000766	NCOR2,GNA13,GNA11,MMP2,SYNGR3,TUBA1C,NFKBIE,CARD11,TNIK,MAPK8IP1,ARID1B,SPEG,NUTF2,MKI67,TNFRSF10C,LTB,BCAT1,MIR17HG,TOP2A,EGFR,NCR3LG1,IL1B,LAPTM5,ARHGAP1,RANBP3,PRDM1,ACVRL1,MTMR8,CD70,ABL1,MYC,ZNF714,LOXL1,MTHFD1L,SGK1,DUSP9,MCM5,PLTP,MED12L,RFTN1,SAMHD1,ITGA3,TNRC6C,TSPAN4,IL6R,SF1,CD40,CD6,WT1,CCND3,CFAP46,CD83,BTG2,E2F2,DCHS1,GRB2,ITGB3,FSCN1,SLC29A2,NFATC4,BRSK1,DTX1,TCF3,NOTCH1,MTA1,GBP2,…	78
Cellular Movement	migration	Migration of connective tissue cells	0.000782	GNA13,IL1B,MMP9,S1PR3,PGF,TIAM1,PDGFB,ACTA2,THBS1,BMP2,CX3CL1,F2R,ITGB1,ITGB3,CCNA2,SDC4,CBS/LOC102724560,IL33	18
Cell Cycle, DNA Replication, Recombination, and Repair	checkpoint control	Checkpoint control	0.000785	RBBP8,MYC,MCM7,TRAIP,E2F2,MXD1,CDC20,CKS1B,H2AX,PLK1,CCNB1	11
Cellular Development, Cellular Growth and Proliferation, Hematological System Development and Function	development	Development of leukocyte cell lines	0.000795	MYC,DLL1,IFIH1,CDCA7	4
Cellular Movement	movement	Movement of liver cancer cells	0.000795	EGF,MMP2,ITGA3,TIAM1	4
Cell Cycle	senescence	Senescence of tumor cell lines	0.000807	KIF20A,EGFR,KLF6,FBXO46,FOXM1,EHF,HJURP,TERT,RASSF5,SLC52A1,TEAD4,RBM38,MYC,ITGB3,MYBL2,HOTAIR,PAK4,CKS1B,PLK1	19
Cell Cycle	interphase	Arrest in interphase of tumor cell lines	0.000852	LMO4,MMP9,PAPPA,FOXM1,SLX4,CD40,BMP2,KIF11,WT1,BORA,TOPBP1,BTG2,ARHGAP11A,E2F8,CDCA2,ITGB1,MAP2K3,HOTAIR,TOP2A,EGFR,VAMP8,NOTCH1,IL1B,YWHAG,WNT5B,SNHG15,AATF,ABL1,RBBP8,HOXA10,FAM168A,EGF,NUMB,RBM38,MYC,DLL1,SGK1,PCBP4,DUSP9,HNF1A,MYBL2,CCNA2,TFAP2C,PLK1,CDK1,CCNB1,CDC25B	47
Cancer, Neurological Disease, Organismal Injury and Abnormalities	IDH1 mutation negative glioblastoma	IDH1 mutation negative glioblastoma	0.000868	ABL1,EGFR,TERT	3
Cell Cycle	mitosis	Initiation of mitosis	0.000868	CCNA2,CDK1,CDC25B	3
Cancer, Cellular Development, Cellular Growth and Proliferation, Organismal Injury and Abnormalities, Tumor Morphology	proliferation	Proliferation of squamous carcinoma cells	0.000868	EGFR,HOTAIR,DGKA	3
Cell-To-Cell Signaling and Interaction	signaling	Signaling of smooth muscle cells	0.000868	IGF1R,CRLF2,THBS1	3
Cell Morphology, Cellular Function and Maintenance	permeability	Permeability of cells	0.000881	ZG16B,IL1B,MMP9,ITGA3,NR4A1,SLC8A1,ST14,CGN,HMOX1,AQP3,PROC,EGF,F2R,THBD,C5AR1,ITGB1,MCAM,SGPP2,IL33	19
Cardiovascular System Development and Function, Tissue Development	tubulation	Tubulation of endothelial tissue	0.000892	ZG16B,EFNB2,NOTCH1,PROX1,MMP2,RCAN1,SULF2,NR4A1,PPARA,HRH1,PDGFB,THY1,VASH1,TEAD4,EGF,SLIT2,RHOB,IL33,CAVIN2,HRH2	20
Cancer, Hematological Disease, Immunological Disease, Organismal Injury and Abnormalities	leukemia	Leukemia	0.000894	CORO1A,GNA11,ZMIZ2,SELL,MIA3,OBSCN,ANPEP,DLG3,FSD1,ROBO3,TNFRSF10B,CARD11,CD33,CEP41,ARID1B,TMEM179,SPTBN5,NFASC,RNPEPL1,MIR17HG,BCAT1,SLC19A1,TOP2A,SAMD9L,PRDM1,VASH1,HECW1,PTK7,IGF1R,DNAH5,HNF1A,SORBS2,UBE2C,HLA-B,CENPE,NAGK,CARD14,ACHE,KIF20A,WDR62,MCM7,CMYA5,DOCK4,NPAS2,SIK2,EXTL3,BTG2,HAP1,DCHS1,TG,NAP1L3,AKAP6,ADAM22,SH3GL1,DTX1,TTF2,GBP2,BAK1,NUMB,LAMP1,HVCN1,SAPCD2,PLAGL2,SLCO2B1,C3orf52,…	272
Cell-To-Cell Signaling and Interaction	interaction	Interaction of keratinocytes	0.000939	EGF,ITGA3,ITGB1,PAK4,CDH3,ICAM1,SH3PXD2A	7
Cell Cycle	interphase	Interphase of bone cancer cell lines	0.00094	YWHAG,FOXM1,WT1,BORA,RBBP8,MYC,TOPBP1,MYBL2,MAP2K3,CCNA2,SCML2,PLK1,CDC25B	13
Cardiovascular System Development and Function, Organismal Development, Visual System Development and Function	vascularization	Vascularization of eye	0.000946	MMP2,MMP9,PGF,PDGFB,THBS1,ADAMTS1	6
Cardiovascular System Development and Function, Cellular Development, Cellular Function and Maintenance, Cellular Growth and Proliferation, Organismal Development, Tissue Development	proliferation	Proliferation of endothelial cells	0.000971	NOX5,SLC8A1,HRH1,PDGFB,THBS1,BMP2,TNFRSF25,H2AX,PROC,DLL4,F2R,ECM1,STAT5A,ITGB1,ITGB3,IL33,MDK,ZG16B,PLXNB3,FLT4,PROX1,IL1B,RCAN1,NR4A1,WWTR1,ACVRL1,KLF2,VASH1,HMOX1,HEYL,SPARC,ADAMTS1,EGF,TEAD4,MCAM,SDC4,DGKA,CAVIN2,HRH2	39
Cellular Development, Cellular Growth and Proliferation, Hematological System Development and Function, Lymphoid Tissue Structure and Development	cell proliferation	Cell proliferation of T lymphocytes	0.000976	NCOR2,LGALS9,GNA13,MMP9,IL4I1,SPRY2,CD40,THY1,CD6,THBS1,CD83,DOCK8,CD33,FYN,STAT5A,ITGB1,PDE4D,EBI3,ITGB3,MEF2D,MDK,EFNB2,NOTCH1,SLC7A1,IL1B,CD14,TERT,HMOX1,CD70,NR0B2,IGF1R,MYC,OTULINL,NCK2,CUL5,SDC4,DGKA,CALCB,ICAM1,AURKB,HRH2,LTBP1	42
Gene Expression	transactivation	Transactivation	0.000984	NCOR2,IGFBP4,LMO4,GNA13,PPARA,MN1,EHF,NFKBIE,BMP2,NFIC,CARD11,JUND,MAPK8IP1,MED14,MX1,IL1B,DDX58,RANBP3,ACVRL1,PLAG1,PAX2,GTF2A1,EGF,TEAD4,MYC,IFIH1,RHOB,SELPLG,MCM5,TFAP2C,JUNB,SAMHD1,MMP9,ZBED5,IL6R,ZNF148,SF1,CD40,CD6,WT1,CCND3,TAF4,CIB2,STAT5A,E2F2,MXD1,MAP2K3,LSM14B,MAP3K3,LIPA,PINLYP,DTX1,TCF3,NOTCH1,KLF6,MTA1,NR4A1,NR1H2,JMJD6,KLF2,NR0B2,PCTP,PLAGL2,MYBL2	64
Cellular Development, Cellular Growth and Proliferation	expansion	Expansion of blood cells	0.000993	LGALS9,ACHE,IL1B,CD40,BMP2,RAC2,HMOX1,NR0B2,IL10RA,IGF1R,SH2B3,DLL1,STAT5A,EPAS1,AURKB,IL33,MDK	17
Cell Cycle	interphase	Arrest in interphase	0.00101	PPM1A,LMO4,FOXM1,BMP2,BORA,ARHGAP11A,TOP2A,EGFR,MCM10,IL1B,YWHAG,SNHG15,AATF,ACVRL1,ABL1,RBBP8,FAM168A,EGF,RBM38,MYC,SGK1,DUSP9,HNF1A,LBH,TFAP2C,FBXO5,MMP9,PAPPA,SLX4,CD40,KIF11,WT1,CCND3,TOPBP1,BTG2,E2F8,CDCA2,ITGB1,MAP2K3,HOTAIR,VAMP8,NOTCH1,KLF6,WNT5B,TERT,BAK1,HOXA10,NUMB,MMS22L,DLL1,PCBP4,MYBL2,CCNA2,PLK1,CDK1,CCNB1,CDC25B	57
Cellular Growth and Proliferation, Tissue Development	proliferation	Proliferation of epithelial cells	0.00101	IGFBP4,FGF19,FOXM1,PPARA,ACTA2,THBS1,CSMD3,PROC,NFIC,CCND3,TLR4,FYN,C5AR1,ITGB1,CREB3L3,MKI67,MDK,MST1,MIR17HG,EGFR,NOTCH1,IL1B,TRAIP,NR4A1,EPPK1,CDH3,TERT,PAX2,SPARC,IGF1R,EGF,MYC,UHRF1,FZD8,CCNB1	35
Organismal Injury and Abnormalities, Organismal Survival	organismal death	Organismal death	0.00106	NCOR2,GNA13,MMP2,PPARA,FOXM1,ACTA2,DUOX2,MKI67,BCAT1,MIR17HG,TOP2A,PRDM1,IGF1R,NUPR1,UBE2C,H1-0,KIF20A,ARHGAP31,MMP9,ZBTB20,IL6R,ZNF148,IFIT2,WT1,CD82,PROC,TOPBP1,SNCG,CA12,PTGS1,HFE,ADAM22,TRPM4,NOTCH1,KLF6,TGFBR3,PLAT,TERT,PLEKHA4,KLF2,BAK1,NUMB,MMP19,THBD,AOC3,MYBL2,ZBTB7A,AURKB,FURIN,ABCC8,SKA3,DLL4,SLFN5,C5AR1,FLNC,SNHG3,RETREG1,EGFR,IL1B,DNAJB1,CD14,RBP1,SMPD1,MELK,IGF2BP3,COL6A2,TEAD4,MYC,…	101
Cancer, Hematological Disease, Immunological Disease, Organismal Injury and Abnormalities	incidence	Incidence of lymphoma	0.00106	MIR17HG,MYC,LFNG,MST1,JUNB	5
Cell Death and Survival, Organismal Injury and Abnormalities	cell death	Cell death of endothelial cells	0.00108	MMP9,MMP2,ITGA3,ITGA2,NR4A3,ASS1,RBP4,THBS1,PROC,TNFRSF10B,TLR4,MAP2K3,NOTCH1,FLT4,IL1B,PLAT,TERT,HEYL,ADAMTS1,EGF,NLRP3,RHOB,ARG2,MCAM,ICMT	25
Cell Death and Survival, Organismal Injury and Abnormalities	cell death	Cell death of connective tissue cells	0.00109	GNA13,MMP9,PGF,PDGFB,CD40,BMP2,TNFRSF25,TNFRSF10B,ITGB1,MAP2K3,TRAF1,RNASEL,LTB,MST1,EGFR,IL1B,NR4A1,MELK,TERT,BAK1,KLF2,SPARC,RASSF5,ABL1,IGF1R,EGF,GRK2,MYC,SGK1,RHOB,MAP1S,MYBL2,GNG2,CCNB1	34
Cancer, Organismal Injury and Abnormalities	liquid tumor	Liquid tumor	0.00112	CORO1A,GNA11,MMP2,ZMIZ2,SELL,MIA3,OBSCN,ANPEP,DLG3,FSD1,ROBO3,TNFRSF10B,CARD11,CD33,CEP41,ARID1B,TMEM179,SPTBN5,NFASC,RNPEPL1,MIR17HG,BCAT1,SLC19A1,TOP2A,SAMD9L,PRDM1,VASH1,HECW1,PTK7,IGF1R,DNAH5,HNF1A,SORBS2,UBE2C,HLA-B,CENPE,NAGK,CARD14,ACHE,KIF20A,MMP9,WDR62,MCM7,CMYA5,DOCK4,NPAS2,SIK2,EXTL3,BTG2,HAP1,DCHS1,MXD1,MEF2D,TG,NAP1L3,AKAP6,ADAM22,SH3GL1,DTX1,TTF2,CFAP54,GBP2,BAK1,NUMB,LAMP1,HVCN1,SA…	285
Gene Expression	expression	Expression of RNA	0.00112	EIF4EBP2,NCOR2,FOXJ1,PPM1A,GNA13,SOX8,KLF15,ZMIZ2,PPM1F,CLDN3,NR4A3,FGF19,PPARA,FOXM1,MN1,RRP1B,LMX1B,TTBK1,MED16,TNFRSF10B,NFIC,F2R,JUND,GPATCH3,ECM1,ARID1B,TLX2,TRAF1,RNASEL,DAP,DDX58,PTGER4,PRDM1,SLC2A4RG,CRY2,SGK1,HNF1A,FST,SPINDOC,H1-0,JUNB,MYOCD,ZBTB38,IL6R,DEPDC1,ZNF148,IL4I1,STC2,NPAS2,APOL3,WT1,CD82,PROC,TEAD2,PARP10,TOPBP1,BTG2,PER3,STAT5A,MXD1,CREB3L3,MAP2K3,MEF2D,GDF7,TG,CBX6,PINK1,DT…	188
Cardiovascular Disease, Organismal Injury and Abnormalities	atherosclerotic lesion	Atherosclerotic lesion	0.00121	EGF,MMP9,MMP2,PAPPA,STAT5A,PGF,SELL,PPARA,CD40,HMOX1,IL33	11
Cell-To-Cell Signaling and Interaction	activation	Activation of cells	0.00122	NCOR2,FOXJ1,ATP2A3,MMP2,NOX5,SELL,PPARA,RBP4,BMP2,THBS1,IL10RA,TNFRSF10B,FZD5,DLL4,IRF6,TLR4,CD33,F2R,C5AR1,CRLF2,HSF1,MST1,LTB,MIR17HG,TOP2A,EGFR,IL1B,CD14,LAPTM5,PTGER4,PRDM1,EGF,MYC,RHOB,SELPLG,UBE2C,DGKA,MR1,SPTB,HRH2,LGALS9,ACHE,PIK3IP1,MMP9,ITGA3,IL6R,IL4I1,HRH1,PDGFB,CD40,THY1,CD6,WT1,PROC,CX3CL1,CD83,FYN,CLEC2D,POLG,KLRC2,STAT5A,GRB2,ITGB3,MAP2K3,TG,RHBDL2,IL33,ULBP2,C1QTNF1,NOTCH1,NR4A1,…	85
Cancer, Cellular Movement, Organismal Injury and Abnormalities, Tumor Morphology	invasion	Invasion of tumor cells	0.00124	MMP9,MMP2,SATB2,CLDN4,FOXM1,THBS1,BMP2,F2R,ITGB1,MDK,NUMBL,EGFR,NOTCH1,PROX1,CD14,MTA1,HMOX1,TERT,EGF,RBM38,SLIT2,RHOB,MCAM,ICAM1,B4GALT5	25
Cancer, Dermatological Diseases and Conditions, Hematological Disease, Immunological Disease, Organismal Injury and Abnormalities	S√©zary syndrome	S√©zary syndrome	0.00124	FLG,IGFBP4,BEX4,OBSCN,WT1,CSMD3,NELL2,CARD11,TAF4,DENND11,ADAMTS6,PRSS3,PDE4D,CUX2,C1QTNF1,CARMIL2,TOP2A,DTX1,TCF3,NECTIN1,MOCS1,LRRC49,CGN,SSC5D,HECW1,CYP26B1,CHAF1B,ABL1,PRSS35,MYC,DLL1,BFSP1,DNAH5,DPY19L2,TNXB,SELPLG,CAVIN2,NEDD4L,DNM3	39
Cellular Development, Cellular Growth and Proliferation, Connective Tissue Development and Function, Tissue Development	colony formation	Colony formation of fibroblast cell lines	0.00126	IGF1R,EGF,MYC,EGFR,SPRY2,TERT	6
Cellular Movement, Hematological System Development and Function, Immune Cell Trafficking	transmigration	Transmigration of peripheral blood leukocytes	0.00126	EFNB2,EGFR,CAMK2N2,ITGB1,TSPAN14,TSPAN10	6
Cell Cycle	M phase	M phase	0.00128	KIF20A,KIF23,MCM7,FOXM1,CEP55,FSD1,KIF14,VPS4A,MYO19,TOP2A,VAMP8,CDC20,SYNPO,CABP7,BRD4,ZFYVE26,MAP1S,MYBL2,UBE2C,AURKB,CDK1,CCNB1,PLK1,NEDD4L,FBXO5,CENPE,CDC25B	27
Cancer, Cell Death and Survival, Organismal Injury and Abnormalities, Tumor Morphology	apoptosis	Apoptosis of cancer cells	0.00128	NCOR2,LGALS9,MMP9,MCM2,SELL,SPRY2,ANPEP,CD40,TNFRSF10B,DLL4,CD33,E2F2,HOTAIR,TNFRSF10C,EGFR,AKT1S1,NR4A1,TERT,HMOX1,ATXN2,SPARC,ABL1,IGF1R,MYC,B4GALT5,CDK1,PLK1,CDC25B	28
Organismal Injury and Abnormalities	discomfort	Discomfort	0.00134	ACHE,ASIC1,MMP9,GUCY1B1,IL6R,PPARA,ABCC8,HRH1,CD40,TUBA1C,CACNA1I,H2AC11,ABAT,DRD1,TLR4,CA12,F2R,C5AR1,PDE4D,GRIN2D,ITGB3,SCN1B,PTGS1,TOP2A,FLT4,IL1B,CD14,PLAT,PTGER4,CA13,SPARC,PCSK9,GABRA5,CACNA2D2,CALCB,QPRT,ICAM1,ADORA1,NNMT,HRH2,JUNB	41
Cell-To-Cell Signaling and Interaction, Tissue Development	binding	Binding of extracellular matrix	0.00134	TIMM10B,ITGA2,ITGA11,TIAM1,ACER2,THBS1,CD82,DLL1,ITGB1,SORBS1,ITGB3,COL13A1,HOXA7	13
Cell Cycle	G2/M phase transition	G2/M phase transition	0.00134	BRSK1,MELK,FOXM1,TERT,EGF,MYC,PCBP4,MYBL2,CCNA2,NES,CCNB1,PLK1,CDK1,CDC25B	14
Cellular Movement	cell movement	Cell movement of epithelial cells	0.00135	EGFR,MMP9,MMP2,MTA1,ITGA2,SLC8A1,ACTA2,CD82,SPARC,PROC,TLR4,EGF,MYC,ITGB1,PAK4,GAS2L1,EFNA2,SH3PXD2A,MST1	19
Cancer, Organismal Injury and Abnormalities	head and neck squamous cell cancer	Head and neck squamous cell carcinoma	0.00135	SLC6A9,ZMIZ2,CCDC171,MIA3,OBSCN,CDHR2,ACTA2,DLG3,FSD1,TNFRSF10B,VANGL1,LRRN3,RAB27B,ANKRD33B,FAM120A,SPEG,TRAF1,SLCO5A1,DUOX2,SLC19A1,TOP2A,AKT1S1,NECTIN1,PDZD7,KLHDC8A,SLC16A2,SAMD9L,CALY,CD70,PTK7,MAK16,GK,DNAH5,HNRNPUL1,MYH15,HNF1A,FST,HLA-B,CIZ1,ACHE,ARHGAP31,SIK2,BMERB1,CATSPER1,PRSS3,DCHS1,DPF3,TG,NUMBL,AKAP6,ADAM22,GRIK5,PROX1,GBP2,WWTR1,ZBTB2,HVCN1,SLCO2B1,HAPLN1,MAP1S,PHYHIP,AOC3,TFR2,MG…	296
Cellular Movement	invasion	Invasion of breast cancer cell lines	0.00135	MMP2,PPM1F,FOXM1,BMP2,F2R,ECM1,MST1,HSF1,EGFR,IL1B,FAF1,SMPD1,TIAM1,ADAMTS1,ABL1,IGF1R,EGF,MYC,TDO2,DGKA,FGD1,TFAP2C,MMP9,ITGA3,S1PR3,CD82,SNCG,BTG2,ITGB1,ITGB3,HOTAIR,FSCN1,NUMBL,SH3PXD2A,NFATC4,KLF6,MTA1,TGFBR3,WWTR1,FOXF2,MATK,CDH3,SPARC,RASSF5,DLL1,CERK,MCAM,CCNA2,PAK4,FURIN	50
Cancer, Hematological Disease, Hereditary Disorder, Immunological Disease, Organismal Injury and Abnormalities	acute myeloid leukemia	Autosomal dominant acute myeloid leukemia	0.00136	SH3GL1,SAMD9,SAMD9L,TERT	4
Lipid Metabolism, Small Molecule Biochemistry	removal	Removal of cholesterol	0.00136	PPARA,ABCG1,TERT,OSBP2	4
Cellular Movement	invasion	Invasion of epithelial cell lines	0.00138	KIF2C,EGFR,F2R,GNA13,MMP9,ITGA3,ZBTB20,TGFBR3,IGF2BP3,WWTR1,FSCN1	11
Developmental Disorder, Organismal Injury and Abnormalities	autism spectrum disorder or intellectual disability	Autism spectrum disorder or intellectual disability	0.00143	ARHGEF10L,CYP4F11,UHMK1,MN1,GPRASP1,DLG3,CEP41,RSPRY1,SLC9A9,ARID1B,GRIN2D,XRCC3,PON1,SLC16A2,NOVA2,SAMD9L,CALY,PTPN23,IGF1R,CYB5R3,SORBS1,CA8,SOCS6,CBS/LOC102724560,CACNA2D2,FGD1,KCNQ3,MED12L,CCDC136,CENPE,SCARF2,ACHE,WDR62,ZBTB20,TNRC6C,GJC2,ZNF148,H1-4,CNOT3,KIF11,WT1,PKD1L2,TSHZ1,ALG3,SLC6A8,PDE4D,AKAP6,NRXN2,GBP2,PUM1,MATK,MPZ,CCNA2,GPR35,HK1,SRPX2,PRKCG,PRICKLE1,DKK3,TNRC6B,SATB2,SPR,KCNH1,…	106
Nutritional Disease, Organismal Injury and Abnormalities	overweight disorder	Overweight disorder	0.00146	UHMK1,NR4A3,FOXM1,ABCC8,RBP4,THBS1,IL10RA,CARD11,TMEM121B,UGP2,MKI67,RBM20,SHOX2,TOP2A,IL1B,KSR2,CD14,PRDM1,SORBS1,C1QTNF2,GABRA5,CACNA2D2,EHD2,KIF20A,CENPA,MMP9,SERTAD2,IL6R,HRH1,CACNA1I,ABAT,WT1,CA12,PDE4D,SCN1B,ABCF2,PTGS1,GIPR,C1QTNF1,NR4A1,ITGAX,CA13,CREBRF,HMOX1,NR0B2,NLRP3,EPAS1,ICAM1,ADORA1,PLK1,CAVIN2	51
Cell-To-Cell Signaling and Interaction, Hematological System Development and Function	binding	Binding of lymphocytes	0.00146	ULBP2,IL1B,ITGA2,IL6R,SELL,CD40,CD6,THBS1,JMJD6,PROC,CX3CL1,TLR4,DOCK8,ITGB1,SELPLG,MCAM,AOC3,JAM3,ICAM1	19
Cell-To-Cell Signaling and Interaction, Reproductive System Development and Function	binding	Binding of gonadal cell lines	0.00147	MMP2,SULF2,ITGA2,ITGB1,ITGAX,ITGA11,FOXM1,ITGB3,CNTNAP1,JAM3,CHST1,CX3CL1	12
Cellular Movement, Hematological System Development and Function, Immune Cell Trafficking	transmigration	Transmigration of mononuclear leukocytes	0.00147	EFNB2,EGFR,CAMK2N2,NOTCH1,MMP9,ITGB1,S1PR3,SELPLG,ITGAX,MCAM,AOC3,ICAM1	12
Cellular Development, Cellular Growth and Proliferation, Hematological System Development and Function, Hematopoiesis	expansion	Expansion of hematopoietic cells	0.00148	ACHE,SH2B3,DLL1,STAT5A,EPAS1,BMP2,RAC2	7
Infectious Diseases, Organismal Injury and Abnormalities	infection	Infection by RNA virus	0.00149	NCOR2,DAPK2,SP110,SELL,PPARA,HID1,ANPEP,ACTA2,F2R,SAMD9,PPP1R14D,RNASEL,MPP2,SSU72,EFNB2,TOP2A,NCR3LG1,LAPTM5,DDX58,SAMD9L,PTK7,IGF1R,PCSK9,CRY2,CAPN5,UBE2C,CACNA2D2,MR1,KCNQ3,CPLX1,CARD14,JUNB,SAMHD1,MMP9,ZBTB20,MXRA8,ZBED5,IL6R,ZNF148,DOCK4,IFIT2,HLA-F,PKD1L2,PROC,CX3CL1,BTG2,FYN,COG2,PER3,TPPP,SLC6A8,ISG15,ITGB1,PDE4D,LSM14B,FAM76B,NUMBL,APOL1,PTGS1,FCF1,KLF6,NR4A1,FOXF2,KLF2,ATXN2,LIG3,ZBTB2,…	138
Cancer, Organismal Injury and Abnormalities	invasion	Invasion of tissue	0.00149	IGFBP4,EGFR,IL1B,NOTCH1,MMP9,MMP2,MTA1,PGF,ITGAX,IGF2BP3,ANPEP,CDH3,BMP2,ABL1,IGF1R,EGF,MYC,THBD,PTP4A1,GRB2,FST,IL33	22
Cell-To-Cell Signaling and Interaction, Cellular Movement	recruitment	Recruitment of cells	0.00149	GNA13,IL1B,MMP9,CD14,IL6R,PGF,SELL,PDGFB,THBS1,THY1,ACVRL1,HMOX1,CX3CL1,PROC,IRF6,TLR4,SLIT2,NLRP3,SELPLG,AOC3,ICAM1,IL33	22
Cell-To-Cell Signaling and Interaction, Cellular Compromise, Tumor Morphology	adhesion	Adhesion of cancer cells	0.00149	EGFR,IL1B,ITGB1,ITGA2,SELL,MCAM,THY1,THBS1	8
Cancer, Organismal Injury and Abnormalities, Tumor Morphology	stimulation	Stimulation of tumor	0.00149	IGF1R,MYC,EGFR,NOTCH1,IL1B,ITGB1,PDGFB,DLL4	8
Developmental Disorder, Organismal Injury and Abnormalities	lethal developmental disorder	Lethal developmental disorder	0.00151	ADCY6,CNTNAP1,CEP55,ZBTB42,GLE1	5
Cell Morphology, Connective Tissue Development and Function	shape change	Shape change of fibroblast cell lines	0.00151	EGF,TNIK,ARHGAP31,THBS1,TNFRSF10B	5
Cellular Assembly and Organization, Cellular Function and Maintenance, Tissue Development	formation	Formation of actin filaments	0.00153	GNA13,ARHGEF10L,GNA11,PPM1F,SATB2,TNS4,SPRY2,ACTA2,THBS1,RND1,MPRIP,F2R,FYN,ITGB1,SH3PXD2A,NOTCH1,IL1B,NR4A1,RHPN1,KLF2,ATXN2,ABL1,EGF,TEAD4,TPM3,PLEKHG2,SLIT2,NCK2,RHOB,GNG2,SDC4,PAK4,MINK1	33
Organismal Injury and Abnormalities, Reproductive System Disease	benign pelvic disease	Benign pelvic disease	0.00153	SLC6A9,ARHGEF10L,MMP2,GUCY1B1,NR4A3,ATP2A1,PPARA,OBSCN,ACTA2,ITGA7,TNFRSF10B,ALDH1A1,ERRFI1,NFASC,DUOX2,MST1,PON1,BCAT1,TOP2A,OLFML2B,NECTIN1,NAV2,PTGER4,ADAMTS10,HECW1,IGF1R,LOXL1,CRY2,SGK1,SORBS1,HNF1A,SORBS2,FST,MR1,FBXL16,JUNB,KIF20A,MMP9,MCM7,TNRC6C,TNS4,ZNF148,THY1,WT1,CX3CL1,FAM110A,COG2,ITGB1,MXD1,PDE4D,PTGS1,HFE,NRXN2,TRPM4,LENG9,NOTCH1,NR4A1,ABCG1,GBP2,ERAL1,PLEKHA4,PTP4A1,AOC3,CCNA2,AU…	107
Cancer, Cardiovascular Disease, Organismal Injury and Abnormalities	hemangioma	Hemangioma	0.00154	DCLK1,FANCB,GNA11,THBS1,THY1,WT1,NPAS2,CX3CL1,CCND3,ARID1B,CRLF2,MKI67,EGFR,NOTCH1,FLT4,TGFBR3,TERT,KLF2,ABL1,IGF1R,SH2B3,MYC,SLIT2,THBD,HNF1A,EPAS1,HLA-B,CDK1	28
Cell Death and Survival, Organismal Injury and Abnormalities	apoptosis	Apoptosis of endothelial cells	0.00154	IL1B,NOTCH1,FLT4,MMP9,MMP2,ITGA3,ITGA2,NR4A3,ASS1,RBP4,PLAT,THBS1,TERT,HEYL,ADAMTS1,PROC,TNFRSF10B,TLR4,EGF,NLRP3,RHOB,MCAM,ICMT	23
Gene Expression	transcription	Transcription of DNA	0.00156	NCOR2,FOXJ1,PPM1A,SOX8,ZMIZ2,KLF15,PPM1F,NR4A3,PPARA,FOXM1,RRP1B,LMX1B,MED16,NFIC,F2R,JUND,GPATCH3,TLX2,RNASEL,DAP,DDX58,PRDM1,SLC2A4RG,CRY2,HNF1A,FST,SPINDOC,JUNB,MYOCD,ZBTB38,DEPDC1,ZNF148,IL4I1,NPAS2,WT1,TEAD2,PER3,MXD1,CREB3L3,MAP2K3,MEF2D,GDF7,CBX6,DTX1,PROX1,NOTCH1,KLF6,NR4A1,CAMK4,FOXF2,JMJD6,KLF2,CREBRF,KANK2,ZBTB2,BRD4,MYBL2,TFR2,ZBTB7A,AURKB,BCL2L12,PRICKLE1,SIX3,DKK3,SATB2,EHF,BMP2,PRD…	124
Cancer, Hematological Disease, Immunological Disease, Organismal Injury and Abnormalities	mature B cell malignant tumor	Mature B cell malignant tumor	0.00158	NCOR2,GNA11,GNA13,MMP2,SYNGR3,PPARA,ANPEP,GPD1,CARD11,CEP41,LRRN3,UGGT1,ARID1B,FAM120A,SPEG,TRAF1,XRCC3,MKI67,SHOX2,TNFRSF10C,LTB,BCAT1,MIR17HG,SLC19A1,TOP2A,AKT1S1,NCR3LG1,LAPTM5,ARHGAP1,DDX58,PRDM1,CD70,ZNF714,LOXL1,DNAH5,MTHFD1L,SGK1,DUSP9,TNXB,HLA-B,PLTP,MED12L,NHLRC3,SAMHD1,MMP9,CMYA5,TNRC6C,IL6R,H1-4,IFIT2,CNOT3,WT1,TEAD2,BTG2,DCHS1,PTGS1,SLC29A2,BRSK1,DTX1,AUNIP,NOTCH1,ABCG1,GBP2,ABCC1,TER…	140
Ophthalmic Disease, Organismal Injury and Abnormalities	age-related macular degeneration	Age-related macular degeneration	0.00158	TLR4,CFB,EFEMP2,NLRP3,SLC16A8,PGF,PDGFB,PLAT,IL33,ELOVL4,PTGS1	11
Organismal Injury and Abnormalities	benign lesion	Benign lesion	0.00158	DCLK1,GNA11,MMP2,C2orf16,NEURL1B,NR4A3,PPARA,ITGA7,ALDH1A1,ARID1B,DACT3,UGP2,MKI67,MIR17HG,TOP2A,SORD,PTGER4,IGF1R,CRY2,HNF1A,SORBS2,HLA-B,COL13A1,MR1,JUNB,ACHE,MMP9,IL6R,ZNF148,THY1,NPAS2,WT1,CX3CL1,ORC1,CA12,ITGB1,SMPDL3A,TG,PTGS1,NOTCH1,NR4A1,TGFBR3,FOXF2,ISLR,ERAL1,TERT,KLF2,BAK1,THBD,MYBL2,NLRP1,AURKB,CDK1,LTBP1,ATP2B3,KCNH1,RBP4,SKA3,BMP2,TUBA1C,THBS1,TP53INP2,CRLF2,FLNC,DVL2,RCBTB2,P2RX6,E…	106
Cellular Growth and Proliferation, Tissue Development	proliferation	Proliferation of neural cells	0.00159	MMP9,MMP2,ITGA3,ADCY6,SRGAP3,S1PR3,IL6R,DISC1,PDGFB,THBS1,BMP2,DPYSL5,CX3CL1,DLL4,CCND3,HAP1,ITGB1,NES,DVL2,SCN1B,MDK,EFNB2,EGFR,NOTCH1,IL1B,TIAM1,CAMK4,SLC16A2,PLAT,DOCK3,TERT,MXD3,ABL1,EGF,MPZ,DLL1,SLIT2,SGK1,FZD8,SMN1/SMN2	40
Cancer, Endocrine System Disorders, Gastrointestinal Disease, Organismal Injury and Abnormalities	pancreatic adenocarcinoma	Pancreatic adenocarcinoma	0.00161	SOX8,CCDC171,ATP2A1,MIA3,OBSCN,ANPEP,CDHR2,FSD1,CARD11,UGGT1,ARID1B,SPEG,SLCO5A1,NFASC,DUOX2,RNPEPL1,SLC19A1,RSPH4A,ZNF106,SAMD9L,ADAMTS10,BOC,HECW1,PTK7,IGF1R,OTULINL,MCM9,CRY2,DNAH5,HNRNPUL1,PNPLA7,DENND2A,HNF1A,LRFN1,ENTPD8,NAGK,MMP9,CMYA5,DOCK4,GPR137B,STC2,KIF11,SIK2,INCENP,EXTL3,CATSPER1,DCHS1,ZNF468,NES,MEF2D,LSM14B,TG,NAP1L3,TBXAS1,ADAM22,BRSK1,GRIK5,AUNIP,BST1,DGKI,PLAT,ERAL1,PLEKHA4,LIG…	246
Cardiovascular System Development and Function, Organismal Development	angiogenesis	Angiogenesis	0.00162	IGFBP4,YARS1,GNA11,MMP2,NOX5,PPARA,ANPEP,SPRY2,BMP2,TUBA1C,THBS1,TNFRSF10B,DLL4,TLR4,F2R,ECM1,HSF1,MIR17HG,EFNB2,EGFR,ATP2B4,IL1B,RCAN1,PTGER4,ACVRL1,VASH1,ADAMTS1,IGF1R,EGF,TEAD4,MYC,SLIT2,RHOB,CSPG4,JAM3,DGKA,HRH2,MMP9,SULF2,ITGA2,S1PR3,IL6R,SLC8A1,PGF,SF1,HRH1,PDGFB,CD40,THY1,TNFRSF25,H2AX,PROC,E2F8,STAT5A,E2F2,ITGB1,ITGB3,MAP2K3,PTGS1,MDK,IL33,ZG16B,PLXNB3,FLT4,PROX1,NOTCH1,KLF6,NR4A1,TGFBR3,…	84
Cardiovascular System Development and Function, Cell-To-Cell Signaling and Interaction	adhesion	Adhesion of endothelial cells	0.00165	EFNB2,LGALS9,EGFR,IL1B,RCAN1,SULF2,SELL,WWTR1,THBS1,THY1,TNFRSF25,SPARC,PROC,CX3CL1,F2R,DLL1,ITGB1,SELPLG,MCAM,ITGB3,ICAM1	21
Cell Death and Survival, Organismal Injury and Abnormalities	cell death	Cell death of squamous cell carcinoma cell lines	0.00167	EGFR,SATB2,DDX58,THY1,BAK1,TNFRSF10B,ORC1,EGF,MYC,HAP1,CDCA2,EBF4,ITGB3,KIF18B,PLK1,FBXO5	16
Cellular Development, Cellular Growth and Proliferation, Respiratory System Development and Function	proliferation	Proliferation of lung cell lines	0.00168	EGFR,NOX5,FOXM1,EHF,WWTR1,TERT,MYC,BTG2,E2F2,NUPR1,NKX2-8,CDC25B,SH3PXD2A	13
Cell-To-Cell Signaling and Interaction, Cellular Assembly and Organization	cell-cell contact	Cell-cell contact	0.00168	CORO1A,DCLK1,GNA13,CLDN3,ASS1,SELL,PPARA,MIA3,OBSCN,KCNH1,DLG3,THBS1,FZD5,CD33,F2R,EFNB2,EGFR,NECTIN1,TIAM1,ZDHHC5,PTPN23,ABL1,IGF1R,EGF,JAM3,JUNB,AMIGO1,ACHE,GJC2,PGF,CLDN4,DOCK4,THY1,CD6,PROC,CX3CL1,FYN,ITGB1,ITGB3,MDK,FSCN1,SH3PXD2A,NRXN2,ZG16B,CDH3,KLF2,SRCIN1,ADGRB1,THBD,PAK4,ICAM1,SRPX2	52
Cell Death and Survival, Organismal Injury and Abnormalities	necrosis	Necrosis of epithelial tissue	0.0017	PPM1A,MMP2,NR4A3,ASS1,FGF19,RBP4,THBS1,TNFRSF10B,TLR4,ALDH1A1,WNT6,TRAF1,RNASEL,GAS7,MST1,EFNB2,EGFR,IL1B,PAX2,ELOVL4,ADAMTS1,IGF1R,EGF,MYC,SGK1,IFIH1,RHOB,ARG2,CARD14,MMP9,ITGA3,ITGA2,CD40,CIDEC,TNFRSF25,PROC,FYN,ITGB1,MAP2K3,APOL1,IL33,PINK1,TCF3,NOTCH1,FLT4,NR4A1,BMF,PLAT,ABCC1,TERT,BAK1,HEYL,RASSF5,GRK2,NLRP3,MCAM,ICMT,HK1,ADORA1	59
Cancer, Organismal Injury and Abnormalities	neoplasia	Neoplasia of epithelial cells	0.00173	GNA11,CCDC171,KLF15,ZMIZ2,MIA3,ANPEP,CDHR2,FSD1,CARD11,CD33,LRRN3,RAB27B,ANKRD33B,SPEG,FAM120A,PPP1R14D,TRAF1,SLC19A1,TOP2A,NECTIN1,PDZD7,SLC16A2,PSD2,SAMD9L,CD70,HECW1,MAK16,CHAF1B,SORBS2,FST,SULF2,CMYA5,DOCK4,CNOT3,SIK2,BMERB1,DCHS1,AKAP6,BST1,DGKI,ZBTB2,HVCN1,LMBR1L,SLCO2B1,PTP4A1,TFR2,MGARP,FURIN,ATP2B3,TNRC6B,EHF,SKA3,THBS1,NFKBIE,BMP2,DHDH,HEG1,CLDN16,BRINP1,TLR4,DENND11,TNIK,RSPH1,MYO1C,MA…	414
Tissue Morphology	quantity	Quantity of cells	0.00173	NOX5,SELL,KCNH1,BMP2,THBS1,IRF6,DOCK8,C5AR1,JARID2,MKI67,MST1,CHST2,EGFR,IL1B,SNHG15,ABL1,IGF1R,EGF,TEAD4,MYC,SGK1,RHOB,SELPLG,UHRF1,FST,JUNB,MMP9,IL6R,CD40,RAC2,CDK2AP1,CCND3,CIP2A,CD83,ISG15,STAT5A,KCTD12,ITGB1,GDF7,CHST1,NUMBL,IL33,HFE,NOTCH1,NR4A1,TRERF1,TGFBR3,BMF,CDC20,TERT,ATXN2,BAK1,HMOX1,SRCIN1,HOXA10,SH2B3,ZFYVE26,HAPLN1,AOC3,MYBL2,EPAS1,ZBTB7A,PLK1,CCNB1,CDC25B	65
Cancer, Cell Death and Survival, Organismal Injury and Abnormalities, Tumor Morphology	cell death	Cell death of cancer cells	0.00177	NCOR2,LGALS9,MMP9,MCM2,SELL,FOXM1,ANPEP,SPRY2,CD40,BMP2,WT1,DLL4,TNFRSF10B,CD33,RAB27B,E2F2,HOTAIR,GRK6,TNFRSF10C,HSF1,AKT1S1,EGFR,MTA1,NR4A1,CDH3,JMJD6,TERT,ATXN2,HMOX1,SPARC,ABL1,IGF1R,MYC,B4GALT5,PLK1,CDK1,CDC25B	37
Immunological Disease, Organismal Injury and Abnormalities	immunodeficiency	Immunodeficiency	0.00177	CORO1A,DAPK2,CFB,TSPAN2,CYBC1,IL6R,MICAL1,HRH1,ACTA2,PDGFB,CD40,RAC2,CACNA1I,RASGRP2,EXTL3,TLR4,CARD11,DOCK8,TENT5C,ISG15,MX1,CDCA7,SPTBN5,FAM131B,PGM3,TBXAS1,GIPR,GDPD5,CARMIL2,KIF5C,NAP1L2,TCF3,TGFBR3,CD70,NHSL2,GCAT,CHAF1B,SAPCD2,IFIT1,MYO1E,SLFN11,CA8,HLA-B	43
Hematological System Development and Function, Tissue Development	accumulation	Accumulation of myeloid cells	0.0018	EGF,F2R,IL1B,MMP9,C5AR1,NR4A1,SELPLG,SELL,THBS1,HMOX1,IL33	11
Cell-To-Cell Signaling and Interaction, Cellular Assembly and Organization, Tissue Development	adhesion	Adhesion of cell-associated matrix	0.0018	TIMM10B,ITGB1,ITGA2,SORBS1,ITGA11,TIAM1,ITGB3,ACER2,COL13A1,HOXA7,THBS1	11
Cellular Assembly and Organization, Cellular Function and Maintenance	organization	Organization of mitotic spindle	0.0018	AUNIP,WDR62,SPC25,KIF11,FSD1,AURKB,CCNB1,PLK1,CENPE,BORA,KNSTRN	11
Free Radical Scavenging	metabolism	Metabolism of reactive oxygen species	0.00181	ASIC1,NOX5,PPARA,SPRY2,BMP2,IRF6,TLR4,C5AR1,NLRX1,DUOX2,HSF1,EGFR,IL1B,FAF1,AATF,ABL1,EGF,SESN3,SMN1/SMN2,ACHE,CFB,SLC8A1,IL4I1,PDGFB,RAC2,CX3CL1,IMMT,FYN,POLG,STAT5A,ITGB1,PDE4D,ITGB3,TG,PTGS1,SH3PXD2A,PINK1,NR4A1,ITGAX,DUOXA1,TERT,PRSS23,BAK1,HMOX1,HVCN1,GRK2,ADGRB1,PLAGL2,DHCR24,NLRP3,UQCC3,AOC3,ICAM1,HK1,LTBP1	55
Cardiovascular System Development and Function	development	Development of vasculature	0.00181	IGFBP4,YARS1,GNA11,MMP2,NOX5,PPARA,ANPEP,SPRY2,BMP2,TUBA1C,THBS1,TNFRSF10B,DLL4,MPRIP,TLR4,F2R,ECM1,HSF1,MIR17HG,EFNB2,EGFR,ATP2B4,IL1B,RCAN1,PTGER4,ACVRL1,VASH1,ADAMTS1,IGF1R,EGF,TEAD4,MYC,SLIT2,RHOB,CSPG4,JAM3,DGKA,HRH2,MMP9,SULF2,ITGA2,S1PR3,IL6R,SLC8A1,PGF,SF1,HRH1,PDGFB,CD40,THY1,TNFRSF25,H2AX,PROC,E2F8,STAT5A,E2F2,ITGB1,ITGB3,MAP2K3,PTGS1,MDK,IL33,ZG16B,PLXNB3,FLT4,PROX1,NOTCH1,KLF6,NR4A1,T…	85
Cancer, Cellular Development, Cellular Growth and Proliferation, Organismal Injury and Abnormalities, Tumor Morphology	proliferation	Proliferation of prostate cancer cells	0.00183	GRK2,EGF,BTG2,EGFR,F2R,PRSS3,UBE2C	7
Cell-To-Cell Signaling and Interaction, Hematological System Development and Function, Immune Cell Trafficking	adhesion	Adhesion of granulocytes	0.00184	LGALS9,IL1B,SELL,ITGAX,THY1,ABL1,SLIT2,ITGB1,SELPLG,JAM3,ICAM1,PLTP,ADORA1,IL33	14
Cell Cycle	G2 phase	Arrest in G2 phase	0.00184	PPM1A,LMO4,FOXM1,SLX4,KIF11,WT1,BORA,TOP2A,EGFR,MCM10,TERT,FAM168A,ABL1,EGF,NUMB,MYC,MMS22L,SGK1,PCBP4,DUSP9,MYBL2,CCNA2,CDK1,CCNB1,PLK1,CDC25B	26
Cardiovascular System Development and Function, Cell Morphology, Cellular Development, Organismal Development, Tissue Development	tubulation	Tubulation of endothelial cells	0.00186	ZG16B,EFNB2,PROX1,MMP2,RCAN1,SULF2,NR4A1,PPARA,HRH1,PDGFB,THY1,VASH1,TEAD4,EGF,SLIT2,RHOB,IL33,CAVIN2,HRH2	19
Cancer, Hematological Disease, Immunological Disease, Organismal Injury and Abnormalities	acute leukemia	Acute leukemia	0.00186	CORO1A,GNA11,ZMIZ2,MIA3,OBSCN,ANPEP,DLG3,ROBO3,TNFRSF10B,CD33,ARID1B,TMEM179,SPTBN5,NFASC,RNPEPL1,BCAT1,SLC19A1,TOP2A,SAMD9L,PRDM1,VASH1,HECW1,PTK7,IGF1R,DNAH5,HNF1A,SORBS2,UBE2C,HLA-B,CENPE,NAGK,CARD14,ACHE,KIF20A,WDR62,MCM7,CMYA5,DOCK4,NPAS2,SIK2,EXTL3,BTG2,HAP1,DCHS1,TG,NAP1L3,AKAP6,ADAM22,SH3GL1,DTX1,TTF2,NUMB,LAMP1,SAPCD2,PLAGL2,SLCO2B1,TFR2,ZBTB7A,P2RY6,AURKB,FURIN,TBC1D13,SRGAP3,DNAH1,DHDH…	234
Cell-To-Cell Signaling and Interaction, Tissue Development	adhesion	Adhesion of extracellular matrix	0.00187	DLL1,TIMM10B,ITGB1,ITGA2,SORBS1,ITGA11,TIAM1,ITGB3,ACER2,COL13A1,HOXA7,THBS1	12
Cancer, Hematological Disease, Immunological Disease, Organismal Injury and Abnormalities	mature B-cell neoplasm	Mature B-cell neoplasm	0.00189	NCOR2,GNA11,GNA13,CYP4F11,MMP2,SYNGR3,PPARA,ANPEP,GPD1,FSD1,CARD11,CEP41,LRRN3,ALDH1A1,UGGT1,ARID1B,FAM120A,SPEG,TRAF1,XRCC3,NFASC,MKI67,SHOX2,TNFRSF10C,LTB,BCAT1,MIR17HG,SLC19A1,TOP2A,AKT1S1,NCR3LG1,LAPTM5,ARHGAP1,DDX58,PRDM1,CD70,PTK7,ZNF714,PCSK9,LOXL1,DNAH5,MTHFD1L,SGK1,DUSP9,TNXB,HLA-B,PLTP,MED12L,NHLRC3,FLG,SAMHD1,MMP9,CMYA5,TNRC6C,IL6R,H1-4,IFIT2,CNOT3,WT1,PKD1L2,TEAD2,VANGL2,BTG2,DCHS1,PD…	169
Cell-To-Cell Signaling and Interaction	aggregation	Aggregation of cells	0.0019	GNA13,MMP9,PCDH1,ITGA2,NR4A3,SELL,CD6,THBS1,RASGRP2,PROC,TLR4,F2R,ITGB1,ITGB3,NFASC,EFNB2,C1QTNF1,EGFR,IL1B,PLAT,CDH3,IGF1R,EGF,LAMP1,SH2B3,MPZ,SLIT2,THBD,SELPLG,ICAM1	30
Nutritional Disease, Organismal Injury and Abnormalities	obesity	Obesity	0.00193	UHMK1,NR4A3,FOXM1,ABCC8,RBP4,THBS1,IL10RA,CARD11,TMEM121B,UGP2,MKI67,RBM20,SHOX2,TOP2A,IL1B,KSR2,CD14,PRDM1,SORBS1,C1QTNF2,GABRA5,CACNA2D2,EHD2,KIF20A,CENPA,MMP9,IL6R,SERTAD2,ABAT,WT1,CACNA1I,CA12,PDE4D,SCN1B,ABCF2,PTGS1,GIPR,C1QTNF1,NR4A1,ITGAX,CA13,CREBRF,HMOX1,NR0B2,NLRP3,EPAS1,ICAM1,ADORA1,CAVIN2,PLK1	50
Cancer, Organismal Injury and Abnormalities	squamous-cell carcinoma	Squamous-cell carcinoma	0.00193	GNA11,CCDC171,KLF15,ZMIZ2,MIA3,ANPEP,CDHR2,FSD1,CARD11,CD33,LRRN3,RAB27B,ANKRD33B,SPEG,FAM120A,PPP1R14D,TRAF1,SLC19A1,TOP2A,NECTIN1,PDZD7,SLC16A2,PSD2,SAMD9L,CD70,HECW1,MAK16,CHAF1B,SORBS2,FST,SULF2,CMYA5,DOCK4,CNOT3,SIK2,BMERB1,DCHS1,AKAP6,BST1,DGKI,ZBTB2,HVCN1,LMBR1L,SLCO2B1,PTP4A1,TFR2,MGARP,FURIN,ATP2B3,TNRC6B,EHF,SKA3,THBS1,NFKBIE,BMP2,DHDH,HEG1,CLDN16,BRINP1,TLR4,DENND11,TNIK,RSPH1,MYO1C,MA…	413
Cancer, Hematological Disease, Organismal Injury and Abnormalities	myelodysplastic syndrome or leukemia	Myelodysplastic syndrome or leukemia	0.00199	CORO1A,GNA11,MMP2,ZMIZ2,SELL,MIA3,OBSCN,ANPEP,DLG3,FSD1,ROBO3,TNFRSF10B,CARD11,CD33,CEP41,ARID1B,TMEM179,SPTBN5,NFASC,RNPEPL1,MIR17HG,BCAT1,SLC19A1,TOP2A,SAMD9L,PRDM1,VASH1,HECW1,PTK7,IGF1R,DNAH5,HNF1A,SORBS2,UBE2C,HLA-B,CENPE,NAGK,CARD14,ACHE,KIF20A,WDR62,MCM7,CMYA5,DOCK4,NPAS2,SIK2,EXTL3,BTG2,HAP1,DCHS1,TG,NAP1L3,AKAP6,ADAM22,SH3GL1,DTX1,TTF2,CFAP54,GBP2,BAK1,NUMB,LAMP1,HVCN1,SAPCD2,PLAGL2,SLCO…	277
Cancer, Organismal Injury and Abnormalities, Renal and Urological Disease	chromophobe renal cancer	Chromophobe renal cell carcinoma	0.00201	ZNF765,TOP2A,BST1,FLT4,SLC8A1,IGF2BP3,ANPEP,PDGFB,TERT,FEZ1,THBD,E2F8,GSTM2,HNF1A,PHYHIP,MKI67,PTGS1,KIF14,FAAH2	19
Cancer, Hematological Disease, Immunological Disease, Organismal Injury and Abnormalities	diffuse large B-cell lymphoma	Diffuse large B-cell lymphoma	0.00206	GNA13,TNRC6C,IL6R,SF1,CD40,TUBA1C,NFKBIE,CCND3,CARD11,CD83,BTG2,DCHS1,GRB2,SPEG,MKI67,TNFRSF10C,LTB,MIR17HG,BRSK1,TOP2A,DTX1,TCF3,NCR3LG1,NOTCH1,MTA1,PRDM1,ACVRL1,MTMR8,KLF2,CD70,MYC,SLC4A8,LOXL1,SGK1,EBF1,DUSP9,NSD2,MED12L	38
Cellular Movement	invasion	Invasion of carcinoma cell lines	0.00206	MYOCD,MMP9,SATB2,FOXM1,KCNH1,ALKBH5,DOCK4,IFIT2,ACTA2,CD82,RADIL,TPD52L2,IRF6,TP53INP2,JUND,ISG15,ITGB1,HOTAIR,MEF2D,FSCN1,NUMBL,MDK,EGFR,AKT1S1,IL1B,MTA1,WNT5B,TIAM1,IGF2BP3,WWTR1,DDX58,FOXF2,CDH3,PTK7,EGF,NUMB,MYC,SLIT2,NUPR1,HNF1A,EPAS1,PAK4,DGKA,LHX1,PLK1,FURIN,JUNB	47
Organismal Injury and Abnormalities	adhesions	Adhesions	0.00207	EGF,ATG9A,SPARC	3
Cell Death and Survival, Organismal Injury and Abnormalities	apoptosis	Apoptosis of intestinal epithelial cells	0.00207	TLR4,ITGB1,BMF	3
Cancer, Cell Cycle, Organismal Injury and Abnormalities	G2 phase	Arrest in G2 phase of tumor cells	0.00207	TERT,CDK1,CDC25B	3
Cell Morphology, Infectious Diseases, Organismal Development, Organismal Injury and Abnormalities	budding	Budding of Filoviridae	0.00207	ABL1,VPS4A,ISG15	3
Cellular Movement, Hair and Skin Development and Function	dissemination	Dissemination of epithelial cell lines	0.00207	IGF1R,EGF,EGFR	3
Cellular Movement	dissemination	Dissemination of prostate cell lines	0.00207	IGF1R,EGF,EGFR	3
Cellular Assembly and Organization, Nervous System Development and Function	fasciculation	Fasciculation of axons	0.00207	SLIT2,FEZ1,AMIGO1	3
Cellular Function and Maintenance, Nervous System Development and Function, Tissue Development	function	Function of GABAergic neurons	0.00207	DRD1,EGF,ADORA1	3
Gastrointestinal Disease, Organismal Injury and Abnormalities	peptic ulcer disease	Peptic ulcer disease	0.00207	MMP9,MMP2,HRH2	3
Molecular Transport, Nucleic Acid Metabolism, Small Molecule Biochemistry	quantity	Quantity of UTP	0.00207	MYC,ICMT,TERT	3
Cell Death and Survival, Organismal Survival	survival	Survival of Saccharomyces cerevisiae	0.00207	TOP2A,CCNK,HMOX1	3
Carbohydrate Metabolism	uptake	Uptake of polysaccharide	0.00207	TMEM184A,CD33,CD14	3
Cellular Development, Tissue Development	differentiation	Differentiation of epithelial tissue	0.00208	FLG,LMO4,SLC8A1,FOXM1,CDHR2,ST14,THBS1,BMP2,AQP3,TLR4,FYN,ITGB1,ZBED2,SH3PXD2A,MIR17HG,EGFR,NOTCH1,PROX1,ACVRL1,EGF,RBM38,MYC,NLRP3,HNF1A,PAK4,HOXA7,AURKB,LRMDA,CDK1,PLK1,JUNB	31
Cardiovascular System Development and Function, Cell-To-Cell Signaling and Interaction	adhesion	Adhesion of microvascular endothelial cells	0.00209	F2R,MCAM,THY1,THBS1,PROC	5
Cell-To-Cell Signaling and Interaction	binding	Binding of ovarian cancer cell lines	0.00209	SH2B3,EGFR,ITGA3,FOXM1,WT1	5
Cellular Movement, Embryonic Development	migration	Migration of neural crest cells	0.00209	EFNB2,SLIT2,ITGB1,CORO1C,ITGB3	5
Cell Death and Survival, Organismal Injury and Abnormalities	anoikis	Anoikis of carcinoma cell lines	0.0021	EGF,DAPK2,RHOB,WT1,PLK1,NUMBL	6
Immunological Disease, Inflammatory Disease, Inflammatory Response, Organismal Injury and Abnormalities, Renal and Urological Disease	systemic lupus erythematosus nephritis	Systemic lupus erythematosus nephritis	0.00213	NCOR2,ADAMTS6,IFI44,ITGAX,HRH1,PTGS1,LTBP1,PPT2	8
Connective Tissue Disorders, Inflammatory Disease, Inflammatory Response, Organismal Injury and Abnormalities, Skeletal and Muscular Disorders	osteoarthritis	Osteoarthritis	0.00215	ACHE,ASIC1,MMP9,MMP2,RALGPS1,NR4A3,MN1,LMX1B,TUBA1C,BMP2,TLR4,ADAMTS6,ADAMTS13,FLNC,SCN1B,PTGS1,HFE,TSKU,IL1B,NR4A1,WNT5B,DGKI,PTGER4,IL11RA,ADAMTS10,KANK2,ADAMTS1,EFEMP2,MMP19,GABRA5,EPAS1,JAM3,SDC4,CACNA2D2,ICAM1,MMP24,HRH2,LTBP1	38
Cellular Development, Hematological System Development and Function, Hematopoiesis	commitment	Commitment of lymphocytes	0.00216	DTX1,TCF3,NOTCH1,EBF1	4
Cell-To-Cell Signaling and Interaction, Cellular Assembly and Organization	leukocyte cell-cell adhesion	Leukocyte cell-cell adhesion	0.00216	ASS1,PPARA,MIA3,MDK	4
Cardiovascular System Development and Function, Ophthalmic Disease, Organismal Development, Organismal Injury and Abnormalities, Visual System Development and Function	neovascularization	Neovascularization of choroid	0.00216	MMP2,MMP9,PGF,PDGFB	4
Cell Death and Survival, Organismal Injury and Abnormalities	apoptosis	Apoptosis of epithelial cells	0.0022	EFNB2,EGFR,IL1B,ITGA3,NR4A1,BMF,PLAT,CD40,TERT,BAK1,PROC,TNFRSF10B,TLR4,EGF,GRK2,MYC,ALDH1A1,SGK1,ITGB1,ADORA1,MST1	21
Cellular Movement, Connective Tissue Development and Function	cell movement	Cell movement of fibroblasts	0.00221	GNA13,IL1B,MMP9,S1PR3,PGF,TIAM1,PDGFB,ACTA2,THBS1,BMP2,CX3CL1,EGF,F2R,ITGB1,CCNA2,SDC4,IL33	17
Cardiovascular System Development and Function, Cellular Development, Cellular Growth and Proliferation	proliferation	Proliferation of endothelial cell lines	0.00224	EGFR,PROX1,MMP2,TIAM1,THBS1,TERT,ADAMTS1,TEAD4,EGF,ITGB1,DGKA,PLK1,CDK1,PRKCG	14
Free Radical Scavenging	synthesis	Synthesis of reactive oxygen species	0.00228	ASIC1,NOX5,PPARA,SPRY2,BMP2,IRF6,TLR4,C5AR1,NLRX1,DUOX2,HSF1,EGFR,IL1B,FAF1,AATF,ABL1,EGF,SESN3,SMN1/SMN2,ACHE,CFB,SLC8A1,IL4I1,RAC2,CX3CL1,IMMT,FYN,POLG,STAT5A,ITGB1,PDE4D,ITGB3,TG,PINK1,NR4A1,ITGAX,DUOXA1,TERT,PRSS23,BAK1,HMOX1,HVCN1,GRK2,ADGRB1,PLAGL2,DHCR24,NLRP3,UQCC3,AOC3,ICAM1,HK1,LTBP1	52
Neurological Disease, Organismal Injury and Abnormalities	epilepsy or neurodevelopmental disorder	Epilepsy or neurodevelopmental disorder	0.0023	SIX3,TNRC6B,NR4A3,PRDM8,KCNH1,LMX1B,SPRY2,DLG3,TLR4,MED14,ARID1B,GRIN2D,JARID2,UGP2,ERRFI1,NFASC,PRRT2,TMTC1,RAB39B,HPDL,IL1B,DNAJB1,YWHAG,SV2A,NAV2,NOVA2,DOCK3,NPRL3,PTPN23,ERF,NECAP1,IGF1R,GABRA5,CACNA2D2,KCNQ3,CPLX1,THUMPD1,MED12L,HRH2,JUNB,WDR62,DEPDC1,SF1,IL4I1,MICAL1,H1-4,HRH1,TMEM70,CACNA1I,CNOT3,ABAT,HCN2,EXTL3,DYNLT4,CD83,CA12,CNRIP1,PHF6,POLG,SLC6A8,ZSWIM6,ZFHX4,NLGN3,CC2D1A,SCN1B,CUX2,…	88
Cardiovascular Disease, Organismal Injury and Abnormalities	peripheral vascular disease	Peripheral vascular disease	0.00233	NMNAT2,BEX4,PPARA,ABCC8,ACTA2,TUBA1C,THBS1,ARHGDIB,F2R,TNIK,C5AR1,GRIN2D,NGRN,EGFR,DNAJB1,SV2A,PDLIM5,LAPTM5,PTGER4,ACVRL1,NPR3,IGF1R,PCSK9,SGK1,CA8,GABRA5,DDX56,QPRT,PLTP,NNMT,ACHE,PIK3IP1,MMP9,COL6A1,HRH1,THY1,FRY,PROC,DRD1,CD83,CA12,BTG2,POLG,KCTD12,PDE4D,ITGB3,SCN1B,PTGS1,TBC1D2B,RRBP1,PLAT,CA13,KLF2,THBD,SLCO2B1,AOC3,LPXN	57
Cellular Development	differentiation	Differentiation of stem cell lines	0.00235	ABL1,IGF1R,SIX3,MYC,LMO4,KLF15,EBF1,JARID2,KLF16,FST,MAP3K3,GAS7	12
Cancer, Organismal Injury and Abnormalities	sarcoma	Sarcoma	0.00235	ZMIZ2,MMP2,SLAIN2,NR4A3,FOXM1,OBSCN,ACTA2,MED16,PRR14,F2R,ECM1,FARS2,SAMD9,ARID1B,DACT3,NFASC,MKI67,ZNF845,TOP2A,TMEM150C,PDLIM5,NAV2,TIAM1,CORO1C,NOVA2,HHIP,OSBP2,FMN1,RGL1,CHAF1B,IGF1R,EML6,PCSK9,CAPN5,DNAH5,MTHFD1L,HNF1A,UBE2C,HLA-B,COL13A1,CALCB,MED12L,CENPE,MYOCD,NPY4R/NPY4R2,MMP9,KIF23,MCM7,IL6R,CACNA1I,WT1,NELL2,EFCAB2,PARP10,FYN,PRSS3,KIF5A,PRDM12,TG,NOTUM,NUMBL,AKAP6,PTGS1,NRXN2,PINK1,FA…	145
Cell Cycle, Cell-To-Cell Signaling and Interaction, Cellular Growth and Proliferation	contact growth inhibition	Contact growth inhibition	0.00241	SLC19A1,TOP2A,EGFR,KLF6,MTA1,DDX58,ACVRL1,TERT,TNFRSF10B,CCND3,IGF1R,GRK2,EGF,SERPINA5,IFIH1,MXD1,LTBP1	17
Cell-To-Cell Signaling and Interaction, Hematological System Development and Function	binding	Binding of mononuclear leukocytes	0.00242	ULBP2,IL1B,ITGA2,IL6R,SELL,ITGAX,CD40,CD6,THBS1,JMJD6,TERT,PROC,CX3CL1,TLR4,DOCK8,ITGB1,SELPLG,MCAM,ITGB3,AOC3,JAM3,ICAM1	22

## Sheet: S5B
Table S5B. Signaling pathway analysis results for genes differentially expressed upon FOXM1 knockdown
Categories	Functions	Diseases or Functions Annotation	p-Value	Genes	# of genes
Cell Cycle	G2/M phase transition	G2/M phase transition	4.35e-06	BRSK1,CCND1,FOXM1,CCNA2,WEE1,CCNB1,CDK1	7
Cellular Assembly and Organization, DNA Replication, Recombination, and Repair	formation	Formation of gamma H2AX nuclear focus	1.38e-05	NEK2,CCND1,FOXM1,CCNA2,CDK1,CCNB1	6
Cancer, Organismal Injury and Abnormalities	generation	Generation of tumor	1.69e-05	CHIC1,SPSB1,NEK2,PRKAR2B,HSPA13,NEURL1B,FOXM1,SFRP1,RBPMS2,TROAP,BORA,NDE1,PLEKHH1,SNIP1,RASSF3,DCTN6,TNFAIP8L1,FYTTD1,KNSTRN,CEMIP2,KPNA3,NECAB2,B3GNT5,NECAP1,MAPK6,GAS2L3,HHIP,CD47,KCND1,RNF149,CNTRL,SLC27A3,COL13A1,STAT5B,MSRB3,KIF20A,AP1S3,CDS1,MTMR9,GAN,CLDN4,THY1,SMIM13,CEP55,LCN12,GPSM2,TFAM,IRF7,FKBP5,PER3,MIGA1,RHBDD1,BRSK1,STK3,PREPL,PALM3,LRRC8B,BTBD3,WWTR1,KHSRP,ANKRD52,BAK1,CKAP2L,GP…	132
Cell Cycle	interphase	Interphase of bone cancer cell lines	2.17e-05	RASSF3,CCND1,FOXM1,CCNA2,WEE1,BORA	6
Cell Morphology, Cellular Assembly and Organization, DNA Replication, Recombination, and Repair	morphology	Morphology of mitotic spindle	2.38e-05	KIF20A,MIS12,CCND1,FOXM1	4
Cell Cycle, Cellular Assembly and Organization, DNA Replication, Recombination, and Repair	segregation	Segregation of chromosomes	2.78e-05	GPSM2,NEK2,MIS12,CCNA2,CCNB1,CDK1,KNSTRN	7
Cell Morphology, Cellular Development, Cellular Growth and Proliferation	morphogenesis	Morphogenesis of breast cell lines	2.91e-05	PTPN14,PHGDH,CCND1	3
Cancer, Organismal Injury and Abnormalities	formation	Formation of solid tumor	3.76e-05	CHIC1,SPSB1,NEK2,PRKAR2B,HSPA13,NEURL1B,FOXM1,SFRP1,RBPMS2,TROAP,BORA,NDE1,PLEKHH1,SNIP1,RASSF3,DCTN6,TNFAIP8L1,FYTTD1,KNSTRN,CEMIP2,KPNA3,NECAB2,B3GNT5,NECAP1,MAPK6,GAS2L3,HHIP,CD47,KCND1,RNF149,CNTRL,SLC27A3,COL13A1,STAT5B,MSRB3,KIF20A,AP1S3,CDS1,MTMR9,GAN,CLDN4,THY1,SMIM13,CEP55,LCN12,GPSM2,TFAM,IRF7,FKBP5,PER3,MIGA1,RHBDD1,BRSK1,STK3,PREPL,PALM3,LRRC8B,BTBD3,WWTR1,KHSRP,ANKRD52,BAK1,CKAP2L,GP…	133
Cell Death and Survival, DNA Replication, Recombination, and Repair	condensation	Delay in initiation of condensation of chromatin	5.07e-05	CCNA2,CCNB1	2
Cell Cycle	interphase	Arrest in interphase of bone cancer cell lines	6.38e-05	RASSF3,CCND1,FOXM1,WEE1,BORA	5
Cell Cycle	mitotic exit	Mitotic exit of cervical cancer cell lines	7.5e-05	NEK2,WEE1,CDK1	3
Cellular Assembly and Organization, DNA Replication, Recombination, and Repair	alignment	Alignment of chromosomes	7.7e-05	KIF20A,MIS12,FOXM1,CCNA2	4
Cell Cycle	G2/M phase transition	Arrest in G2/M phase transition of tumor cell lines	7.7e-05	CCND1,CCNA2,CDK1,CCNB1	4
Cellular Development, Cellular Growth and Proliferation	cell proliferation	Cell proliferation of tumor cell lines	8.1e-05	KIF20A,PHGDH,NEK2,PIK3IP1,CENPA,PRKAR2B,FOXM1,AVL9,SFRP1,SNIP1,DGKD,RAD51AP1,BTG2,TFAM,FKBP5,TNFAIP8L1,SH3BP4,STK3,CEMIP2,PTPN14,NEK10,ORAI3,WWTR1,BAK1,MAPK6,CKAP2L,IGFBP1,CCDC88A,SUZ12,RNF149,CCND1,CCNA2,CDKN3,STAT5B,DLEU2,AFAP1,HOXD8,CDK1,CCNB1,FOXQ1,WNT10B	41
Cell Cycle	interphase	Arrest in interphase of sarcoma cell lines	9.44e-05	RASSF3,CCND1,FOXM1,WEE1,BORA	5
Cell Cycle	G2 phase	Arrest in G2 phase of breast cancer cell lines	0.00011	CCND1,FOXM1,WEE1,CDK1	4
Cell Cycle	interphase	Arrest in interphase	0.000129	CDS1,ORAI3,FOXM1,HAVCR1,WEE1,BAK1,BORA,RASSF3,BTG2,CCND1,CCNA2,CDK1,CCNB1,HOXD8	14
Cell Cycle	G2 phase	G2 phase of tumor cell lines	0.000194	CCDC88A,CCND1,FOXM1,CCNA2,WEE1,CDK1,CCNB1,BORA	8
Cell Cycle	G2 phase	Arrest in G2 phase of tumor cell lines	0.000233	CCND1,FOXM1,CCNA2,WEE1,CDK1,CCNB1,BORA	7
Cancer, Gastrointestinal Disease, Hepatic System Disease, Organismal Injury and Abnormalities	hepatitis B virus-related hepatocellular carcinoma	Hepatitis B virus-related hepatocellular carcinoma	0.000235	STK3,CCND1,CCNA2,WEE1,CCNB1,CDK1	6
Cell Cycle	interphase	Interphase	0.0003	BRSK1,CDS1,ORAI3,FOXM1,HAVCR1,WEE1,BAK1,BORA,RASSF3,CCDC88A,BTG2,CCND1,CCNA2,CDKN3,CDK1,CCNB1,HOXD8	17
DNA Replication, Recombination, and Repair	aberration	Aberration of centromeres	0.000301	CENPA,CCNB1	2
Cell Cycle	G2/M phase transition	Arrest in G2/M phase transition of breast cancer cell lines	0.000301	CCND1,CDK1	2
Cell Cycle	mitosis	Initiation of mitosis	0.000301	CCNA2,CDK1	2
Cell Cycle	G2 phase	Arrest in G2 phase of bone cancer cell lines	0.000318	FOXM1,WEE1,BORA	3
Cellular Development, Cellular Growth and Proliferation, Respiratory System Development and Function	proliferation	Proliferation of lung cell lines	0.000341	BTG2,CCND1,FOXM1,WWTR1,CKAP2L	5
Cell Cycle	G1 phase	Arrest in G1 phase	0.00039	RASSF3,BTG2,CDS1,ORAI3,CCND1,FOXM1,CCNA2,HAVCR1,BAK1,HOXD8	10
Cell Cycle	G2 phase	Arrest in G2 phase of sarcoma cell lines	0.000432	FOXM1,WEE1,BORA	3
Cancer, Organismal Injury and Abnormalities	nonhematologic malignant neoplasm	Nonhematologic malignant neoplasm	0.000443	CHIC1,SPSB1,NEK2,PRKAR2B,HSPA13,NEURL1B,FOXM1,SFRP1,RBPMS2,TROAP,BORA,NDE1,PLEKHH1,SNIP1,RASSF3,DCTN6,TNFAIP8L1,FYTTD1,PSKH1,AZIN1,KNSTRN,CEMIP2,RHEBL1,KPNA3,NECAB2,B3GNT5,NECAP1,MAPK6,GAS2L3,HHIP,CD47,KCND1,RNF149,CNTRL,MDFIC,SLC27A3,COL13A1,STAT5B,MSRB3,KIF20A,AP1S3,CDS1,MTMR9,GAN,CLDN4,THY1,SMIM13,CEP55,LCN12,BTG2,GPSM2,TFAM,FAM110A,IRF7,FKBP5,PER3,MIGA1,RHBDD1,CXCL5,BRSK1,STK3,PREPL,PALM3,LRR…	145
Cell Cycle	G1 phase	G1 phase	0.000449	RASSF3,BTG2,CDS1,ORAI3,CCND1,FOXM1,CCNA2,CDKN3,HAVCR1,BAK1,CDK1,HOXD8	12
Cellular Growth and Proliferation, Tissue Development	proliferation	Proliferation of airway epithelial cells	0.000498	CCND1,FOXM1,CCNB1	3
Developmental Disorder, Neurological Disease, Organismal Injury and Abnormalities	hydranencephaly	Hydranencephaly	0.0005	CEP55,NDE1	2
Cellular Development, Cellular Growth and Proliferation, Tissue Development	proliferation	Proliferation of bronchial epithelial cells	0.0005	CCND1,FOXM1	2
Cell Morphology, Cellular Assembly and Organization	morphology	Morphology of cytoskeleton	0.000519	KIF20A,MIS12,CCND1,FOXM1,SFRP1	5
Cell Cycle	interphase	Arrest in interphase of breast cancer cell lines	0.000631	BTG2,CCND1,FOXM1,WEE1,CDK1	5
Cell Cycle	interphase	Arrest in interphase of tumor cell lines	0.000648	RASSF3,BTG2,ORAI3,CCND1,FOXM1,CCNA2,WEE1,CDK1,CCNB1,HOXD8,BORA	11
Cell Cycle	G2/M phase	G2/M phase	0.000667	BRSK1,CCDC88A,CCND1,FOXM1,CCNA2,WEE1,CDK1,CCNB1	8
Tissue Morphology	quantity	Quantity of breast cancer cell lines	0.000688	RAD51AP1,CCND1,STAT5B,FOXQ1	4
Cell Cycle	G2 phase	G2 phase	0.000696	BRSK1,CCDC88A,CCND1,FOXM1,CCNA2,WEE1,CDK1,CCNB1,BORA	9
Cancer, Organismal Injury and Abnormalities	extrapancreatic malignant tumor	Extrapancreatic malignant tumor	0.000739	CHIC1,SPSB1,NEK2,PRKAR2B,HSPA13,NEURL1B,FOXM1,SFRP1,RBPMS2,TROAP,BORA,NDE1,PLEKHH1,SNIP1,RASSF3,DCTN6,TNFAIP8L1,FYTTD1,PSKH1,AZIN1,KNSTRN,CEMIP2,KPNA3,NECAB2,B3GNT5,NECAP1,MAPK6,GAS2L3,HHIP,CD47,KCND1,RNF149,CNTRL,MDFIC,SLC27A3,COL13A1,STAT5B,MSRB3,KIF20A,AP1S3,CDS1,MTMR9,GAN,CLDN4,THY1,SMIM13,CEP55,LCN12,BTG2,GPSM2,TFAM,FAM110A,IRF7,FKBP5,PER3,MIGA1,RHBDD1,CXCL5,BRSK1,STK3,PREPL,PALM3,LRRC8B,BTB…	143
Cell Cycle, Cellular Assembly and Organization, DNA Replication, Recombination, and Repair	formation	Formation of chromosomes	0.000746	CCND1,CDK1	2
Cell-To-Cell Signaling and Interaction, Cellular Function and Maintenance, Humoral Immune Response, Inflammatory Response	phagocytosis	Phagocytosis of lymphoma cell lines	0.000746	CD47,HAVCR1	2
Cell Cycle	interphase	Interphase of tumor cell lines	0.000838	ORAI3,FOXM1,WEE1,BORA,RASSF3,CCDC88A,BTG2,CCND1,CCNA2,CDKN3,CDK1,CCNB1,HOXD8	13
Hereditary Disorder, Neurological Disease, Organismal Injury and Abnormalities	autosomal recessive neurological disorder	Autosomal recessive neurological disorder	0.000957	PREPL,GAN,OTUD6B,CEP55,NECAP1,ELOVL4,NDE1,CKAP2L,SNIP1,CCDC88A,GPSM2,SLC17A5,ARL6IP1,CCDC47,CCNA2,COL13A1,CXCL5,MSRB3,KNSTRN	19
Cellular Development, Cellular Growth and Proliferation	cell proliferation	Cell proliferation of mesothelioma cell lines	0.00103	CCND1,FOXM1,WWTR1	3
Cellular Growth and Proliferation	accumulation	Accumulation of bone cancer cell lines	0.00104	WEE1,SNIP1	2
Cell Cycle	G2/M phase	Arrest in G2/M phase of bone cancer cell lines	0.00104	FOXM1,WEE1	2
Cell Cycle	G2/M phase	Arrest in G2/M phase of sarcoma cell lines	0.00104	FOXM1,WEE1	2
Cancer, Gastrointestinal Disease, Organismal Injury and Abnormalities	digestive system cancer	Digestive system cancer	0.00105	CHIC1,SPSB1,NEK2,PRKAR2B,HSPA13,NEURL1B,FOXM1,SFRP1,RBPMS2,TROAP,BORA,NDE1,PLEKHH1,SNIP1,RASSF3,DCTN6,TNFAIP8L1,FYTTD1,PSKH1,AZIN1,KNSTRN,CEMIP2,KPNA3,NECAB2,B3GNT5,MAPK6,GAS2L3,HHIP,CD47,KCND1,CNTRL,MDFIC,SLC27A3,COL13A1,STAT5B,MSRB3,KIF20A,CDS1,MTMR9,GAN,CLDN4,THY1,SMIM13,CEP55,LCN12,GPSM2,TFAM,FAM110A,IRF7,FKBP5,PER3,MIGA1,RHBDD1,CXCL5,BRSK1,STK3,PREPL,PALM3,LRRC8B,BTBD3,WWTR1,KHSRP,ANKRD52,BA…	132
Cellular Development, Cellular Growth and Proliferation	cell proliferation	Cell proliferation of carcinoma cell lines	0.00116	NEK2,CEMIP2,NEK10,PIK3IP1,ORAI3,FOXM1,SFRP1,WWTR1,BAK1,CKAP2L,DGKD,TFAM,CCND1,CCNA2,STAT5B,CDK1	16
Cancer, Organismal Injury and Abnormalities	non-melanoma solid tumor	Non-melanoma solid tumor	0.00117	CHIC1,SPSB1,NEK2,PRKAR2B,HSPA13,NEURL1B,FOXM1,SFRP1,RBPMS2,TROAP,BORA,NDE1,PLEKHH1,SNIP1,RASSF3,DCTN6,TNFAIP8L1,FYTTD1,PSKH1,AZIN1,KNSTRN,CEMIP2,RHEBL1,KPNA3,NECAB2,B3GNT5,NECAP1,MAPK6,GAS2L3,HHIP,CD47,KCND1,RNF149,CNTRL,MDFIC,SLC27A3,COL13A1,STAT5B,MSRB3,KIF20A,AP1S3,CDS1,MTMR9,GAN,CLDN4,THY1,SMIM13,CEP55,LCN12,BTG2,GPSM2,TFAM,FAM110A,IRF7,FKBP5,PER3,MIGA1,RHBDD1,CXCL5,BRSK1,STK3,PREPL,PALM3,LRR…	144
Cellular Assembly and Organization, Cellular Function and Maintenance	organization	Organization of mitotic spindle	0.00121	GPSM2,CCNB1,BORA,KNSTRN	4
Protein Degradation, Protein Synthesis	catabolism	Catabolism of protein	0.00126	STK3,SPSB1,MTMR9,PHEX,BAK1,IGFBP1,RAB7A,PER3,KLHL15,FAM83D,CCDC47,AZIN1,WNT10B	13
Cell Cycle	interphase	Interphase of cervical cancer cell lines	0.00126	CCND1,FOXM1,CDKN3,CCNA2,CCNB1	5
Cancer, Gastrointestinal Disease, Organismal Injury and Abnormalities	development	Development of digestive organ tumor	0.0013	NEK2,PRKAR2B,RP2,FOXM1,AVL9,SFRP1,RBPMS2,ZNF678,TROAP,NDE1,SNIP1,DGKD,RASSF3,RAD51AP1,RAB7A,DCTN6,SLC25A24,ZDHHC20,RMND5A,FYTTD1,KNSTRN,CEMIP2,PTPN14,BEGAIN,NECAB2,B3GNT5,EIF3L,SLC35C1,HAVCR1,OTUD6B,GAS2L3,MAPK6,CD47,KCND1,CCND1,CNTRL,KCTD20,FAM83D,EDEM3,SLC27A3,STAT5B,MSRB3,EFNB3,CDS1,PHGDH,GAN,PHEX,CLDN4,CEP55,LCN12,AMMECR1,GPSM2,TFAM,ATP13A3,IRF7,PER3,MIGA1,SH3BP4,ARL6IP1,SPRYD7,CASKIN1,BRSK1,…	90
Cellular Growth and Proliferation	accumulation	Accumulation of sarcoma cell lines	0.00138	WEE1,SNIP1	2
Cell Cycle	G2 phase	Entry into G2 phase	0.00138	WEE1,CDK1	2
Cancer, Organismal Injury and Abnormalities	tumorigenesis	Tumorigenesis of tissue	0.0014	CHIC1,SPSB1,NEK2,PRKAR2B,HSPA13,NEURL1B,FOXM1,SFRP1,RBPMS2,TROAP,BORA,NDE1,PLEKHH1,SNIP1,RASSF3,DCTN6,TNFAIP8L1,FYTTD1,PSKH1,AZIN1,KNSTRN,CEMIP2,RHEBL1,KPNA3,NECAB2,B3GNT5,NECAP1,MAPK6,GAS2L3,HHIP,CD47,KCND1,RNF149,CNTRL,MDFIC,SLC27A3,COL13A1,STAT5B,MSRB3,KIF20A,CDS1,MTMR9,GAN,CLDN4,THY1,SMIM13,CEP55,LCN12,BTG2,GPSM2,TFAM,FAM110A,IRF7,FKBP5,PER3,MIGA1,RHBDD1,CXCL5,BRSK1,STK3,PREPL,BTBD3,PALM3,LRR…	143
Cellular Movement	invasion	Invasion of breast cancer cell lines	0.00145	CCDC88A,PTPN14,BTG2,CEMIP2,SUZ12,CCND1,FOXM1,WWTR1,CCNA2,CXCL5,FOXQ1	11
Cancer, Organismal Injury and Abnormalities	incidence	Incidence of tumor	0.00148	CHIC1,SPSB1,NEK2,PRKAR2B,HSPA13,NEURL1B,FOXM1,SFRP1,RBPMS2,TROAP,NDE1,PLEKHH1,SNIP1,RASSF3,DCTN6,FYTTD1,KNSTRN,CEMIP2,KPNA3,NECAB2,B3GNT5,MAPK6,GAS2L3,HHIP,CD47,KCND1,RNF149,CNTRL,SLC27A3,COL13A1,STAT5B,MSRB3,CDS1,MTMR9,GAN,CLDN4,THY1,CEP55,LCN12,GPSM2,TFAM,IRF7,FKBP5,PER3,MIGA1,RHBDD1,BRSK1,STK3,PREPL,LRRC8B,BTBD3,WWTR1,KHSRP,ANKRD52,BAK1,CKAP2L,GPR180,DNAH3,CCDC88A,SLC4A8,WDR47,ACTR6,C1orf116,S…	117
Cellular Movement	migration	Migration of tumor cell lines	0.00149	CEMIP2,SPSB1,PTPN14,FOXM1,CLDN4,AVL9,SFRP1,WWTR1,MAPK6,DGKD,CD47,IGFBP1,CCDC88A,TFAM,SUZ12,CCND1,CDKN3,CXCL5,AFAP1,FOXQ1,EFNB3,KNSTRN,WNT10B	23
Cell Cycle	mitosis	Delay in mitosis	0.00167	FOXM1,CDK1,CCNB1	3
Cellular Assembly and Organization	activation	Activation of mitochondria	0.00177	CCND1,BAK1	2
Cell-To-Cell Signaling and Interaction, Cellular Compromise, Tumor Morphology	adhesion	Adhesion of melanoma cells	0.00177	CD47,THY1	2
Cell Cycle	G1 phase	Arrest in G1 phase of neuroblastoma cell lines	0.00177	CCND1,HOXD8	2
Cell Cycle	G1 phase	G1 phase of cervical cancer cell lines	0.00182	FOXM1,CDKN3,CCNA2	3
Cell Cycle	mitosis	Mitosis	0.00192	NEK2,CENPA,CCND1,FOXM1,CCNA2,CDKN3,WEE1,CDK1,CCNB1,BORA,NDE1	11
Hereditary Disorder, Immunological Disease, Organismal Injury and Abnormalities	autosomal recessive immunological disorder	Autosomal recessive immunological disorder	0.0022	PTPN14,IRF7,PREPL,CCND1,SLC35C1,STAT5B,COL13A1,KNSTRN	8
Cancer, Organismal Injury and Abnormalities	growth	Growth of solid tumor	0.0022	IGFBP1,CD47,CENPA,CCND1,FOXM1,SFRP1,STAT5B,CXCL5	8
Cancer, Organismal Injury and Abnormalities	tumorigenesis	Tumorigenesis of epithelial neoplasm	0.00241	CHIC1,NEK2,PRKAR2B,HSPA13,NEURL1B,FOXM1,SFRP1,RBPMS2,TROAP,NDE1,PLEKHH1,SNIP1,RASSF3,DCTN6,FYTTD1,KNSTRN,CEMIP2,KPNA3,NECAB2,B3GNT5,MAPK6,GAS2L3,CD47,KCND1,RNF149,CNTRL,SLC27A3,COL13A1,STAT5B,MSRB3,CDS1,MTMR9,GAN,CLDN4,THY1,CEP55,LCN12,GPSM2,TFAM,IRF7,FKBP5,PER3,MIGA1,RHBDD1,BRSK1,STK3,PREPL,LRRC8B,BTBD3,WWTR1,KHSRP,ANKRD52,BAK1,CKAP2L,GPR180,DNAH3,CCDC88A,SLC4A8,WDR47,ACTR6,C1orf116,SUZ12,SLC17A…	113
Cancer, Gastrointestinal Disease, Organismal Injury and Abnormalities	gastrointestinal carcinoma	Gastrointestinal carcinoma	0.00249	CHIC1,SPSB1,NEK2,PRKAR2B,HSPA13,FOXM1,SFRP1,RBPMS2,TROAP,BORA,NDE1,PLEKHH1,SNIP1,RASSF3,DCTN6,TNFAIP8L1,FYTTD1,PSKH1,AZIN1,KNSTRN,CEMIP2,KPNA3,NECAB2,B3GNT5,MAPK6,GAS2L3,HHIP,CD47,KCND1,CNTRL,SLC27A3,STAT5B,MSRB3,KIF20A,CDS1,MTMR9,GAN,CLDN4,THY1,SMIM13,CEP55,LCN12,GPSM2,TFAM,FAM110A,IRF7,FKBP5,PER3,MIGA1,RHBDD1,BRSK1,PREPL,PALM3,LRRC8B,BTBD3,WWTR1,KHSRP,ANKRD52,BAK1,CKAP2L,GPR180,DNAH3,CCDC88A,SL…	120
Cancer, Organismal Injury and Abnormalities	abdominal carcinoma	Abdominal carcinoma	0.00251	CHIC1,SPSB1,NEK2,PRKAR2B,HSPA13,NEURL1B,FOXM1,SFRP1,RBPMS2,TROAP,BORA,NDE1,PLEKHH1,SNIP1,RASSF3,DCTN6,TNFAIP8L1,FYTTD1,PSKH1,KNSTRN,CEMIP2,KPNA3,NECAB2,B3GNT5,NECAP1,MAPK6,GAS2L3,HHIP,CD47,KCND1,RNF149,CNTRL,MDFIC,SLC27A3,COL13A1,STAT5B,MSRB3,KIF20A,CDS1,MTMR9,GAN,CLDN4,THY1,SMIM13,CEP55,LCN12,GPSM2,TFAM,FAM110A,IRF7,FKBP5,PER3,MIGA1,RHBDD1,CXCL5,BRSK1,STK3,PREPL,PALM3,LRRC8B,BTBD3,WWTR1,KHSRP,AN…	134
DNA Replication, Recombination, and Repair	DNA damage response	DNA damage response of cells	0.00253	RAD51AP1,BRSK1,BTG2,IRF7,CCND1,WEE1,CDK1	7
Cell Cycle	interphase	Arrest in interphase of lymphatic system cells	0.00267	FOXM1,HAVCR1	2
Cell Signaling, Cellular Function and Maintenance, Small Molecule Biochemistry, Vitamin and Mineral Metabolism	calcium homeostasis	Calcium homeostasis of endoplasmic reticulum	0.00267	CCDC47,BAK1	2
DNA Replication, Recombination, and Repair	DNA damage response	DNA damage response of tumor cell lines	0.0027	CCND1,WEE1,CDK1	3
Cancer, Organismal Injury and Abnormalities	carcinoma	Carcinoma	0.00284	CHIC1,SPSB1,NEK2,PRKAR2B,HSPA13,NEURL1B,FOXM1,SFRP1,RBPMS2,TROAP,BORA,NDE1,PLEKHH1,SNIP1,RASSF3,DCTN6,TNFAIP8L1,FYTTD1,PSKH1,AZIN1,KNSTRN,CEMIP2,RHEBL1,KPNA3,NECAB2,B3GNT5,NECAP1,MAPK6,GAS2L3,HHIP,CD47,KCND1,RNF149,CNTRL,MDFIC,SLC27A3,COL13A1,STAT5B,MSRB3,KIF20A,CDS1,MTMR9,GAN,CLDN4,THY1,SMIM13,CEP55,LCN12,BTG2,GPSM2,TFAM,FAM110A,IRF7,FKBP5,PER3,MIGA1,RHBDD1,CXCL5,BRSK1,STK3,PREPL,PALM3,LRRC8B,BT…	142
Cell Cycle	G1/S phase transition	G1/S phase transition of tumor cell lines	0.00287	RASSF3,CCND1,FOXM1,CDKN3,CCNA2	5
Cancer, Organismal Injury and Abnormalities	development	Development of carcinoma	0.00307	CHIC1,NEK2,PRKAR2B,HSPA13,FOXM1,SFRP1,RBPMS2,TROAP,NDE1,PLEKHH1,SNIP1,RASSF3,DCTN6,FYTTD1,KNSTRN,CEMIP2,KPNA3,NECAB2,B3GNT5,MAPK6,GAS2L3,CD47,KCND1,RNF149,CNTRL,SLC27A3,COL13A1,STAT5B,MSRB3,CDS1,MTMR9,GAN,CLDN4,THY1,CEP55,LCN12,GPSM2,TFAM,IRF7,FKBP5,PER3,MIGA1,RHBDD1,BRSK1,STK3,PREPL,LRRC8B,BTBD3,WWTR1,KHSRP,ANKRD52,BAK1,CKAP2L,GPR180,DNAH3,CCDC88A,SLC4A8,WDR47,ACTR6,C1orf116,SUZ12,SLC17A5,CCDC47…	112
Cellular Assembly and Organization, DNA Replication, Recombination, and Repair	assembly	Assembly of kinetochores	0.00319	MIS12,CENPA	2
Cellular Development, Cellular Growth and Proliferation, Organ Development, Respiratory System Development and Function, Tissue Development	proliferation	Proliferation of AT2 cells	0.00319	CCND1,CCNB1	2
Cellular Movement	cell movement	Cell movement of tumor cell lines	0.00324	CEMIP2,SPSB1,PTPN14,FOXM1,CLDN4,AVL9,SFRP1,WWTR1,MAPK6,DGKD,CD47,IGFBP1,CCDC88A,RAB7A,TFAM,SUZ12,CCND1,CDKN3,CXCL5,AFAP1,FOXQ1,EFNB3,KNSTRN,WNT10B	24
Cancer, Organismal Injury and Abnormalities	frequency	Frequency of tumor	0.00327	CHIC1,NEK2,PRKAR2B,HSPA13,NEURL1B,FOXM1,SFRP1,RBPMS2,TROAP,NDE1,PLEKHH1,SNIP1,RASSF3,DCTN6,FYTTD1,KNSTRN,CEMIP2,KPNA3,NECAB2,B3GNT5,MAPK6,GAS2L3,CD47,KCND1,RNF149,CNTRL,SLC27A3,COL13A1,STAT5B,MSRB3,CDS1,MTMR9,GAN,CLDN4,THY1,CEP55,LCN12,GPSM2,TFAM,IRF7,FKBP5,PER3,MIGA1,RHBDD1,BRSK1,STK3,PREPL,LRRC8B,BTBD3,WWTR1,KHSRP,ANKRD52,BAK1,CKAP2L,GPR180,DNAH3,CCDC88A,SLC4A8,WDR47,ACTR6,C1orf116,SUZ12,SLC17A…	113
Infectious Diseases, Organismal Injury and Abnormalities	latent tuberculosis	Latent tuberculosis	0.00337	PHGDH,PIK3IP1,FKBP5,RHEBL1	4
Cell Cycle	G1 phase	Arrest in G1 phase of bone cancer cell lines	0.00358	RASSF3,CCND1,FOXM1	3
Cell Cycle	cell cycle progression	Cell cycle progression of bone cancer cell lines	0.00358	RASSF3,CCND1,WEE1	3
Cell Death and Survival, DNA Replication, Recombination, and Repair	condensation	Condensation of chromatin	0.00358	CCNA2,CCNB1,CDK1	3
Cancer, Gastrointestinal Disease, Organismal Injury and Abnormalities	non-colon gastrointestinal cancer	Non-colon gastrointestinal cancer	0.00362	RP2,FOXM1,SFRP1,ZNF678,TROAP,NDE1,PLEKHH1,SNIP1,RAD51AP1,SLC25A24,ZDHHC20,RMND5A,FYTTD1,AZIN1,KNSTRN,PTPN14,BEGAIN,B3GNT5,SLC35C1,HAVCR1,OTUD6B,MAPK6,HHIP,CD47,KCND1,CCND1,CNTRL,LPIN2,KCTD20,FAM83D,EDEM3,SLC27A3,STAT5B,MSRB3,EFNB3,CDS1,PHGDH,PHEX,CLDN4,THY1,CEP55,AMMECR1,GPSM2,TFAM,ATP13A3,PER3,MIGA1,ARL6IP1,CCNF,CASKIN1,BRSK1,ALS2CL,PREPL,LRRC8B,WWTR1,KHSRP,MYH6,WEE1,BAK1,IL3RA,GPR180,DNAH3,CCDC…	74
Cancer, Neurological Disease, Organismal Injury and Abnormalities	nervous system neoplasm	Nervous system neoplasm	0.00398	CHIC1,SPSB1,NEK2,PRKAR2B,NEURL1B,FOXM1,AVL9,SFRP1,RBPMS2,TROAP,SLC4A7,BORA,NDE1,PLEKHH1,SNIP1,DGKD,RAD51AP1,TNFAIP8L1,ZDHHC20,FYTTD1,THOC7,CEMIP2,PTPN14,KPNA3,BEGAIN,NECAB2,AIFM3,SLC35C1,HAVCR1,NECAP1,GAS2L3,HHIP,ELOVL4,CD47,KCND1,RNF149,CCND1,CNTRL,LPIN2,EDEM3,SLC27A3,STAT5B,MSRB3,EFNB3,KIF20A,AP1S3,ARL5B,PHGDH,MTMR9,PHEX,SMIM13,CEP55,AMMECR1,GPSM2,ATP13A3,IRF7,PER3,MIGA1,KLHL15,SH3BP4,RHBDD1,CC…	94
Cell Cycle	G1 phase	Arrest in G1 phase of sarcoma cell lines	0.00407	RASSF3,CCND1,FOXM1	3
Cellular Movement	invasion	Invasion of tumor cell lines	0.0042	CEMIP2,SPSB1,PTPN14,FOXM1,CLDN4,AVL9,SFRP1,WWTR1,MAPK6,CCDC88A,BTG2,SUZ12,CCND1,ZDHHC20,CCNA2,CDKN3,CXCL5,CDK1,FOXQ1,EFNB3,KNSTRN	21
Cell Cycle, Cellular Assembly and Organization, Cellular Function and Maintenance, DNA Replication, Recombination, and Repair	formation	Formation of centrosome	0.00433	NEK2,CCNF,NDE1	3
Cell Cycle	G2 phase	G2 phase of cervical cancer cell lines	0.00433	FOXM1,CCNA2,CCNB1	3
Cell Cycle	G1/S phase transition	G1/S phase transition	0.00433	RASSF3,CCND1,FOXM1,CCNA2,CDKN3,CDK1	6
Cell Cycle	G1/S phase transition	Arrest in G1/S phase transition of bone cancer cell lines	0.00436	RASSF3,FOXM1	2
Cell Cycle	G1/S phase transition	Arrest in G1/S phase transition of sarcoma cell lines	0.00436	RASSF3,FOXM1	2
Cellular Function and Maintenance, Molecular Transport	flux	Flux of monovalent inorganic anion	0.00436	SLC4A8,SLC17A5	2
Cellular Movement, Reproductive System Development and Function	migration	Migration of breast cell lines	0.00446	PTPN14,BTG2,WWTR1,STAT5B	4
Cellular Development, Cellular Growth and Proliferation	proliferation	Proliferation of lung cancer cell lines	0.00448	NEK10,ORAI3,CCND1,FOXM1,AVL9,WWTR1,BAK1,CKAP2L,SNIP1,DGKD	10
Cancer, Gastrointestinal Disease, Organismal Injury and Abnormalities	growth	Growth of digestive organ tumor	0.00464	CENPA,CCND1,FOXM1,CXCL5	4
Cell Cycle	senescence	Senescence of cells	0.00472	RAD51AP1,KIF20A,BTG2,CENPA,CCND1,FOXM1,WWTR1,CCNA2	8
Cancer, Neurological Disease, Organismal Injury and Abnormalities	central nervous system solid tumor	Central nervous system solid tumor	0.00486	CHIC1,SPSB1,NEK2,PRKAR2B,NEURL1B,FOXM1,AVL9,SFRP1,RBPMS2,TROAP,SLC4A7,BORA,NDE1,PLEKHH1,SNIP1,DGKD,RAD51AP1,TNFAIP8L1,ZDHHC20,FYTTD1,THOC7,CEMIP2,PTPN14,KPNA3,BEGAIN,NECAB2,AIFM3,SLC35C1,HAVCR1,NECAP1,GAS2L3,HHIP,ELOVL4,CD47,KCND1,RNF149,CCND1,CNTRL,LPIN2,EDEM3,SLC27A3,STAT5B,MSRB3,EFNB3,KIF20A,AP1S3,ARL5B,PHGDH,MTMR9,PHEX,SMIM13,CEP55,GPSM2,ATP13A3,IRF7,PER3,MIGA1,KLHL15,SH3BP4,RHBDD1,CCNF,CASKI…	93
Cancer, Organismal Injury and Abnormalities	abdominal cancer	Abdominal cancer	0.00487	CHIC1,SPSB1,NEK2,PRKAR2B,HSPA13,NEURL1B,FOXM1,SFRP1,RBPMS2,TROAP,BORA,NDE1,PLEKHH1,SNIP1,RASSF3,DCTN6,TNFAIP8L1,FYTTD1,PSKH1,KNSTRN,CEMIP2,KPNA3,NECAB2,B3GNT5,NECAP1,GAS2L3,HHIP,MAPK6,CD47,KCND1,RNF149,CNTRL,MDFIC,SLC27A3,COL13A1,STAT5B,MSRB3,KIF20A,CDS1,MTMR9,GAN,CLDN4,THY1,SMIM13,CEP55,LCN12,BTG2,GPSM2,TFAM,FAM110A,IRF7,FKBP5,PER3,MIGA1,RHBDD1,CXCL5,BRSK1,STK3,PREPL,PALM3,LRRC8B,BTBD3,WWTR1,KHS…	136
Cell Cycle, Skeletal and Muscular System Development and Function	cell cycle progression	Cell cycle progression of muscle cells	0.00501	CCND1,CCNB1	2
Cell Cycle	G1/S phase transition	G1/S phase transition of cervical cancer cell lines	0.00501	CCNA2,CDKN3	2
Cell Cycle, Cellular Assembly and Organization	separation	Separation of centrosome	0.00501	NEK2,CDK1	2
Cellular Movement	cell movement	Cell movement of tumor cells	0.00506	CCDC88A,CD47,FOXM1,SFRP1,SH3BP4,CDK1	6
Cellular Development, Cellular Growth and Proliferation	proliferation	Proliferation of neuroblastoma cell lines	0.00537	SUZ12,CCND1,WWTR1,HOXD8	4
Cell Death and Survival, Organismal Injury and Abnormalities	cell death	Cell death of tumor cell lines	0.00554	PHGDH,NEK2,PIK3IP1,MTMR9,PRKAR2B,FOXM1,CLDN4,SFRP1,THY1,DGKD,RASSF3,RAD51AP1,BTG2,FKBP5,TNFAIP8L1,ARL6IP1,STK3,WWTR1,WEE1,BAK1,CKAP2L,CD47,IGFBP1,CCDC88A,CCND1,STAT5B,DLEU2,AFAP1,CDK1,CCNB1	30
Cancer, Organismal Injury and Abnormalities	growth	Growth of carcinoma	0.00557	CENPA,CCND1,CXCL5,STAT5B	4
Neurological Disease, Organismal Injury and Abnormalities	psychomotor retardation	Psychomotor retardation	0.0057	ELOVL4,SNIP1	2
Cell Death and Survival, Hair and Skin Development and Function	cell viability	Cell viability of epithelial cell lines	0.00573	STK3,BTG2,CCDC47,SLC35C1,BAK1	5
Cellular Movement	migration	Migration of cells	0.00594	SPSB1,FOXM1,CLDN4,AVL9,SFRP1,THY1,DGKD,BTG2,TFAM,IRF7,SH3BP4,CXCL5,KNSTRN,CEMIP2,PTPN14,WWTR1,HAVCR1,MAPK6,CD47,IGFBP1,CCDC88A,SUZ12,CCND1,CCNA2,CDKN3,STAT5B,AFAP1,CDK1,FOXQ1,EFNB3,WNT10B	31
Cell Cycle	G1 phase	Arrest in G1 phase of tumor cell lines	0.00609	RASSF3,BTG2,ORAI3,CCND1,FOXM1,CCNA2,HOXD8	7
Cancer, Neurological Disease, Organismal Injury and Abnormalities	glioma cancer	Glioma cancer	0.00632	CHIC1,SPSB1,NEK2,PRKAR2B,NEURL1B,FOXM1,AVL9,SFRP1,RBPMS2,TROAP,SLC4A7,BORA,NDE1,PLEKHH1,SNIP1,DGKD,RAD51AP1,TNFAIP8L1,ZDHHC20,FYTTD1,THOC7,CEMIP2,PTPN14,KPNA3,BEGAIN,NECAB2,AIFM3,SLC35C1,HAVCR1,NECAP1,HHIP,ELOVL4,KCND1,RNF149,CCND1,CNTRL,LPIN2,EDEM3,SLC27A3,STAT5B,MSRB3,EFNB3,KIF20A,AP1S3,ARL5B,PHGDH,MTMR9,PHEX,SMIM13,CEP55,GPSM2,ATP13A3,IRF7,PER3,MIGA1,KLHL15,SH3BP4,RHBDD1,CCNF,CASKIN1,STK3,MIS1…	89
Cellular Development, Hematopoiesis	maturation	Maturation of leukemia cell lines	0.00642	CCND1,CDK1	2
Cellular Development, Hematological System Development and Function, Hematopoiesis, Tissue Development	maturation	Maturation of megakaryocytes	0.00642	CCND1,CDK1	2
Cell Cycle	mitosis	Mitosis of bone cancer cell lines	0.00642	FOXM1,CDK1	2
Cell Signaling	tyrosine phosphorylation	Tyrosine phosphorylation	0.00652	CD47,PTPN14,NEK2,SFRP1,THY1	5
Cancer, Organismal Injury and Abnormalities	intraabdominal organ tumor	Intraabdominal organ tumor	0.00656	CHIC1,SPSB1,NEK2,PRKAR2B,HSPA13,NEURL1B,FOXM1,SFRP1,RBPMS2,TROAP,BORA,NDE1,PLEKHH1,SNIP1,RASSF3,DCTN6,TNFAIP8L1,FYTTD1,PSKH1,KNSTRN,CEMIP2,KPNA3,NECAB2,B3GNT5,MAPK6,GAS2L3,HHIP,CD47,KCND1,RNF149,CNTRL,MDFIC,SLC27A3,COL13A1,STAT5B,MSRB3,KIF20A,CDS1,MTMR9,GAN,CLDN4,THY1,SMIM13,CEP55,LCN12,BTG2,GPSM2,TFAM,FAM110A,IRF7,FKBP5,PER3,MIGA1,RHBDD1,CXCL5,BRSK1,STK3,PREPL,PALM3,LRRC8B,BTBD3,WWTR1,KHSRP,ANKR…	135
Cell Signaling	cell surface receptor linked signal transduction	Cell surface receptor linked signal transduction	0.00669	CD47,PALM3,SFRP1,THY1,HHIP	5
Cellular Movement, Hematological System Development and Function, Immune Cell Trafficking, Inflammatory Response	cellular infiltration	Infiltration by neutrophils	0.00679	SFRP1,HAVCR1,CXCL5	3
Cancer, Organismal Injury and Abnormalities, Reproductive System Disease	HER2 negative hormone receptor negative breast cancer	HER2 negative hormone receptor negative breast cancer	0.00695	RAD51AP1,CCND1,SFRP1,WEE1,CDK1,CCNB1,FOXQ1,WNT10B	8
Cell Death and Survival, Organismal Injury and Abnormalities	necrosis	Necrosis	0.007	PHGDH,NEK2,PIK3IP1,MTMR9,PRKAR2B,FOXM1,CLDN4,SFRP1,THY1,DGKD,RASSF3,RAD51AP1,RAB7A,BTG2,IRF7,FKBP5,TNFAIP8L1,ARL6IP1,STK3,WWTR1,AIFM3,WEE1,BAK1,ELOVL4,IL3RA,CKAP2L,IGFBP1,CCDC88A,CD47,CCND1,STAT5B,DLEU2,AFAP1,CDK1,CCNB1,FOXQ1,AMOTL1	37
Cancer, Neurological Disease, Organismal Injury and Abnormalities	central nervous system cancer	Central nervous system cancer	0.00706	CHIC1,SPSB1,NEK2,PRKAR2B,NEURL1B,FOXM1,AVL9,SFRP1,RBPMS2,TROAP,SLC4A7,BORA,NDE1,PLEKHH1,SNIP1,DGKD,RAD51AP1,TNFAIP8L1,ZDHHC20,FYTTD1,THOC7,CEMIP2,PTPN14,KPNA3,BEGAIN,NECAB2,AIFM3,SLC35C1,HAVCR1,NECAP1,GAS2L3,HHIP,ELOVL4,KCND1,RNF149,CCND1,CNTRL,LPIN2,EDEM3,SLC27A3,STAT5B,MSRB3,EFNB3,KIF20A,AP1S3,ARL5B,PHGDH,MTMR9,PHEX,SMIM13,CEP55,GPSM2,ATP13A3,IRF7,PER3,MIGA1,KLHL15,SH3BP4,RHBDD1,CCNF,CASKIN1,ST…	90
Cell Cycle	M phase	M phase	0.00707	KIF20A,NEK2,FOXM1,CEP55,CDK1,CCNB1	6
Cancer, Organismal Injury and Abnormalities, Tumor Morphology	accumulation	Accumulation of colon carcinoma cells	0.00714	CCND1	1
Cardiovascular System Development and Function	adhesion	Adhesion of saphenous vein	0.00714	IGFBP1	1
Cell-To-Cell Signaling and Interaction	adhesion	Adhesion of spermatids	0.00714	SFRP1	1
Cell Cycle	aneuploidization	Aneuploidization of skin cell lines	0.00714	FOXM1	1
Immunological Disease, Inflammatory Disease, Inflammatory Response, Organismal Injury and Abnormalities, Renal and Urological Disease	anti-thymocyte serum nephritis	Anti-thymocyte serum nephritis	0.00714	HAVCR1	1
Cell Cycle	G2 phase	Arrest in G2 phase of esophageal cell lines	0.00714	CCNB1	1
Cell Cycle	G2/M phase	Arrest in G2/M phase of bone marrow cells	0.00714	FOXM1	1
Cell Cycle	S phase	Arrest in S phase of ovarian cancer cell lines	0.00714	CDK1	1
DNA Replication, Recombination, and Repair	replication	Arrest in replication of DNA	0.00714	WEE1	1
Cell Cycle, Cellular Assembly and Organization, DNA Replication, Recombination, and Repair	assembly	Assembly of chromosomes	0.00714	CDK1	1
Cardiovascular Disease, Developmental Disorder, Hereditary Disorder, Organismal Injury and Abnormalities	atrial septal defect type 3	Atrial septal defect type 3	0.00714	MYH6	1
Hereditary Disorder, Neurological Disease, Organismal Injury and Abnormalities, Skeletal and Muscular Disorders	Charcot-Marie-Tooth disease axonal, type 2B	Autosomal dominant Charcot-Marie-Tooth disease axonal, type 2B	0.00714	RAB7A	1
Developmental Disorder, Hereditary Disorder, Metabolic Disease, Organismal Injury and Abnormalities	autosomal dominant growth hormone insensitivity syndrome with immune dysregulation 2	Autosomal dominant growth hormone insensitivity syndrome with immune dysregulation 2	0.00714	STAT5B	1
Developmental Disorder, Hereditary Disorder, Metabolic Disease, Neurological Disease, Organismal Injury and Abnormalities	Salla disease	Autosomal recessive Salla disease	0.00714	SLC17A5	1
Auditory Disease, Hereditary Disorder, Neurological Disease, Organismal Injury and Abnormalities	autosomal recessive deafness type 74	Autosomal recessive deafness type 74	0.00714	MSRB3	1
Hereditary Disorder, Neurological Disease, Organismal Injury and Abnormalities, Skeletal and Muscular Disorders	autosomal recessive spastic paraplegia type 61	Autosomal recessive spastic paraplegia type 61	0.00714	ARL6IP1	1
Cancer, Cell-To-Cell Signaling and Interaction, Organismal Injury and Abnormalities	binding	Binding of cancer stem cells	0.00714	THY1	1
Cell Cycle, Gene Expression	binding	Binding of negative regulatory domain promoter element	0.00714	CDK1	1
Carbohydrate Metabolism, Lipid Metabolism, Small Molecule Biochemistry	binding	Binding of phosphatidylinositol 4-phosphate	0.00714	MTMR9	1
Carbohydrate Metabolism, Lipid Metabolism, Small Molecule Biochemistry	binding	Binding of phosphtidylinositol 5-phosphate	0.00714	MTMR9	1
Cell-To-Cell Signaling and Interaction, Hematological System Development and Function, Immune Cell Trafficking	binding	Binding of tumor-associated macrophages	0.00714	THY1	1
Cancer, Hematological Disease, Immunological Disease, Organismal Injury and Abnormalities	CD4 positive T-cell large granular lymphocyte leukemia	CD4 positive T-cell large granular lymphocyte leukemia	0.00714	STAT5B	1
Cancer, Cell Cycle, Organismal Injury and Abnormalities	cell cycle progression	Cell cycle progression of prostatic adenocarcinoma cells	0.00714	CCND1	1
Developmental Disorder, Gastrointestinal Disease, Hereditary Disorder, Immunological Disease, Organismal Injury and Abnormalities, Respiratory Disease	choanal atresia and lymphedema	Choanal atresia and lymphedema	0.00714	PTPN14	1
Cell Morphology, Cellular Compromise	collapse	Collapse of centrosome	0.00714	NEK2	1
Developmental Disorder, Hereditary Disorder, Metabolic Disease, Organismal Injury and Abnormalities	Congenital disorder of glycosylation type 2v	Congenital disorder of glycosylation type 2v	0.00714	EDEM3	1
Developmental Disorder, Hereditary Disorder, Immunological Disease, Neurological Disease, Organismal Injury and Abnormalities, Skeletal and Muscular Disorders	congenital myasthenic syndrome type 19	Congenital myasthenic syndrome type 19	0.00714	COL13A1	1
Cell Cycle, Connective Tissue Development and Function	G1/S phase transition	Delay in G1/S phase transition of chondrocytes	0.00714	CCND1	1
Cellular Movement, Hematological System Development and Function, Immune Cell Trafficking, Inflammatory Response	migration	Delay in migration of neutrophils	0.00714	CD47	1
Cell Cycle, Cellular Assembly and Organization, DNA Replication, Recombination, and Repair	segregation	Delay in segregation of sister chromatids	0.00714	CCNA2	1
Cellular Compromise	destruction	Destruction of cancer cells	0.00714	CD47	1
Cardiovascular Disease, Cardiovascular System Development and Function, Hereditary Disorder, Organ Morphology, Organismal Development, Organismal Injury and Abnormalities, Skeletal and Muscular Disorders	dilated cardiomyopathy type 1EE	Dilated cardiomyopathy type 1EE	0.00714	MYH6	1
Cellular Compromise	disappearance	Disappearance of centrosome	0.00714	NEK2	1
Cellular Assembly and Organization	dispersal	Dispersal of centrosome	0.00714	NEK2	1
Cellular Movement	dissemination	Dissemination of diffuse large B-cell lymphoma cells	0.00714	CD47	1
Metabolic Disease, Organismal Injury and Abnormalities, Renal and Urological Disease	doxorubicin induced nephropathy	Doxorubicin induced nephropathy	0.00714	HAVCR1	1
Cancer, Gastrointestinal Disease, Organismal Injury and Abnormalities	colorectal carcinoma	Duke's grade A colorectal carcinoma	0.00714	CCDC88A	1
Developmental Disorder, Hereditary Disorder, Neurological Disease, Organismal Injury and Abnormalities	early infantile epileptic encephalopathy type 21	Early infantile epileptic encephalopathy type 21	0.00714	NECAP1	1
Cell Morphology, Hematological System Development and Function, Humoral Immune Response	elongation	Elongation of B lymphocytes	0.00714	CD47	1
Cell Cycle	S phase	Entry into S phase of melanoma cell lines	0.00714	CCND1	1
Cell Cycle	senescence	Entry into senescence of breast cancer cell lines	0.00714	FOXM1	1
Hereditary Disorder, Neurological Disease, Organismal Injury and Abnormalities	familial advanced sleep phase syndrome type 3	Familial advanced sleep phase syndrome type 3	0.00714	PER3	1
Connective Tissue Disorders, Developmental Disorder, Gastrointestinal Disease, Hereditary Disorder, Neurological Disease, Organismal Development, Organismal Injury and Abnormalities, Skeletal and Muscular Disorders	Filippi syndrome	Filippi syndrome	0.00714	CKAP2L	1
Dermatological Diseases and Conditions, Developmental Disorder, Hereditary Disorder, Metabolic Disease, Organismal Injury and Abnormalities	Fontaine progeroid syndrome	Fontaine progeroid syndrome	0.00714	SLC25A24	1
Embryonic Development, Organismal Development, Tissue Development	formation	Formation of atrioventricular canal cushion	0.00714	MYH6	1
Cell-To-Cell Signaling and Interaction, Cellular Assembly and Organization	formation	Formation of junctional complexes	0.00714	CLDN4	1
Cell Cycle	G1 phase	G1 phase of ovarian surface epithelial cells	0.00714	FOXM1	1
Cell Cycle, Reproductive System Development and Function	G1 phase	G1 phase of uterine cell lines	0.00714	CCND1	1
Cell Cycle	G2 phase	G2 phase of gonadal cells	0.00714	FOXM1	1
Cancer, Dermatological Diseases and Conditions, Hematological Disease, Immunological Disease, Organismal Injury and Abnormalities	Gamma Delta T-cell lymphoma	Gamma Delta T-cell lymphoma in skin	0.00714	STAT5B	1
Hereditary Disorder, Neurological Disease, Organismal Injury and Abnormalities	giant axonal neuropathy 1	Giant axonal neuropathy 1	0.00714	GAN	1
Developmental Disorder, Hereditary Disorder, Immunological Disease, Metabolic Disease, Organismal Injury and Abnormalities	growth hormone insensitivity with immunodeficiency	Growth hormone insensitivity with immunodeficiency	0.00714	STAT5B	1
Cancer, Gastrointestinal Disease, Hematological Disease, Hepatic System Disease, Immunological Disease, Organismal Injury and Abnormalities	hepatosplenic gamma-delta T-cell lymphoma	Hepatosplenic gamma-delta T-cell lymphoma in extranodal lymphoid tissue	0.00714	STAT5B	1
Dermatological Diseases and Conditions, Developmental Disorder, Hereditary Disorder, Neurological Disease, Organismal Injury and Abnormalities	ichthyosis, spastic quadriplegia, and mental retardation	Ichthyosis, spastic quadriplegia, and mental retardation	0.00714	ELOVL4	1
Developmental Disorder, Hereditary Disorder, Organismal Injury and Abnormalities	Imagawa-Matsumoto syndrome	Imagawa-Matsumoto syndrome	0.00714	SUZ12	1
Hereditary Disorder, Immunological Disease, Organismal Injury and Abnormalities	immunodeficiency 39	Immunodeficiency 39	0.00714	IRF7	1
Developmental Disorder, Hereditary Disorder, Metabolic Disease, Neurological Disease, Organismal Injury and Abnormalities	infantile sialic acid storage disorder	Infantile sialic acid storage disorder	0.00714	SLC17A5	1
Cellular Function and Maintenance, Molecular Transport	influx	Influx of nitrate	0.00714	SLC17A5	1
Developmental Disorder, Hereditary Disorder, Neurological Disease, Organismal Injury and Abnormalities	intellectual developmental disorder with dysmorphic facies, seizures and distal limb anomaly	Intellectual developmental disorder with dysmorphic facies, seizures and distal limb anomaly	0.00714	OTUD6B	1
Cancer, Cellular Movement, Organismal Injury and Abnormalities, Tumor Morphology	invasion	Invasion of PTC cells	0.00714	FOXM1	1
Cell Death and Survival	killing	Killing of Streptococcus sp group A	0.00714	RAB7A	1
Developmental Disorder, Hereditary Disorder, Immunological Disease, Metabolic Disease, Organismal Injury and Abnormalities	leukocyte adhesion deficiency II	Leukocyte adhesion deficiency II	0.00714	SLC35C1	1
Cellular Assembly and Organization, Cellular Function and Maintenance	maintenance	Maintenance of centrosome	0.00714	NEK2	1
Cardiovascular Disease, Connective Tissue Disorders, Dermatological Diseases and Conditions, Developmental Disorder, Hematological Disease, Hereditary Disorder, Infectious Diseases, Inflammatory Disease, Organismal Injury and Abnormalities, Skeletal and Muscular Disorders	Majeed syndrome	Majeed syndrome	0.00714	LPIN2	1
Cellular Development, Tissue Development	maturation	Maturation of melanocytes	0.00714	WNT10B	1
Connective Tissue Disorders, Developmental Disorder, Hereditary Disorder, Neurological Disease, Organismal Injury and Abnormalities, Skeletal and Muscular Disorders	microhydranencephaly	Microhydranencephaly	0.00714	NDE1	1
Auditory Disease, Connective Tissue Disorders, Hematological Disease, Hereditary Disorder, Neurological Disease, Organismal Injury and Abnormalities, Renal and Urological Disease	midface hypoplasia, hearing impairment, elliptocytosis, and nephrocalcinosis	Midface hypoplasia, hearing impairment, elliptocytosis, and nephrocalcinosis	0.00714	AMMECR1	1
Developmental Disorder, Gastrointestinal Disease, Hepatic System Disease, Hereditary Disorder, Metabolic Disease, Organismal Injury and Abnormalities	mitochondrial DNA depletion syndrome 15	Mitochondrial DNA depletion syndrome 15	0.00714	TFAM	1
Cell Cycle	mitosis	Mitosis of endothelial cell lines	0.00714	FOXM1	1
Cellular Assembly and Organization	mobility	Mobility of late endosomes	0.00714	RAB7A	1
Developmental Disorder, Hereditary Disorder, Organismal Injury and Abnormalities	Neu-Laxova syndrome type 1	Neu-Laxova syndrome type 1	0.00714	PHGDH	1
Antimicrobial Response, Humoral Immune Response	neutralization	Neutralization of Hepatitis A virus	0.00714	HAVCR1	1
Developmental Disorder, Hereditary Disorder, Metabolic Disease, Organismal Injury and Abnormalities	nuclear type 8 mitochondrial complex III deficiency	Nuclear type 8 mitochondrial complex III deficiency	0.00714	LYRM7	1
Hereditary Disorder, Neurological Disease, Organismal Injury and Abnormalities	PEHO-like syndrome	PEHO-like syndrome	0.00714	CCDC88A	1
Cell Morphology, Cellular Function and Maintenance, Reproductive System Development and Function	pH	PH of oocytes	0.00714	SLC4A8	1
Hereditary Disorder, Metabolic Disease, Organismal Injury and Abnormalities	phosphoglycerate dehydrogenase deficiency	Phosphoglycerate dehydrogenase deficiency	0.00714	PHGDH	1
Cell Morphology, Hematological System Development and Function	polarization	Polarization of B-lymphocyte derived cell lines	0.00714	CD47	1
Developmental Disorder, Hereditary Disorder, Organismal Injury and Abnormalities, Respiratory Disease	primary ciliary dyskinesia type 44	Primary ciliary dyskinesia type 44	0.00714	NEK10	1
Cellular Development, Cellular Growth and Proliferation, Tissue Development	proliferation	Proliferation of Clara cells	0.00714	FOXM1	1
Metabolic Disease, Organismal Injury and Abnormalities, Renal and Urological Disease	protein overload nephropathy	Protein overload nephropathy	0.00714	HAVCR1	1
Connective Tissue Disorders, Developmental Disorder, Neurological Disease, Organismal Injury and Abnormalities, Skeletal and Muscular Disorders	psychomotor retardation, epilepsy, and craniofacial dysmorphism	Psychomotor retardation, epilepsy, and craniofacial dysmorphism	0.00714	SNIP1	1
Tissue Morphology	quantity	Quantity of Streptococcus sp group A	0.00714	RAB7A	1
Cell Death and Survival, Embryonic Development, Organismal Injury and Abnormalities	quantity	Quantity of apoptotic embryonic cell lines	0.00714	AIFM3	1
Cell Death and Survival, Organismal Injury and Abnormalities	quantity	Quantity of apoptotic epithelial cell lines	0.00714	AIFM3	1
Cell Cycle	quiescence	Quiescence of carcinoma cell lines	0.00714	PRKAR2B	1
Cell Cycle	quiescence	Quiescence of ovarian cancer cell lines	0.00714	PRKAR2B	1
Cell Cycle	G2/M to G1 phase transition	Re-entry into G2/M to G1 phase transition of cervical cancer cell lines	0.00714	FOXM1	1
Cellular Function and Maintenance, Hematological System Development and Function	regulation	Regulation of Th2 cells	0.00714	HAVCR1	1
Amino Acid Metabolism, Small Molecule Biochemistry	release	Release of D-serine	0.00714	EFNB3	1
Cellular Assembly and Organization, Cellular Function and Maintenance	release	Release of microtubule organizing centers	0.00714	CDK1	1
Hereditary Disorder, Ophthalmic Disease, Organismal Injury and Abnormalities	retinitis pigmentosa type 2	Retinitis pigmentosa type 2	0.00714	RP2	1
Hereditary Disorder, Ophthalmic Disease, Organismal Injury and Abnormalities	retinitis pigmentosa type 67	Retinitis pigmentosa type 67	0.00714	NEK2	1
Cell Cycle	S phase	S phase of ovarian surface epithelial cells	0.00714	FOXM1	1
Dental Disease, Digestive System Development and Function, Gastrointestinal Disease, Hereditary Disorder, Organismal Development, Organismal Injury and Abnormalities	selective tooth agenesis type 8	Selective tooth agenesis type 8	0.00714	WNT10B	1
Cardiovascular Disease, Hereditary Disorder, Organismal Injury and Abnormalities	sick sinus syndrome type 3	Sick sinus syndrome type 3	0.00714	MYH6	1
Embryonic Development, Organismal Development	specification	Specification of dorsal-ventral axis	0.00714	SFRP1	1
Hereditary Disorder, Neurological Disease, Organismal Injury and Abnormalities	spinocerebellar ataxia type 34	Spinocerebellar ataxia type 34	0.00714	ELOVL4	1
Developmental Disorder, Hereditary Disorder, Organismal Injury and Abnormalities, Skeletal and Muscular Disorders	split-hand/foot malformation type 6	Split-hand/foot malformation type 6	0.00714	WNT10B	1
Cancer, Hematological Disease, Immunological Disease, Organismal Injury and Abnormalities	chronic lymphocytic leukemia	Stage II chronic lymphocytic leukemia	0.00714	CKAP2L	1
Cancer, Hematological Disease, Immunological Disease, Organismal Injury and Abnormalities	chronic myeloid leukemia	Stage III chronic myeloid leukemia	0.00714	CKAP2L	1
Dermatological Diseases and Conditions, Hereditary Disorder, Organismal Injury and Abnormalities	susceptibility to pustular psoriasis 15	Susceptibility to pustular psoriasis 15	0.00714	AP1S3	1
Cellular Assembly and Organization	trafficking	Trafficking of phagosomes	0.00714	RAB7A	1
Cellular Movement, Hematological System Development and Function, Immune Cell Trafficking, Inflammatory Response	transepithelial migration	Transepithelial migration of neutrophils	0.00714	CD47	1
Cellular Movement	translocation	Translocation of Salmonella enterica subsp. enterica serovar Typhimurium	0.00714	RAB7A	1
Carbohydrate Metabolism, Molecular Transport, Small Molecule Biochemistry	transport	Transport of sialic acids	0.00714	SLC17A5	1
Dermatological Diseases and Conditions, Developmental Disorder, Gastrointestinal Disease, Hepatic System Disease, Neurological Disease, Organismal Injury and Abnormalities, Skeletal and Muscular Disorders	trichohepatoneurodevelopmental syndrome	Trichohepatoneurodevelopmental syndrome	0.00714	CCDC47	1
Infectious Diseases, Organismal Injury and Abnormalities	viral entry	Viral entry by Hepatitis A virus	0.00714	HAVCR1	1
Connective Tissue Disorders, Developmental Disorder, Hematological Disease, Hereditary Disorder, Metabolic Disease, Nutritional Disease, Organismal Injury and Abnormalities, Skeletal and Muscular Disorders	X-linked dominant hypophosphatemic rickets	X-linked dominant hypophosphatemic rickets	0.00714	PHEX	1
Developmental Disorder, Hereditary Disorder, Neurological Disease, Organismal Injury and Abnormalities	X-linked mental retardation type 103	X-linked mental retardation type 103	0.00714	KLHL15	1
Cell Cycle	G1 phase	Arrest in G1 phase of breast cancer cell lines	0.00714	BTG2,CCND1,FOXM1	3
Cell Cycle	G1/S phase transition	Arrest in G1/S phase transition of tumor cell lines	0.00714	RASSF3,FOXM1,CCNA2	3
Cancer, Hematological Disease, Immunological Disease, Organismal Injury and Abnormalities	chronic lymphocytic leukemia	Chronic lymphocytic leukemia	0.00723	BTG2,CCND1,KPNA3,DLEU2,BAK1,CDK1,CKAP2L	7
Cell Cycle	G1 phase	G1 phase of tumor cell lines	0.00727	RASSF3,BTG2,ORAI3,CCND1,FOXM1,CCNA2,CDKN3,HOXD8	8
Cell Cycle	interphase	Arrest in interphase of carcinoma cell lines	0.00731	ORAI3,CCND1,CCNB1,CDK1	4
Cancer, Organismal Injury and Abnormalities	growth	Growth of malignant tumor	0.0075	CD47,IGFBP1,BTG2,CENPA,CCND1,FOXM1,SFRP1,CXCL5,STAT5B	9
Cancer, Gastrointestinal Disease, Organismal Injury and Abnormalities	neoplasia	Gastrointestinal tumor	0.00759	CHIC1,SPSB1,NEK2,PRKAR2B,HSPA13,NEURL1B,FOXM1,SFRP1,RBPMS2,TROAP,BORA,NDE1,PLEKHH1,SNIP1,RASSF3,DCTN6,TNFAIP8L1,FYTTD1,PSKH1,AZIN1,KNSTRN,CEMIP2,KPNA3,NECAB2,B3GNT5,MAPK6,GAS2L3,HHIP,CD47,KCND1,CNTRL,SLC27A3,STAT5B,MSRB3,KIF20A,CDS1,MTMR9,GAN,CLDN4,THY1,SMIM13,CEP55,LCN12,GPSM2,TFAM,FAM110A,IRF7,FKBP5,PER3,MIGA1,RHBDD1,BRSK1,PREPL,PALM3,LRRC8B,BTBD3,WWTR1,KHSRP,ANKRD52,BAK1,CKAP2L,GPR180,CCDC88A,…	122
Cancer, Neurological Disease, Organismal Injury and Abnormalities	glioma formation	Glioma	0.00773	CHIC1,SPSB1,NEK2,PRKAR2B,NEURL1B,FOXM1,AVL9,SFRP1,RBPMS2,TROAP,SLC4A7,BORA,NDE1,PLEKHH1,SNIP1,DGKD,RAD51AP1,TNFAIP8L1,ZDHHC20,FYTTD1,THOC7,CEMIP2,PTPN14,KPNA3,BEGAIN,NECAB2,AIFM3,SLC35C1,HAVCR1,NECAP1,HHIP,ELOVL4,KCND1,RNF149,CCND1,CNTRL,LPIN2,EDEM3,SLC27A3,STAT5B,MSRB3,EFNB3,KIF20A,AP1S3,ARL5B,PHGDH,MTMR9,PHEX,SMIM13,CEP55,GPSM2,ATP13A3,IRF7,PER3,MIGA1,KLHL15,SH3BP4,RHBDD1,CCNF,CASKIN1,STK3,MIS1…	90
Cell Death and Survival, Organismal Injury and Abnormalities	cell death	Cell death of cholangiocarcinoma cell lines	0.008	NEK2,BAK1	2
Cell Cycle	mitosis	Mitosis of sarcoma cell lines	0.008	FOXM1,CDK1	2
Cardiovascular Disease, Organismal Injury and Abnormalities, Skeletal and Muscular Disorders	restrictive cardiomyopathy	Restrictive cardiomyopathy	0.008	KIF20A,MYH6	2
Cancer, Organismal Injury and Abnormalities, Respiratory Disease	lung adenocarcinoma	Lung adenocarcinoma	0.00802	HSPA13,RP2,FOXM1,CLDN4,AVL9,SFRP1,THY1,ZNF678,RAD51AP1,FKBP5,MIGA1,ARL6IP1,C4orf3,RHBDD1,PTPN14,NECAB2,HAVCR1,MYH6,GAS2L3,ELOVL4,CKAP2L,DNAH3,CCDC88A,WDR47,SUZ12,CCND1,CNTRL,CCNA2,CDKN3,COL13A1,CDK1,CCNB1	32
Cancer, Organismal Injury and Abnormalities	extracranial solid tumor	Extracranial solid tumor	0.00812	CHIC1,SPSB1,NEK2,PRKAR2B,HSPA13,NEURL1B,FOXM1,SFRP1,RBPMS2,TROAP,BORA,NDE1,PLEKHH1,SNIP1,RASSF3,DCTN6,TNFAIP8L1,FYTTD1,PSKH1,AZIN1,KNSTRN,CEMIP2,RHEBL1,KPNA3,NECAB2,B3GNT5,NECAP1,MAPK6,GAS2L3,HHIP,CD47,KCND1,RNF149,CNTRL,MDFIC,SLC27A3,COL13A1,STAT5B,MSRB3,KIF20A,CDS1,MTMR9,GAN,CLDN4,THY1,SMIM13,CEP55,LCN12,BTG2,GPSM2,TFAM,FAM110A,IRF7,FKBP5,PER3,MIGA1,RHBDD1,CXCL5,BRSK1,STK3,PREPL,PALM3,LRRC8B,BT…	144
Cancer, Gastrointestinal Disease, Organismal Injury and Abnormalities	upper gastrointestinal tract cancer	Upper gastrointestinal tract cancer	0.00818	FOXM1,ZNF678,NDE1,PLEKHH1,SNIP1,RAD51AP1,SLC25A24,ZDHHC20,RMND5A,FYTTD1,AZIN1,KNSTRN,PTPN14,BEGAIN,B3GNT5,SLC35C1,HAVCR1,OTUD6B,HHIP,CD47,KCND1,CCND1,CNTRL,LPIN2,KCTD20,FAM83D,EDEM3,SLC27A3,STAT5B,MSRB3,EFNB3,CDS1,PHGDH,PHEX,CLDN4,THY1,CEP55,AMMECR1,GPSM2,TFAM,ATP13A3,PER3,MIGA1,ARL6IP1,CCNF,CASKIN1,BRSK1,ALS2CL,PREPL,LRRC8B,WWTR1,KHSRP,MYH6,WEE1,BAK1,IL3RA,GPR180,DNAH3,CCDC88A,WDR47,ACTR6,C1orf1…	69
Cancer, Neurological Disease, Organismal Injury and Abnormalities	brain tumor	Brain tumor	0.00818	CHIC1,SPSB1,NEK2,PRKAR2B,NEURL1B,FOXM1,AVL9,SFRP1,RBPMS2,TROAP,SLC4A7,BORA,NDE1,PLEKHH1,SNIP1,DGKD,RAD51AP1,TNFAIP8L1,ZDHHC20,FYTTD1,THOC7,CEMIP2,PTPN14,KPNA3,BEGAIN,NECAB2,AIFM3,SLC35C1,HAVCR1,NECAP1,HHIP,ELOVL4,KCND1,RNF149,CCND1,CNTRL,LPIN2,EDEM3,SLC27A3,STAT5B,MSRB3,EFNB3,KIF20A,AP1S3,ARL5B,PHGDH,MTMR9,PHEX,SMIM13,CEP55,GPSM2,ATP13A3,IRF7,PER3,MIGA1,KLHL15,SH3BP4,RHBDD1,CCNF,CASKIN1,STK3,MIS1…	88
Cell Cycle	interphase	Entry into interphase of tumor cell lines	0.00867	CCND1,FOXM1,WEE1	3
Cell Cycle	cell cycle progression	Cell cycle progression	0.00891	NEK2,CENPA,PRKAR2B,FOXM1,WEE1,NDE1,BORA,RASSF3,BTG2,IRF7,PER3,CCND1,CCNA2,CDKN3,CCNB1,CCNF,CDK1	17
Cancer, Neurological Disease, Organismal Injury and Abnormalities	brain glioma formation	Brain glioma	0.0092	CHIC1,SPSB1,NEK2,PRKAR2B,NEURL1B,FOXM1,AVL9,SFRP1,RBPMS2,TROAP,SLC4A7,BORA,NDE1,PLEKHH1,SNIP1,DGKD,RAD51AP1,TNFAIP8L1,ZDHHC20,FYTTD1,THOC7,CEMIP2,PTPN14,KPNA3,BEGAIN,NECAB2,AIFM3,SLC35C1,HAVCR1,NECAP1,HHIP,ELOVL4,KCND1,RNF149,CCND1,CNTRL,LPIN2,EDEM3,SLC27A3,STAT5B,MSRB3,EFNB3,KIF20A,AP1S3,ARL5B,PHGDH,MTMR9,PHEX,SMIM13,CEP55,GPSM2,ATP13A3,IRF7,PER3,MIGA1,KLHL15,SH3BP4,RHBDD1,CCNF,CASKIN1,STK3,MIS1…	87
Cell Cycle	cycling	Cycling of centrosome	0.00937	NEK2,CCNF,CDK1,NDE1	4
Cell Cycle	interphase	Arrest in interphase of cervical cancer cell lines	0.0095	CCND1,CCNA2,CCNB1	3
Cell Death and Survival	cell death	Cell death of prostate cell lines	0.00974	CD47,SFRP1	2
Cell Death and Survival, Cellular Function and Maintenance	clearance	Clearance of cells	0.00974	CD47,ARL5B	2
Cell Cycle, Cellular Assembly and Organization, DNA Replication, Recombination, and Repair	segregation	Segregation of sister chromatids	0.00974	CCNA2,KNSTRN	2
Molecular Transport	transport	Transport of bicarbonate	0.00974	SLC4A8,SLC4A7	2
Cellular Movement	invasion	Invasion of cells	0.0103	CEMIP2,SPSB1,PTPN14,FOXM1,CLDN4,AVL9,SFRP1,WWTR1,MAPK6,CCDC88A,BTG2,SUZ12,CCND1,ZDHHC20,CCNA2,CDKN3,STAT5B,CXCL5,CDK1,FOXQ1,EFNB3,KNSTRN	22
Cell Cycle	G2/M phase	G2/M phase of colorectal cancer cell lines	0.0107	CCDC88A,WEE1	2
Molecular Transport	nuclear export	Nuclear export of molecule	0.0108	PTPN14,FYTTD1,THOC7	3
Cancer, Gastrointestinal Disease, Organismal Injury and Abnormalities	gastrointestinal tract cancer	Gastrointestinal tract cancer	0.0111	CHIC1,SPSB1,NEK2,PRKAR2B,HSPA13,FOXM1,SFRP1,RBPMS2,TROAP,BORA,NDE1,PLEKHH1,SNIP1,RASSF3,DCTN6,TNFAIP8L1,FYTTD1,PSKH1,AZIN1,KNSTRN,CEMIP2,KPNA3,NECAB2,B3GNT5,MAPK6,GAS2L3,HHIP,CD47,KCND1,CNTRL,SLC27A3,STAT5B,MSRB3,KIF20A,CDS1,MTMR9,GAN,CLDN4,THY1,SMIM13,CEP55,LCN12,GPSM2,TFAM,FAM110A,IRF7,FKBP5,PER3,MIGA1,RHBDD1,BRSK1,PREPL,PALM3,LRRC8B,BTBD3,WWTR1,KHSRP,ANKRD52,BAK1,CKAP2L,GPR180,DNAH3,CCDC88A,SL…	121
Cellular Growth and Proliferation	accumulation	Accumulation of tumor cell lines	0.0113	CCND1,WEE1,SNIP1	3
Cell Cycle	mitosis	Mitosis of tumor cell lines	0.0114	NEK2,FOXM1,WEE1,CDK1,CCNB1	5
Cell Cycle	interphase	Arrest in interphase of ovarian cancer cell lines	0.0116	CCND1,CDK1	2
Developmental Disorder, Hereditary Disorder, Immunological Disease, Neurological Disease, Organismal Injury and Abnormalities, Skeletal and Muscular Disorders	recessive congenital myasthenic syndrome	Recessive congenital myasthenic syndrome	0.0116	PREPL,COL13A1	2
Cellular Movement	cell movement	Cell movement	0.0118	SPSB1,FOXM1,CLDN4,AVL9,SFRP1,THY1,DGKD,RAB7A,BTG2,TFAM,IRF7,SH3BP4,CXCL5,KNSTRN,CEMIP2,PTPN14,WWTR1,HAVCR1,MAPK6,CD47,IGFBP1,CCDC88A,SUZ12,CCND1,CCNA2,CDKN3,STAT5B,AFAP1,CDK1,FOXQ1,EFNB3,WNT10B	32
Protein Synthesis	metabolism	Metabolism of protein	0.0118	STK3,SPSB1,MTMR9,PHEX,EIF3L,BAK1,IGFBP1,RAB7A,BTG2,PER3,KLHL15,FAM83D,CCDC47,AZIN1,WNT10B	15
Cancer, Cellular Movement, Organismal Injury and Abnormalities, Tumor Morphology	invasion	Invasion of cancer cells	0.0121	CLDN4,FOXM1,SFRP1,CXCL5	4
Cell Death and Survival	apoptosis	Apoptosis	0.0124	PHGDH,NEK2,PIK3IP1,MTMR9,PRKAR2B,FOXM1,SFRP1,THY1,DGKD,RASSF3,RAD51AP1,IRF7,FKBP5,TNFAIP8L1,ARL6IP1,STK3,WWTR1,AIFM3,WEE1,BAK1,ELOVL4,CD47,IGFBP1,SUZ12,CCND1,CCNA2,CDKN3,STAT5B,DLEU2,CDK1,CCNB1,FOXQ1,AMOTL1,WNT10B	34
Cell Cycle	mitosis	Mitosis of cervical cancer cell lines	0.0124	NEK2,WEE1,CCNB1,CDK1	4
Cell Cycle	interphase	Interphase of melanoma cell lines	0.0126	CCND1,CDK1	2
Cellular Movement	invasion	Invasion of bladder cancer cell lines	0.0126	SUZ12,CCND1	2
Cancer, Organismal Injury and Abnormalities, Reproductive System Disease	uterine serous papillary cancer	Uterine serous papillary cancer	0.0127	CENPA,CLDN4,FOXM1,SFRP1,CCNA2,CCNB1	6
Cellular Response to Therapeutics	sensitivity	Sensitivity of breast cancer cell lines	0.0128	NEK10,CCND1,LZIC	3
Cell Death and Survival, Organismal Injury and Abnormalities	cell death	Cell death of T lymphocytes	0.0129	CD47,STAT5B,BAK1,CDK1,CCNB1	5
Cellular Development, Cellular Growth and Proliferation	cell proliferation	Cell proliferation of squamous cell carcinoma cell lines	0.0129	TFAM,CCND1,FOXM1,CCNA2,STAT5B	5
Cell Death and Survival, Organismal Injury and Abnormalities	apoptosis	Apoptosis of cervical cancer cell lines	0.0131	STK3,MTMR9,CCND1,WWTR1,BAK1,CDK1,CCNB1,DGKD	8
Cell Cycle	interphase	Entry into interphase	0.0131	CCND1,FOXM1,WEE1,CDK1	4
Cancer, Gastrointestinal Disease, Organismal Injury and Abnormalities	gastroesophageal cancer	Gastroesophageal cancer	0.0133	FOXM1,NDE1,SNIP1,RAD51AP1,SLC25A24,ZDHHC20,RMND5A,FYTTD1,KNSTRN,BEGAIN,B3GNT5,SLC35C1,HAVCR1,OTUD6B,HHIP,CD47,KCND1,CCND1,CNTRL,KCTD20,FAM83D,SLC27A3,STAT5B,MSRB3,EFNB3,CDS1,PHGDH,PHEX,THY1,CEP55,AMMECR1,TFAM,ATP13A3,PER3,MIGA1,ARL6IP1,CASKIN1,BRSK1,ALS2CL,PREPL,LRRC8B,KHSRP,MYH6,WEE1,BAK1,IL3RA,GPR180,DNAH3,CCDC88A,WDR47,ACTR6,C1orf116,OGFRL1,SLC17A5,CCNA2,AFAP1,CDK1,AMOTL1	58
Cancer, Neurological Disease, Organismal Injury and Abnormalities	peripheral nervous system neoplasm	Peripheral nervous system neoplasm	0.0135	AMMECR1,SUZ12,CCND1,FOXM1	4
Cancer, Hematological Disease, Immunological Disease, Organismal Injury and Abnormalities	chronic lymphocytic leukemia / small lymphocytic lymphoma	Chronic lymphocytic leukemia / small lymphocytic lymphoma	0.0136	NEK10,KPNA3,BAK1,CKAP2L,DGKD,BTG2,GPSM2,SLC25A24,CCND1,CNTRL,STAT5B,DLEU2,CDK1	13
Cell Cycle	mitosis	Delay in mitosis of cervical cancer cell lines	0.0137	CDK1,CCNB1	2
Cell Death and Survival, Organismal Injury and Abnormalities	apoptosis	Apoptosis of tumor cell lines	0.0138	STK3,PHGDH,NEK2,PIK3IP1,MTMR9,PRKAR2B,FOXM1,SFRP1,WWTR1,THY1,WEE1,BAK1,DGKD,RASSF3,CD47,IGFBP1,RAD51AP1,FKBP5,TNFAIP8L1,CCND1,STAT5B,DLEU2,CDK1,CCNB1	24
Cell Cycle	M phase	M phase of tumor cell lines	0.0142	KIF20A,NEK2,FOXM1,CEP55	4
Cellular Growth and Proliferation	accumulation	Accumulation of skin cancer cell lines	0.0142	CCND1	1
Cell Cycle	G0/G1 phase transition	Arrest in G0/G1 phase transition of endothelial cells	0.0142	CCND1	1
Cell Cycle	G0/G1 phase transition	Arrest in G0/G1 phase transition of rhabdoid cell lines	0.0142	CCND1	1
Cell Cycle	G2 phase	Arrest in G2 phase of endothelial cell lines	0.0142	FOXM1	1
Cell Cycle	G2/M phase	Arrest in G2/M phase of lymphoma cell lines	0.0142	FOXM1	1
Cell Cycle	G2/M phase	Arrest in G2/M phase of myeloma cell lines	0.0142	CCNB1	1
Cell Cycle	Gap 0-Gap 1 phase	Arrest in Gap 0-Gap 1 phase of T lymphocytes	0.0142	HAVCR1	1
Cell Cycle	S phase	Arrest in S phase of prostate cancer cell lines	0.0142	CCND1	1
Cell Cycle, Hepatic System Development and Function	cell cycle progression	Arrest in cell cycle progression of hepatocytes	0.0142	CCND1	1
Auditory Disease, Hereditary Disorder, Neurological Disease, Organismal Injury and Abnormalities	autosomal recessive deafness type 82	Autosomal recessive deafness type 82	0.0142	GPSM2	1
Hair and Skin Development and Function	barrier function	Barrier function of skin	0.0142	ELOVL4	1
Cell Cycle, Gene Expression	binding	Binding of positive regulatory domain promoter element	0.0142	CDK1	1
Lipid Metabolism, Small Molecule Biochemistry	biosynthesis	Biosynthesis of CDP-diacylglycerol	0.0142	CDS1	1
Cell Cycle, Skeletal and Muscular System Development and Function	cell cycle progression	Cell cycle progression of skeletal muscle satellite cells	0.0142	CCND1	1
Cell Morphology, Cellular Movement, Hematological System Development and Function, Humoral Immune Response, Immune Cell Trafficking	cell spreading	Cell spreading of B lymphocytes	0.0142	CD47	1
Cancer, Cell Death and Survival, Organismal Injury and Abnormalities, Tumor Morphology	cell viability	Cell viability of melanoma cells	0.0142	FOXM1	1
Cell-To-Cell Signaling and Interaction, Cellular Assembly and Organization, Hematological System Development and Function, Immune Cell Trafficking	cell-cell contact	Cell-cell contact of monocytes	0.0142	CD47	1
Developmental Disorder, Hereditary Disorder, Immunological Disease, Neurological Disease, Organismal Injury and Abnormalities, Skeletal and Muscular Disorders	congenital myasthenic syndrome type 22	Congenital myasthenic syndrome type 22	0.0142	PREPL	1
DNA Replication, Recombination, and Repair	DNA damage response	DNA damage response of colorectal cancer cell lines	0.0142	CCND1	1
Cellular Assembly and Organization, DNA Replication, Recombination, and Repair	alignment	Delay in alignment of chromosomes	0.0142	CCNA2	1
Cell Cycle	mitosis	Delay in initiation of mitosis of sarcoma cell lines	0.0142	CDK1	1
Cell Cycle	mitosis	Delay in mitosis of bone cancer cell lines	0.0142	CDK1	1
Cellular Development	differentiation	Differentiation of kidney cancer cell lines	0.0142	HAVCR1	1
Cellular Development, Connective Tissue Development and Function, Tissue Development	differentiation	Differentiation of pulmonary fibroblasts	0.0142	THY1	1
Cellular Assembly and Organization, Hair and Skin Development and Function	distribution	Distribution of melanosomes	0.0142	RAB7A	1
Cell Cycle	G2/M phase	Entry into G2/M phase of colorectal cancer cell lines	0.0142	WEE1	1
Cancer, Organismal Injury and Abnormalities, Reproductive System Disease	estrogen receptor positive luminal breast cancer	Estrogen receptor positive luminal breast carcinoma	0.0142	RAD51AP1	1
Cardiovascular Disease, Hereditary Disorder, Organismal Injury and Abnormalities, Skeletal and Muscular Disorders	familial hypertrophic cardiomyopathy type 14	Familial hypertrophic cardiomyopathy type 14	0.0142	MYH6	1
Cellular Assembly and Organization, Cellular Function and Maintenance	formation	Formation of COPII vesicles	0.0142	DGKD	1
Cellular Assembly and Organization	formation	Formation of group A streptococcus (GAS)-containing autophagosome-like vacuoles	0.0142	RAB7A	1
Cell Cycle, DNA Replication, Recombination, and Repair	homologous recombination	Homologous recombination of GFP reporter gene	0.0142	WEE1	1
Developmental Disorder, Neurological Disease, Organismal Injury and Abnormalities, Renal and Urological Disease	hydranencephaly with renal aplasia-dysplasia	Hydranencephaly with renal aplasia-dysplasia	0.0142	CEP55	1
Cancer, Cellular Growth and Proliferation, Organismal Functions, Organismal Injury and Abnormalities, Tumor Morphology	inhibition	Inhibition of sarcoma cells	0.0142	FOXM1	1
Embryonic Development, Organ Development, Organ Morphology, Organismal Development, Renal and Urological System Development and Function, Tissue Development	mass	Mass of kidney	0.0142	IGFBP1	1
Hematological System Development and Function, Lymphoid Tissue Structure and Development, Organ Morphology, Organismal Development, Tissue Morphology	mass	Mass of spleen	0.0142	IGFBP1	1
Organ Development, Organ Morphology, Organismal Development, Skeletal and Muscular System Development and Function	mass	Mass of vastus intermedius muscle	0.0142	IGFBP1	1
Cancer, Gastrointestinal Disease, Hepatic System Disease, Organismal Injury and Abnormalities	metastasis	Metastasis of hepatocellular carcinoma	0.0142	FOXM1	1
Cellular Movement	migratory capacity	Migratory capacity of lung cancer cell lines	0.0142	FOXM1	1
Cellular Assembly and Organization, Cellular Function and Maintenance, DNA Replication, Recombination, and Repair	organization	Organization of spindle pole	0.0142	GPSM2	1
Cellular Development, Cellular Growth and Proliferation, Connective Tissue Development and Function, Embryonic Development, Organismal Development, Skeletal and Muscular System Development and Function, Tissue Development	osteoblastogenesis	Osteoblastogenesis of mesenchymal cells	0.0142	WNT10B	1
Cellular Development, Cellular Growth and Proliferation	outgrowth	Outgrowth of carcinoma cell lines	0.0142	CCND1	1
Cellular Function and Maintenance, Inflammatory Response	phagocytosis	Phagocytosis of cellular debris	0.0142	HAVCR1	1
Cell Morphology	polarization	Polarization of lymphoma cell lines	0.0142	CD47	1
Cellular Assembly and Organization, DNA Replication, Recombination, and Repair	quantity	Quantity of nucleosomes	0.0142	AIFM3	1
Cellular Response to Therapeutics	radioresistance	Radioresistance of cervical cancer cell lines	0.0142	CCND1	1
Cellular Response to Therapeutics	radioresistance	Radioresistance of hepatoma cell lines	0.0142	CCND1	1
Cell-To-Cell Signaling and Interaction, Connective Tissue Development and Function	reactivation	Reactivation of fibroblasts	0.0142	CCND1	1
Tissue Development	regulation	Regulation of mucosal barrier	0.0142	CLDN4	1
Cancer, Hematological Disease, Immunological Disease, Organismal Injury and Abnormalities	relapsed de novo acute myeloid leukemia	Relapsed de novo acute myeloid leukemia	0.0142	IL3RA	1
Tissue Development	response	Response of trophoblast	0.0142	IGFBP1	1
Connective Tissue Disorders, Developmental Disorder, Gastrointestinal Disease, Hereditary Disorder, Immunological Disease, Neurological Disease, Ophthalmic Disease, Organismal Development, Organismal Injury and Abnormalities, Skeletal and Muscular Disorders	Roifman-Chitayat syndrome	Roifman-Chitayat syndrome	0.0142	KNSTRN	1
Cell Death and Survival, Cellular Development, Cellular Function and Maintenance, Hematological System Development and Function, Lymphoid Tissue Structure and Development	self-renewal	Self-renewal of B lymphocytes	0.0142	STAT5B	1
Cell-To-Cell Signaling and Interaction	sensitization	Sensitization of Saccharomyces cerevisiae	0.0142	CCNB1	1
Cell Morphology, Hematological System Development and Function, Humoral Immune Response, Lymphoid Tissue Structure and Development	size	Size of B lymphocytes	0.0142	CD47	1
Cancer	sphere formation	Sphere formation of melanoma cell lines	0.0142	CDK1	1
Developmental Disorder, Hereditary Disorder, Ophthalmic Disease, Organismal Injury and Abnormalities	Stargardt disease 3	Stargardt disease 3	0.0142	ELOVL4	1
Cell Death and Survival, Hematological System Development and Function, Organismal Injury and Abnormalities	survival	Survival of plasmacytoid precursor dendritic cells	0.0142	IL3RA	1
Cellular Assembly and Organization	trafficking	Trafficking of melanosomes	0.0142	RAB7A	1
Cell Morphology, Cellular Compromise	vacuolation	Vacuolation of cisternae	0.0142	BAK1	1
Cellular Response to Therapeutics	drug resistance	Drug resistance of breast cancer cell lines	0.0143	STAT5B,BAK1,FOXQ1	3
Cancer, Gastrointestinal Disease, Organismal Injury and Abnormalities	colorectal adenoma	Colorectal adenoma	0.0145	CCDC88A,NEURL1B,CCND1,CDK1,CCNB1,FOXQ1	6
Cell Cycle	G2 phase	Arrest in G2 phase of cervical cancer cell lines	0.0147	CCNA2,CCNB1	2
Cell Cycle	G2/M phase	Arrest in G2/M phase of breast cancer cell lines	0.0147	FOXM1,WEE1	2
Cellular Development, Cellular Growth and Proliferation	growth	Arrest in growth of breast cancer cell lines	0.0147	IGFBP1,CCND1	2
Cancer, Gastrointestinal Disease, Organismal Injury and Abnormalities	upper gastrointestinal carcinoma	Upper gastrointestinal carcinoma	0.0148	FOXM1,ZNF678,NDE1,PLEKHH1,SNIP1,RAD51AP1,SLC25A24,ZDHHC20,RMND5A,FYTTD1,AZIN1,KNSTRN,PTPN14,BEGAIN,B3GNT5,SLC35C1,HAVCR1,OTUD6B,CD47,KCND1,CCND1,CNTRL,LPIN2,KCTD20,FAM83D,EDEM3,SLC27A3,STAT5B,MSRB3,EFNB3,CDS1,PHGDH,PHEX,CLDN4,THY1,CEP55,AMMECR1,GPSM2,TFAM,ATP13A3,PER3,MIGA1,ARL6IP1,CCNF,CASKIN1,BRSK1,ALS2CL,PREPL,LRRC8B,WWTR1,KHSRP,MYH6,WEE1,IL3RA,GPR180,DNAH3,CCDC88A,WDR47,ACTR6,C1orf116,OGFRL1,…	66
Cancer, Organismal Injury and Abnormalities	breast or gastric cancer	Breast or gastric cancer	0.0151	NEK2,FOXM1,SFRP1,ZNF678,NDE1,PLEKHH1,SNIP1,DGKD,RAD51AP1,SLC25A24,ZDHHC20,RMND5A,FYTTD1,C4orf3,KNSTRN,PTPN14,BEGAIN,B3GNT5,SLC35C1,HAVCR1,OTUD6B,MAPK6,HHIP,CD47,KCND1,RNF149,CCND1,CNTRL,KCTD20,FAM83D,SLC27A3,STAT5B,MSRB3,EFNB3,KIF20A,CDS1,PHGDH,GAN,PHEX,CLDN4,CEP55,AMMECR1,TFAM,ATP13A3,BTG2,IRF7,FKBP5,PER3,KLHL15,ARL6IP1,CASKIN1,ALS2CL,STK3,NEK10,PREPL,LRRC8B,WWTR1,KHSRP,MYH6,ANKRD52,WEE1,BAK1,IL…	83
Hereditary Disorder, Neurological Disease, Ophthalmic Disease, Organismal Injury and Abnormalities	autosomal recessive optic atrophy	Autosomal recessive optic atrophy	0.0158	CCDC88A,KNSTRN	2
Cellular Assembly and Organization	remodeling	Remodeling of actin cytoskeleton	0.0158	CCDC88A,BTG2	2
Cellular Assembly and Organization	quantity	Quantity of filaments	0.016	CCDC88A,PTPN14,NEK2	3
Developmental Disorder, Hereditary Disorder, Metabolic Disease, Organismal Injury and Abnormalities	congenital disorder of glycosylation type 2	Congenital disorder of glycosylation type 2	0.017	EDEM3,SLC35C1	2
Cellular Assembly and Organization	quantity	Quantity of nucleus	0.017	NEK2,MIS12	2
Cellular Response to Therapeutics	radioresistance	Radioresistance of tumor cell lines	0.017	CCND1,WWTR1	2
Cancer, Gastrointestinal Disease, Organismal Injury and Abnormalities	gastric cancer	Gastric cancer	0.0178	FOXM1,NDE1,SNIP1,RAD51AP1,SLC25A24,ZDHHC20,RMND5A,FYTTD1,KNSTRN,BEGAIN,B3GNT5,HAVCR1,OTUD6B,SLC35C1,HHIP,CD47,KCND1,CCND1,CNTRL,KCTD20,FAM83D,SLC27A3,STAT5B,MSRB3,EFNB3,CDS1,PHGDH,PHEX,CEP55,AMMECR1,TFAM,ATP13A3,PER3,ARL6IP1,CASKIN1,ALS2CL,PREPL,LRRC8B,KHSRP,MYH6,WEE1,BAK1,IL3RA,GPR180,DNAH3,CCDC88A,WDR47,ACTR6,OGFRL1,SLC17A5,CCNA2,AFAP1,CDK1,AMOTL1	54
Cellular Development, Connective Tissue Development and Function, Tissue Development	differentiation	Differentiation of adipoblasts	0.0181	SFRP1,WNT10B	2
Cell Cycle	interphase	Re-entry into interphase	0.0181	CCND1,FOXM1	2
Cell Cycle, Cellular Development, Connective Tissue Development and Function	senescence	Senescence of fibroblast cell lines	0.0181	RAD51AP1,BTG2,CENPA,FOXM1	4
Infectious Diseases, Organismal Injury and Abnormalities	tuberculosis	Tuberculosis	0.0182	PHGDH,PIK3IP1,IRF7,FKBP5,RHEBL1	5
Tissue Morphology	quantity	Quantity of tumor cell lines	0.0183	RAD51AP1,CCND1,STAT5B,CCNB1,FOXQ1,WNT10B	6
Cancer, Organismal Injury and Abnormalities	growth	Growth of tumor	0.019	CD47,IGFBP1,BTG2,CENPA,CCND1,CLDN4,FOXM1,SFRP1,CXCL5,STAT5B	10
Cell Cycle, Cellular Movement	cytokinesis	Cytokinesis of tumor cell lines	0.019	KIF20A,NEK2,CEP55	3
Cancer, Neurological Disease, Organismal Injury and Abnormalities	high grade astrocytoma	High grade astrocytoma	0.02	CHIC1,SPSB1,NEK2,FOXM1,AVL9,RBPMS2,TROAP,SLC4A7,BORA,NDE1,SNIP1,DGKD,TNFAIP8L1,ZDHHC20,FYTTD1,THOC7,CEMIP2,PTPN14,KPNA3,BEGAIN,NECAB2,SLC35C1,HAVCR1,KCND1,LPIN2,EDEM3,SLC27A3,STAT5B,MSRB3,EFNB3,KIF20A,AP1S3,ARL5B,PHGDH,MTMR9,CEP55,GPSM2,IRF7,PER3,KLHL15,SH3BP4,RHBDD1,CASKIN1,STK3,MIS12,PREPL,WWTR1,KHSRP,MYH6,ANKRD52,WEE1,IL3RA,IGFBP1,DNAH3,CCDC88A,SLC4A8,ACTR6,SUZ12,OGFRL1,CCDC47,ZNF697,CCNA2,CDK…	69
Cancer, Immunological Disease, Organismal Injury and Abnormalities	splenic cancer	Splenic cancer	0.0203	CCND1,STAT5B,IL3RA	3
Cell Signaling	smoothened signaling pathway	Smoothened signaling pathway	0.0206	SFRP1,HHIP	2
Cell-To-Cell Signaling and Interaction, Cellular Movement, Hematological System Development and Function, Immune Cell Trafficking	recruitment	Recruitment of leukocytes	0.0208	IRF7,SFRP1,CXCL5,THY1	4
Post-Translational Modification, Protein Folding	folding	Folding of protein	0.021	RAB7A,FKBP5,RP2	3
Gastrointestinal Disease, Hepatic System Disease, Organismal Injury and Abnormalities	liver lesion	Liver lesion	0.0212	NEK2,PRKAR2B,NEURL1B,FOXM1,AVL9,SFRP1,ZNF678,TROAP,SLC4A7,RAB7A,SLC25A24,TNFAIP8L1,PSKH1,CEMIP2,ORAI3,AIFM3,SLC35C1,HAVCR1,GAS2L3,MAPK6,HHIP,CD47,CCND1,CNTRL,LPIN2,KCTD20,FAM83D,MDFIC,COL13A1,STAT5B,MSRB3,PHGDH,PIK3IP1,CENPA,MTMR9,GAN,CLDN4,THY1,SMIM13,GPSM2,TFAM,ATP13A3,IRF7,MIGA1,SH3BP4,ARL6IP1,RHBDD1,CXCL5,SPRYD7,BRSK1,STK3,NEK10,TBCEL,PREPL,PALM3,LRRC8B,KHSRP,MYH6,WEE1,BAK1,IL3RA,CKAP2L,DNAH3…	73
Cell Cycle	aneuploidization	Aneuploidization of fibroblast cell lines	0.0213	FOXM1	1
Cell Cycle	G2/M phase transition	Arrest in G2/M phase transition of cervical cancer cell lines	0.0213	CCNA2	1
Cell Cycle	G2/M phase transition	Arrest in G2/M phase transition of melanoma cell lines	0.0213	CDK1	1
Cellular Assembly and Organization	association	Association of kinetochores	0.0213	NEK2	1
Cell Morphology, Cellular Function and Maintenance	autophagy	Autophagy of endothelial cell lines	0.0213	CCND1	1
Drug Metabolism, Endocrine System Development and Function, Lipid Metabolism, Small Molecule Biochemistry	binding	Binding of dexamethasone	0.0213	FKBP5	1
Carbohydrate Metabolism, Lipid Metabolism, Small Molecule Biochemistry	binding	Binding of phosphatidylinositol 3,5-diphosphate	0.0213	MTMR9	1
Cell Morphology, Cellular Compromise	binucleation	Binucleation of breast cancer cell lines	0.0213	NEK2	1
Cell Cycle, Connective Tissue Development and Function	cell cycle progression	Cell cycle progression of adipocytes	0.0213	CCND1	1
Cell-To-Cell Signaling and Interaction, Cellular Assembly and Organization, Hematological System Development and Function, Immune Cell Trafficking	cell-cell adhesion	Cell-cell adhesion of granulocytes	0.0213	THY1	1
Cardiovascular System Development and Function, Cell-To-Cell Signaling and Interaction, Cellular Assembly and Organization	cell-cell adhesion	Cell-cell adhesion of microvascular endothelial cells	0.0213	THY1	1
Cell Death and Survival, Cellular Function and Maintenance	clearance	Clearance of Staphylococcus aureus	0.0213	ARL5B	1
Cellular Assembly and Organization, Cellular Compromise	cleavage	Cleavage of centriole	0.0213	NEK2	1
Cell Death and Survival, Cellular Function and Maintenance	colony survival	Colony survival of lymphoma cell lines	0.0213	CCND1	1
Inflammatory Response	cytotoxic reaction	Cytotoxic reaction of prostate cell lines	0.0213	CD47	1
Cellular Assembly and Organization, Cellular Function and Maintenance	reassembly	Delay in reassembly of Golgi apparatus	0.0213	DGKD	1
Embryonic Development, Organismal Development, Tissue Development	development	Development of hair placode	0.0213	WNT10B	1
Cellular Development, Embryonic Development, Hair and Skin Development and Function, Organ Development, Organismal Development, Tissue Development	differentiation	Differentiation of squamous cell carcinoma cell lines	0.0213	THY1	1
Cellular Assembly and Organization	dissociation	Dissociation of centrosome	0.0213	NEK2	1
Developmental Disorder, Metabolic Disease, Neurological Disease, Organismal Injury and Abnormalities	encephalopathy due to defective mitochondrial and peroxisomal fission 1	Encephalopathy due to defective mitochondrial and peroxisomal fission 1	0.0213	CEP55	1
Organismal Injury and Abnormalities, Renal and Urological Disease	formation	Formation of renal cyst	0.0213	WWTR1	1
Embryonic Development, Organ Development, Organismal Development, Renal and Urological System Development and Function, Tissue Development	formation	Formation of renal tubule	0.0213	SFRP1	1
Cancer, Neurological Disease, Organismal Injury and Abnormalities	ganglioneuroma	Ganglioneuroma	0.0213	CCND1	1
Immunological Disease, Organismal Injury and Abnormalities	immunoparalysis	Immunoparalysis	0.0213	IL3RA	1
Infectious Diseases, Organismal Injury and Abnormalities	infection	Infection by Sindbis virus	0.0213	HAVCR1	1
Cardiovascular Disease, Developmental Disorder, Organismal Injury and Abnormalities	interauricular communication	Interauricular communication	0.0213	MYH6	1
Cellular Movement	invasion	Invasion of mesothelioma cell lines	0.0213	WWTR1	1
Cancer, Connective Tissue Disorders, Ophthalmic Disease, Organismal Injury and Abnormalities, Skeletal and Muscular Disorders	iritic melanoma	Iritic melanoma	0.0213	IL3RA	1
Developmental Disorder, Hereditary Disorder, Neurological Disease, Organismal Injury and Abnormalities	lissencephaly type 4	Lissencephaly type 4	0.0213	NDE1	1
Organ Morphology, Organismal Development, Reproductive System Development and Function	mass	Mass of testis	0.0213	IGFBP1	1
Cellular Movement	migration	Migration of PTC cells	0.0213	FOXM1	1
Cell Cycle, Hepatic System Development and Function	mitosis	Mitosis of hepatocytes	0.0213	CCND1	1
Cancer, Neurological Disease, Organismal Injury and Abnormalities	neurofibromatosis 1 associated malignant peripheral nerve sheath tumor	Neurofibromatosis 1 associated malignant peripheral nerve sheath tumor	0.0213	SUZ12	1
Cancer, Dermatological Diseases and Conditions, Developmental Disorder, Hereditary Disorder, Neurological Disease, Organismal Injury and Abnormalities	neurofibromatosis 2	Neurofibromatosis 2	0.0213	IGFBP1	1
Metabolic Disease, Neurological Disease, Organismal Injury and Abnormalities	neurometabolic disorder due to serine deficiency	Neurometabolic disorder due to serine deficiency	0.0213	PHGDH	1
Auditory and Vestibular System Development and Function, Cell Morphology, Cellular Assembly and Organization	orientation	Orientation of stereocilia bundles	0.0213	SFRP1	1
Cellular Development, Cellular Growth and Proliferation	outgrowth	Outgrowth of ovarian cancer cell lines	0.0213	CCND1	1
Hereditary Disorder, Neurological Disease, Ophthalmic Disease, Organ Morphology, Organismal Injury and Abnormalities, Psychological Disorders	PEHO syndrome	PEHO syndrome	0.0213	CCDC88A	1
Cell Death and Survival, Organismal Injury and Abnormalities, Renal and Urological Disease	quantity	Quantity of apoptotic kidney cell lines	0.0213	AIFM3	1
Cell-To-Cell Signaling and Interaction, Cellular Movement, Hematological System Development and Function, Immune Cell Trafficking, Nervous System Development and Function	recruitment	Recruitment of microglia	0.0213	IRF7	1
Cancer, Connective Tissue Disorders, Ophthalmic Disease, Organismal Injury and Abnormalities, Skeletal and Muscular Disorders	uveal melanoma	Recurrent uveal melanoma	0.0213	IL3RA	1
Cellular Assembly and Organization, Cellular Movement	scattering	Scattering of chromosomes	0.0213	CCNB1	1
Cellular Assembly and Organization, Cellular Function and Maintenance, Cellular Movement	scattering	Scattering of lysosome	0.0213	RAB7A	1
Cancer, Dermatological Diseases and Conditions, Organismal Injury and Abnormalities	cutaneous melanoma	Stage IB cutaneous melanoma	0.0213	IL3RA	1
Cancer, Dermatological Diseases and Conditions, Organismal Injury and Abnormalities	cutaneous melanoma	Stage IIA cutaneous melanoma	0.0213	IL3RA	1
Cell Morphology, Cellular Assembly and Organization, Cellular Compromise, Organismal Injury and Abnormalities	swelling	Swelling of cisternae	0.0213	BAK1	1
Cell Morphology, Hair and Skin Development and Function	transepithelial electrical resistance	Transepithelial electrical resistance of epithelial cell lines	0.0213	CLDN4	1
Cell Morphology, Hair and Skin Development and Function	transepithelial electrical resistance	Transepithelial electrical resistance of intestinal cell lines	0.0213	CLDN4	1
Cancer, DNA Replication, Recombination, and Repair, Developmental Disorder, Hematological Disease, Hereditary Disorder, Organismal Injury and Abnormalities	trisomy 8 myelodysplastic syndrome	Trisomy 8 myelodysplastic syndrome	0.0213	CCND1	1
Cell Morphology, Embryonic Development, Tissue Morphology	volume	Volume of embryonic cell lines	0.0213	WWTR1	1
Cell Morphology, Hair and Skin Development and Function, Tissue Morphology	volume	Volume of epithelial cell lines	0.0213	WWTR1	1
Cell Morphology, Renal and Urological System Development and Function, Tissue Morphology	volume	Volume of kidney cell lines	0.0213	WWTR1	1
Developmental Disorder, Hereditary Disorder, Organismal Injury and Abnormalities	Weaver syndrome	Weaver syndrome	0.0213	SUZ12	1
DNA Replication, Recombination, and Repair	metabolism	Metabolism of DNA	0.0216	CD47,TFAM,FOXM1,CCNA2,BAK1,WEE1,CDK1	7
Cellular Assembly and Organization	formation	Formation of nucleus	0.0217	CCND1,FOXM1,CDK1	3
Cell Cycle	G2/M phase	G2/M phase of tumor cell lines	0.0218	CCDC88A,FOXM1,WEE1,CCNB1	4
Cell Signaling, Post-Translational Modification	tyrosine phosphorylation	Tyrosine phosphorylation of protein	0.0218	CD47,PTPN14,NEK2,THY1	4
Cancer, Gastrointestinal Disease, Organismal Injury and Abnormalities	gastro-esophageal carcinoma	Gastro-esophageal carcinoma	0.0218	FOXM1,NDE1,SNIP1,RAD51AP1,SLC25A24,ZDHHC20,RMND5A,FYTTD1,KNSTRN,BEGAIN,B3GNT5,SLC35C1,HAVCR1,OTUD6B,CD47,KCND1,CCND1,CNTRL,KCTD20,FAM83D,SLC27A3,STAT5B,MSRB3,EFNB3,CDS1,PHGDH,PHEX,THY1,CEP55,AMMECR1,TFAM,ATP13A3,PER3,MIGA1,ARL6IP1,CASKIN1,BRSK1,ALS2CL,PREPL,LRRC8B,KHSRP,MYH6,WEE1,IL3RA,GPR180,DNAH3,CCDC88A,WDR47,ACTR6,C1orf116,OGFRL1,SLC17A5,CCNA2,AFAP1,AMOTL1	55
Cancer, Neurological Disease, Organismal Injury and Abnormalities	autonomic ganglion tumor	Autonomic ganglion tumor	0.0219	AMMECR1,CCND1	2
Gene Expression, RNA Post-Transcriptional Modification	binding	Binding of RNA	0.0219	CCNB1,CDK1	2
Cell Cycle	interphase	Interphase of fibroblasts	0.0219	CCND1,CCNB1	2
Cancer, Hematological Disease, Immunological Disease, Metabolic Disease, Organismal Injury and Abnormalities	light chain associated amyloidosis	Light chain associated amyloidosis	0.0219	CD47,CCND1	2
Cellular Development, Cellular Growth and Proliferation, Reproductive System Development and Function	proliferation	Proliferation of prostate cell lines	0.0219	SFRP1,WWTR1	2
Post-Translational Modification	phosphorylation	Phosphorylation of protein	0.0224	CD47,BRSK1,STK3,PTPN14,NEK2,NEK10,CCND1,WWTR1,THY1,CDK1	10
Protein Trafficking	targeting	Targeting of protein	0.023	AP1S3,PTPN14,RAB7A	3
Cell-To-Cell Signaling and Interaction, Cellular Assembly and Organization, Hematological System Development and Function, Immune Cell Trafficking	cell-cell contact	Cell-cell contact of leukocytes	0.0232	CD47,THY1	2
Cancer, Hematological Disease, Immunological Disease, Organismal Injury and Abnormalities	chronic myeloid leukemia	Chronic myeloid leukemia	0.0233	STAT5B,WEE1,CDK1,IL3RA,CKAP2L	5
Cancer, Organismal Injury and Abnormalities	head and neck neoplasia	Head and neck tumor	0.0236	CHIC1,SPSB1,NEK2,PRKAR2B,HSPA13,NEURL1B,FOXM1,SFRP1,RBPMS2,TROAP,BORA,NDE1,PLEKHH1,SNIP1,RASSF3,TNFAIP8L1,FYTTD1,PSKH1,AZIN1,KNSTRN,CEMIP2,RHEBL1,KPNA3,NECAB2,NECAP1,MAPK6,HHIP,CD47,KCND1,RNF149,CNTRL,MDFIC,SLC27A3,COL13A1,STAT5B,MSRB3,KIF20A,AP1S3,CDS1,MTMR9,GAN,CLDN4,THY1,SMIM13,CEP55,BTG2,GPSM2,TFAM,FAM110A,IRF7,FKBP5,PER3,MIGA1,RHBDD1,BRSK1,STK3,PREPL,PALM3,WWTR1,KHSRP,ANKRD52,BAK1,CKAP2L,GPR…	126
Cell Death and Survival, Organismal Injury and Abnormalities	cell death	Cell death of leukemia cell lines	0.0244	CD47,STK3,FKBP5,CCND1,STAT5B,DLEU2,WEE1,BAK1	8
Dermatological Diseases and Conditions, Developmental Disorder, Neurological Disease, Organismal Injury and Abnormalities	neurocutaneous syndrome	Neurocutaneous syndrome	0.0252	IGFBP1,CCND1,ELOVL4	3
Cell Death and Survival, Organismal Injury and Abnormalities	apoptosis	Apoptosis of leukemia cell lines	0.0253	CD47,STK3,FKBP5,CCND1,STAT5B,DLEU2,BAK1	7
Cell Death and Survival, Organismal Injury and Abnormalities	cell viability	Cell viability of dendritic cells	0.0259	BAK1,IL3RA	2
Lipid Metabolism, Small Molecule Biochemistry	metabolism	Metabolism of diacylglycerol	0.0259	CDS1,DGKD	2
Cancer, Organismal Injury and Abnormalities	pelvic cancer	Pelvic cancer	0.0267	CHIC1,SPSB1,NEK2,HSPA13,FOXM1,SFRP1,TROAP,BORA,NDE1,PLEKHH1,SNIP1,FYTTD1,KNSTRN,CEMIP2,KPNA3,NECAB2,NECAP1,MAPK6,HHIP,CD47,KCND1,RNF149,CNTRL,SLC27A3,COL13A1,STAT5B,MSRB3,KIF20A,CDS1,MTMR9,GAN,CLDN4,THY1,CEP55,GPSM2,TFAM,IRF7,FKBP5,PER3,MIGA1,BRSK1,STK3,PREPL,BTBD3,WWTR1,KHSRP,ANKRD52,GPR180,DNAH3,CCDC88A,SLC4A8,WDR47,ACTR6,C1orf116,SUZ12,SLC17A5,CCDC47,ZNF697,CCNA2,AFAP1,CDK1,AMOTL1,RP2,AVL9,ZNF…	97
Cell Cycle	S phase	S phase of tumor cell lines	0.0268	CCND1,FOXM1,CCNA2,CDK1	4
Cellular Movement, Hematological System Development and Function, Humoral Immune Response, Immune Cell Trafficking	cell movement	Cell movement of B lymphocytes	0.0272	CD47,EFNB3	2
Cancer, Gastrointestinal Disease, Hepatic System Disease, Organismal Injury and Abnormalities	growth	Growth of liver tumor	0.0272	CENPA,FOXM1	2
Cellular Development, Cellular Growth and Proliferation, Hematological System Development and Function, Hematopoiesis	proliferation	Proliferation of hematopoietic stem cells	0.0272	SUZ12,WNT10B	2
Cancer, Organismal Injury and Abnormalities	pelvic tumor	Pelvic tumor	0.0273	CHIC1,SPSB1,NEK2,HSPA13,FOXM1,SFRP1,TROAP,BORA,NDE1,PLEKHH1,SNIP1,FYTTD1,KNSTRN,CEMIP2,KPNA3,NECAB2,NECAP1,MAPK6,HHIP,CD47,KCND1,RNF149,CNTRL,SLC27A3,COL13A1,STAT5B,MSRB3,KIF20A,CDS1,MTMR9,GAN,CLDN4,THY1,CEP55,GPSM2,TFAM,IRF7,FKBP5,PER3,MIGA1,BRSK1,STK3,PREPL,BTBD3,WWTR1,KHSRP,ANKRD52,GPR180,DNAH3,CCDC88A,SLC4A8,WDR47,ACTR6,C1orf116,SUZ12,SLC17A5,CCDC47,ZNF697,CCNA2,AFAP1,CDK1,AMOTL1,RP2,AVL9,ZNF…	98
Cellular Development	differentiation	Differentiation of stem cells	0.0278	SUZ12,CCND1,SFRP1,WWTR1,CDK1	5
Cellular Movement	migration	Migration of breast cancer cell lines	0.0283	IGFBP1,CCDC88A,PTPN14,CEMIP2,CCND1,WWTR1,CXCL5,FOXQ1	8
Cell Cycle	G1/S phase transition	Arrest in G1/S phase transition of cervical cancer cell lines	0.0283	CCNA2	1
Cell Cycle	S/G2 phase transition	Arrest in S/G2 phase transition	0.0283	CDK1	1
Cell Cycle	cell cycle progression	Arrest in cell cycle progression of rhabdoid cell lines	0.0283	CCND1	1
Cellular Assembly and Organization	association	Association of polysomes	0.0283	KHSRP	1
Cellular Function and Maintenance	barrier function	Barrier function of tight junctions	0.0283	CLDN4	1
Carbohydrate Metabolism, Lipid Metabolism, Small Molecule Biochemistry	binding	Binding of phosphatidylinositol 3,4-diphosphate	0.0283	MTMR9	1
Carbohydrate Metabolism, Lipid Metabolism, Small Molecule Biochemistry	binding	Binding of phosphatidylinositol-3-phosphate	0.0283	MTMR9	1
Cell Cycle	cell division	Cell division of heart cells	0.0283	CCND1	1
Cell Cycle	cell division	Cell division of stem cells	0.0283	WWTR1	1
Cellular Growth and Proliferation	clonogenicity	Clonogenicity of breast cancer cell lines	0.0283	FOXM1	1
Cancer, Neurological Disease, Organismal Injury and Abnormalities	EGFRvIII mutation positive giant cell glioblastoma	EGFRvIII mutation positive giant cell glioblastoma	0.0283	IL3RA	1
Cancer, Neurological Disease, Organismal Injury and Abnormalities	EGFRvIII mutation positive gliosarcoma	EGFRvIII mutation positive gliosarcoma	0.0283	IL3RA	1
Cancer, Neurological Disease, Organismal Injury and Abnormalities	EGFRvIII mutation positive small cell glioblastoma	EGFRvIII mutation positive small cell glioblastoma	0.0283	IL3RA	1
Cellular Development	epithelial-mesenchymal transition	Epithelial-mesenchymal transition of prostate cell lines	0.0283	WWTR1	1
Cellular Development, Cellular Growth and Proliferation, Hematological System Development and Function, Hematopoiesis, Lymphoid Tissue Structure and Development, Tissue Development	formation	Formation of monocyte-derived dendritic cells	0.0283	CD47	1
Cancer, Organismal Injury and Abnormalities	growth	Growth of head and neck squamous cell carcinoma	0.0283	STAT5B	1
Cellular Development	immortalization	Immortalization of gonadal cell lines	0.0283	CCND1	1
Cellular Development	immortalization	Immortalization of granulosa cells	0.0283	CCND1	1
DNA Replication, Recombination, and Repair	synthesis	Initiation of synthesis of DNA	0.0283	CCNA2	1
Cardiovascular Disease, Organismal Injury and Abnormalities, Renal and Urological Disease	ischemic acute renal failure	Ischemic acute renal failure	0.0283	HAVCR1	1
Cardiovascular System Development and Function, Cellular Movement	migration	Migration of HCAEC cells	0.0283	IGFBP1	1
Cellular Movement, Hematological System Development and Function, Humoral Immune Response, Immune Cell Trafficking	migration	Migration of memory B cells	0.0283	EFNB3	1
Cancer, Cellular Response to Therapeutics, Organismal Injury and Abnormalities, Reproductive System Disease	paclitaxel resistance	Paclitaxel resistance of breast cancer cell lines	0.0283	FOXQ1	1
Cell Signaling, Vitamin and Mineral Metabolism	presence	Presence of Ca2+	0.0283	CD47	1
Humoral Immune Response, Protein Synthesis	production	Production of anti-DNA antibody	0.0283	IRF7	1
Cardiovascular System Development and Function, Cellular Development, Cellular Function and Maintenance, Cellular Growth and Proliferation, Organismal Development, Tissue Development	proliferation	Proliferation of HCAEC cells	0.0283	IGFBP1	1
Cellular Development, Cellular Growth and Proliferation, Connective Tissue Development and Function, Skeletal and Muscular System Development and Function, Tissue Development	proliferation	Proliferation of osteoclasts	0.0283	CCND1	1
Cancer, Neurological Disease, Organismal Injury and Abnormalities	radiotherapy associated malignant peripheral nerve sheath tumor	Radiotherapy associated malignant peripheral nerve sheath tumor	0.0283	SUZ12	1
Cell Cycle	replication	Replication of Chlamydophila pneumoniae CWL029	0.0283	IRF7	1
Cell Morphology, Hair and Skin Development and Function, Organ Morphology, Tissue Morphology	size	Size of keratinocytes	0.0283	FOXM1	1
Cancer, Neurological Disease, Organismal Injury and Abnormalities	sporadic malignant peripheral nerve sheath tumor	Sporadic malignant peripheral nerve sheath tumor	0.0283	SUZ12	1
Cancer, Dermatological Diseases and Conditions, Organismal Injury and Abnormalities	cutaneous melanoma	Stage IIB cutaneous melanoma	0.0283	IL3RA	1
Cell Signaling, Small Molecule Biochemistry	suppression	Suppression of nitric oxide	0.0283	CD47	1
Organismal Injury and Abnormalities	non-malignant disorder	Non-malignant disorder	0.0285	KIF20A,ARL5B,SPSB1,NEURL1B,SFRP1,THY1,SNIP1,RAD51AP1,BTG2,FAM110A,SLC25A24,CXCL5,KNSTRN,KPNA3,WEE1,BAK1,CKAP2L,IGFBP1,CCDC88A,CCND1,CCNA2,COL13A1,RTN4RL1,HOXD8,CDK1,CCNB1,FOXQ1	27
Cell Cycle	cell cycle progression	Arrest in cell cycle progression of breast cancer cell lines	0.0287	CCND1,FOXM1	2
Cancer, Organismal Injury and Abnormalities	head and neck cancer	Head and neck cancer	0.0288	CHIC1,SPSB1,NEK2,PRKAR2B,HSPA13,NEURL1B,FOXM1,SFRP1,RBPMS2,TROAP,BORA,NDE1,PLEKHH1,RASSF3,TNFAIP8L1,FYTTD1,PSKH1,AZIN1,KNSTRN,CEMIP2,RHEBL1,NECAB2,NECAP1,HHIP,MAPK6,CD47,KCND1,RNF149,CNTRL,MDFIC,SLC27A3,COL13A1,STAT5B,KIF20A,AP1S3,CDS1,MTMR9,GAN,CLDN4,THY1,SMIM13,CEP55,BTG2,GPSM2,TFAM,FAM110A,IRF7,FKBP5,PER3,MIGA1,RHBDD1,BRSK1,STK3,PREPL,PALM3,WWTR1,KHSRP,ANKRD52,BAK1,CKAP2L,GPR180,DNAH3,CCDC88A,…	119
DNA Replication, Recombination, and Repair	replication	DNA replication	0.0292	TFAM,FOXM1,CCNA2,WEE1,CDK1	5
DNA Replication, Recombination, and Repair	repair	Repair of DNA	0.0294	RASSF3,BTG2,CCND1,FOXM1,OTUD6B,WEE1,CDK1	7
Cellular Movement	cell movement	Cell movement of cervical cancer cell lines	0.0296	CCDC88A,PTPN14,RAB7A,DGKD	4
Cell Death and Survival, Organismal Injury and Abnormalities	apoptosis	Apoptosis of thyroid tumor cell lines	0.0301	CCND1,BAK1	2
Cell Death and Survival, Reproductive System Development and Function	cell viability	Cell viability of breast cell lines	0.0301	BTG2,BAK1	2
Cellular Movement	migration	Migration of mammary tumor cells	0.0301	CCDC88A,SH3BP4	2
Cellular Development	differentiation	Differentiation of tumor cell lines	0.031	BTG2,PRKAR2B,CCND1,HAVCR1,THY1,HOXD8	6
Cancer, Endocrine System Disorders, Organismal Injury and Abnormalities	anaplastic thyroid carcinoma	Anaplastic thyroid carcinoma	0.0315	IGFBP1,CD47,NEK2,AIFM3,COL13A1,CEP55,NDE1	7
Cell Cycle	M phase	M phase of cervical cancer cell lines	0.0315	KIF20A,FOXM1,CEP55	3
Cell Cycle	senescence	Senescence of breast cancer cell lines	0.0316	KIF20A,FOXM1	2
Cell Death and Survival	cell viability	Cell viability	0.0322	STK3,PIK3IP1,CENPA,FOXM1,CLDN4,SFRP1,POLR1F,SLC35C1,WEE1,BAK1,IL3RA,GPR180,CD47,RAB7A,BTG2,TFAM,FKBP5,CCND1,CCDC47,CCNA2,STAT5B,CDK1,CCNB1	23

## Sheet: S5C
Table S5C. Signaling pathway analysis results for genes differentially expressed upon MYBL2 and FOXM1 (siBoth) knockdown
Categories	Functions	Diseases or Functions Annotation	p-Value	Genes	# of genes
Cancer, Organismal Injury and Abnormalities	abdominal adenocarcinoma	Abdominal adenocarcinoma	1.78e-28	NTSR1,CLDN3,RALGAPA2,ICE2,DBF4,KIF20B,BORA,NDE1,INSYN1,CARD11,SNAI2,SPEG,SHOX2,TOP2A,NECTIN1,PDZD7,CLMP,DDIT4L,SAMD9L,DNAJB5,ZNF714,DENND2A,LRFN1,DEPDC1,PPP2R3A,PTCH2,BMERB1,SELENOM,ZNF138,FGGY,FBLIM1,RMI1,GPR162,UNC13D,CYB5R1,PLEKHB1,ITIH5,BST1,FCF1,RDH11,MXD3,TTC21A,TPM3,SAPCD2,EXOC3L2,PTP4A1,FZD8,NLRP1,HOXD8,YAP1,SKA3,REEP3,SLC16A3,CABLES1,RRM2,MYO1C,RUNX1,MARCKSL1,NDRG4,ANO9,STK36,BTN2A1,PRR1…	986
Cancer, Gastrointestinal Disease, Organismal Injury and Abnormalities	intestinal carcinoma	Intestinal carcinoma	2.11e-27	NTSR1,RALGAPA2,ICE2,DBF4,KIF20B,BORA,NDE1,INSYN1,CARD11,SPEG,SHOX2,TOP2A,NECTIN1,PDZD7,CLMP,SAMD9L,ZNF714,DENND2A,LRFN1,DEPDC1,PPP2R3A,PTCH2,BMERB1,SELENOM,ZNF138,FGGY,FBLIM1,RMI1,GPR162,UNC13D,CYB5R1,PLEKHB1,ITIH5,BST1,FCF1,RDH11,MXD3,TTC21A,TPM3,SAPCD2,EXOC3L2,FZD8,NLRP1,YAP1,SKA3,REEP3,SLC16A3,CABLES1,RRM2,MYO1C,RUNX1,MARCKSL1,NDRG4,ANO9,STK36,BTN2A1,PRR11,TTLL11,MFAP3,VSTM2L,TMEM130,TGFB2,SMY…	876
Cancer, Gastrointestinal Disease, Organismal Injury and Abnormalities	intestinal adenocarcinoma	Intestinal adenocarcinoma	2.14e-27	NTSR1,RALGAPA2,ICE2,DBF4,KIF20B,BORA,NDE1,INSYN1,CARD11,SPEG,SHOX2,TOP2A,NECTIN1,PDZD7,CLMP,SAMD9L,ZNF714,DENND2A,LRFN1,DEPDC1,PPP2R3A,PTCH2,BMERB1,SELENOM,ZNF138,FGGY,FBLIM1,RMI1,GPR162,UNC13D,CYB5R1,PLEKHB1,ITIH5,BST1,FCF1,RDH11,MXD3,TTC21A,TPM3,SAPCD2,EXOC3L2,FZD8,NLRP1,YAP1,SKA3,REEP3,SLC16A3,CABLES1,RRM2,MYO1C,RUNX1,MARCKSL1,NDRG4,ANO9,STK36,BTN2A1,PRR11,TTLL11,MFAP3,VSTM2L,TMEM130,TGFB2,SMY…	871
Cancer, Gastrointestinal Disease, Organismal Injury and Abnormalities	gastrointestinal carcinoma	Gastrointestinal carcinoma	2.31e-27	NTSR1,RALGAPA2,ICE2,DBF4,KIF20B,BORA,NDE1,INSYN1,CARD11,SNAI2,RAB27B,SPEG,SHOX2,AZIN1,TOP2A,NECTIN1,PDZD7,CLMP,DDIT4L,SAMD9L,DNAJB5,ZNF714,DENND2A,LRFN1,DEPDC1,PPP2R3A,PTCH2,BMERB1,SELENOM,ZNF138,FGGY,FBLIM1,RMI1,GPR162,UNC13D,CYB5R1,PLEKHB1,ITIH5,BST1,FCF1,RDH11,MXD3,TTC21A,TPM3,SAPCD2,EXOC3L2,FZD8,NLRP1,YAP1,SKA3,REEP3,SLC16A3,CABLES1,RRM2,MYO1C,RUNX1,MARCKSL1,NDRG4,ANO9,STK36,BTN2A1,PRR11,TTLL…	925
Cancer, Gastrointestinal Disease, Organismal Injury and Abnormalities	large intestine carcinoma	Large intestine carcinoma	2.78e-27	NTSR1,RALGAPA2,ICE2,DBF4,KIF20B,BORA,NDE1,INSYN1,CARD11,SPEG,SHOX2,TOP2A,NECTIN1,PDZD7,CLMP,SAMD9L,ZNF714,DENND2A,LRFN1,DEPDC1,PPP2R3A,PTCH2,BMERB1,SELENOM,ZNF138,FGGY,FBLIM1,RMI1,GPR162,UNC13D,CYB5R1,PLEKHB1,ITIH5,BST1,FCF1,RDH11,MXD3,TTC21A,TPM3,SAPCD2,EXOC3L2,FZD8,NLRP1,YAP1,SKA3,REEP3,SLC16A3,CABLES1,MYO1C,RUNX1,MARCKSL1,NDRG4,ANO9,STK36,BTN2A1,PRR11,TTLL11,MFAP3,VSTM2L,TMEM130,TGFB2,SMYD3,DL…	875
Cancer, Gastrointestinal Disease, Organismal Injury and Abnormalities	large intestine adenocarcinoma	Large intestine adenocarcinoma	3.01e-27	NTSR1,RALGAPA2,ICE2,DBF4,KIF20B,BORA,NDE1,INSYN1,CARD11,SPEG,SHOX2,TOP2A,NECTIN1,PDZD7,CLMP,SAMD9L,ZNF714,DENND2A,LRFN1,DEPDC1,PPP2R3A,PTCH2,BMERB1,SELENOM,ZNF138,FGGY,FBLIM1,RMI1,GPR162,UNC13D,CYB5R1,PLEKHB1,ITIH5,BST1,FCF1,RDH11,MXD3,TTC21A,TPM3,SAPCD2,EXOC3L2,FZD8,NLRP1,YAP1,SKA3,REEP3,SLC16A3,CABLES1,MYO1C,RUNX1,MARCKSL1,NDRG4,ANO9,STK36,BTN2A1,PRR11,TTLL11,MFAP3,VSTM2L,TMEM130,TGFB2,SMYD3,DL…	870
Cancer, Organismal Injury and Abnormalities	adenocarcinoma	Adenocarcinoma	1e-26	NTSR1,CLDN3,RALGAPA2,ICE2,DBF4,KIF20B,BORA,NDE1,INSYN1,CARD11,SNAI2,SPEG,SHOX2,TOP2A,NECTIN1,PDZD7,CLMP,DDIT4L,SAMD9L,DNAJB5,ZNF714,DENND2A,LRFN1,DEPDC1,PPP2R3A,PTCH2,BMERB1,SELENOM,ZNF138,FGGY,FBLIM1,RMI1,RPL22L1,GPR162,UNC13D,CYB5R1,PLEKHB1,ITIH5,BST1,FCF1,RDH11,MXD3,TTC21A,TPM3,SAPCD2,EXOC3L2,PTP4A1,FZD8,NLRP1,HOXD8,YAP1,SKA3,REEP3,SLC16A3,CABLES1,RRM2,MYO1C,RUNX1,MARCKSL1,NDRG4,ANO9,STK36,BTN…	996
Cancer, Organismal Injury and Abnormalities	nonhematologic malignant neoplasm	Nonhematologic malignant neoplasm	1.02e-26	NTSR1,CLDN3,RALGAPA2,ICE2,DBF4,KIF20B,BORA,NDE1,INSYN1,CARD11,SNAI2,RAB27B,SPEG,SHOX2,AZIN1,RAP2A,TOP2A,NECTIN1,PDZD7,CLMP,DDIT4L,SAMD9L,DNAJB5,ZNF714,DENND2A,LRFN1,DEPDC1,PPP2R3A,PTCH2,BMERB1,SELENOM,ZNF138,FGGY,FBLIM1,RMI1,RPL22L1,GPR162,UNC13D,CYB5R1,PLEKHB1,ITIH5,BST1,FCF1,RDH11,MXD3,TTC21A,TPM3,SAPCD2,EXOC3L2,PTP4A1,FZD8,NLRP1,HOXD8,YAP1,SKA3,REEP3,SLC16A3,CABLES1,RRM2,MYO1C,RUNX1,MARCKSL1,N…	1080
Cancer, Organismal Injury and Abnormalities	non-hematological solid tumor	Non-hematological solid tumor	2.69e-26	NTSR1,CLDN3,RALGAPA2,ICE2,DBF4,KIF20B,BORA,NDE1,INSYN1,CARD11,SNAI2,RAB27B,SPEG,SHOX2,AZIN1,RAP2A,TOP2A,NECTIN1,PDZD7,CLMP,DDIT4L,SAMD9L,DNAJB5,ZNF714,DENND2A,LRFN1,DEPDC1,PPP2R3A,PTCH2,BMERB1,SELENOM,ZNF138,FGGY,FBLIM1,RMI1,RPL22L1,GPR162,UNC13D,CYB5R1,PLEKHB1,ITIH5,BST1,FCF1,RDH11,MXD3,TTC21A,TPM3,SAPCD2,EXOC3L2,PTP4A1,FZD8,NLRP1,HOXD8,YAP1,SKA3,REEP3,SLC16A3,CABLES1,RRM2,MYO1C,RUNX1,MARCKSL1,N…	1081
Cancer, Gastrointestinal Disease, Organismal Injury and Abnormalities	gastrointestinal adenocarcinoma	Gastrointestinal adenocarcinoma	5.07e-26	NTSR1,RALGAPA2,ICE2,DBF4,KIF20B,BORA,NDE1,INSYN1,CARD11,SNAI2,SPEG,SHOX2,TOP2A,NECTIN1,PDZD7,CLMP,DDIT4L,SAMD9L,ZNF714,DENND2A,LRFN1,DEPDC1,PPP2R3A,PTCH2,BMERB1,SELENOM,ZNF138,FGGY,FBLIM1,RMI1,GPR162,UNC13D,CYB5R1,PLEKHB1,ITIH5,BST1,FCF1,RDH11,MXD3,TTC21A,TPM3,SAPCD2,EXOC3L2,FZD8,NLRP1,YAP1,SKA3,REEP3,SLC16A3,CABLES1,RRM2,MYO1C,RUNX1,MARCKSL1,NDRG4,ANO9,STK36,BTN2A1,PRR11,TTLL11,MFAP3,VSTM2L,TMEM…	889
Cancer, Organismal Injury and Abnormalities	abdominal carcinoma	Abdominal carcinoma	2e-25	NTSR1,CLDN3,RALGAPA2,ICE2,DBF4,KIF20B,BORA,NDE1,INSYN1,CARD11,SNAI2,RAB27B,SPEG,SHOX2,TOP2A,NECTIN1,PDZD7,CLMP,DDIT4L,SAMD9L,DNAJB5,ZNF714,DENND2A,LRFN1,DEPDC1,PPP2R3A,PTCH2,BMERB1,SELENOM,ZNF138,FGGY,FBLIM1,RMI1,GPR162,UNC13D,CYB5R1,PLEKHB1,ITIH5,BST1,FCF1,RDH11,MXD3,TTC21A,TPM3,SAPCD2,EXOC3L2,PTP4A1,FZD8,NLRP1,HOXD8,YAP1,SKA3,REEP3,SLC16A3,CABLES1,RRM2,MYO1C,RUNX1,MARCKSL1,NDRG4,ANO9,STK36,BTN2…	1016
Cancer, Organismal Injury and Abnormalities	non-melanoma solid tumor	Non-melanoma solid tumor	4.81e-25	NTSR1,CLDN3,RALGAPA2,ICE2,DBF4,KIF20B,BORA,NDE1,INSYN1,CARD11,SNAI2,RAB27B,SPEG,SHOX2,AZIN1,RAP2A,TOP2A,NECTIN1,PDZD7,CLMP,DDIT4L,SAMD9L,DNAJB5,ZNF714,DENND2A,LRFN1,DEPDC1,PPP2R3A,PTCH2,BMERB1,SELENOM,ZNF138,FGGY,FBLIM1,RMI1,RPL22L1,GPR162,UNC13D,CYB5R1,PLEKHB1,ITIH5,BST1,FCF1,RDH11,MXD3,TTC21A,TPM3,SAPCD2,EXOC3L2,PTP4A1,FZD8,NLRP1,HOXD8,YAP1,SKA3,REEP3,SLC16A3,CABLES1,RRM2,MYO1C,RUNX1,MARCKSL1,N…	1076
Cancer, Gastrointestinal Disease, Organismal Injury and Abnormalities	neoplasia	Gastrointestinal tumor	7.4e-25	NTSR1,CLDN3,RALGAPA2,ICE2,DBF4,KIF20B,NDE1,BORA,INSYN1,CARD11,SNAI2,RAB27B,SPEG,SHOX2,AZIN1,TOP2A,NECTIN1,PDZD7,CLMP,DDIT4L,SAMD9L,DNAJB5,ZNF714,DENND2A,LRFN1,DEPDC1,PPP2R3A,PTCH2,BMERB1,SELENOM,ZNF138,FGGY,FBLIM1,RMI1,GPR162,UNC13D,CYB5R1,PLEKHB1,ITIH5,BST1,FCF1,RDH11,MXD3,TTC21A,TPM3,SAPCD2,EXOC3L2,FZD8,NLRP1,YAP1,SKA3,REEP3,SLC16A3,CABLES1,RRM2,MYO1C,RUNX1,MARCKSL1,NDRG4,ANO9,STK36,BTN2A1,PRR1…	945
Cancer, Gastrointestinal Disease, Organismal Injury and Abnormalities	gastrointestinal tract cancer	Gastrointestinal tract cancer	7.48e-25	NTSR1,CLDN3,RALGAPA2,ICE2,DBF4,KIF20B,BORA,NDE1,INSYN1,CARD11,SNAI2,RAB27B,SPEG,SHOX2,AZIN1,TOP2A,NECTIN1,PDZD7,CLMP,DDIT4L,SAMD9L,DNAJB5,ZNF714,DENND2A,LRFN1,DEPDC1,PPP2R3A,PTCH2,BMERB1,SELENOM,ZNF138,FGGY,FBLIM1,RMI1,GPR162,UNC13D,CYB5R1,PLEKHB1,ITIH5,BST1,FCF1,RDH11,MXD3,TTC21A,TPM3,SAPCD2,EXOC3L2,FZD8,NLRP1,YAP1,SKA3,REEP3,SLC16A3,CABLES1,RRM2,MYO1C,RUNX1,MARCKSL1,NDRG4,ANO9,STK36,BTN2A1,PRR1…	943
Cancer, Gastrointestinal Disease, Organismal Injury and Abnormalities	malignant neoplasm of large intestine	Malignant neoplasm of large intestine	1.27e-24	NTSR1,CLDN3,RALGAPA2,ICE2,DBF4,KIF20B,BORA,NDE1,INSYN1,CARD11,SNAI2,SPEG,SHOX2,TOP2A,NECTIN1,PDZD7,CLMP,SAMD9L,ZNF714,DENND2A,LRFN1,DEPDC1,PPP2R3A,PTCH2,BMERB1,SELENOM,ZNF138,FGGY,FBLIM1,RMI1,GPR162,UNC13D,CYB5R1,PLEKHB1,ITIH5,BST1,FCF1,RDH11,MXD3,TTC21A,TPM3,SAPCD2,EXOC3L2,FZD8,NLRP1,YAP1,SKA3,REEP3,SLC16A3,CABLES1,RRM2,MYO1C,RUNX1,MARCKSL1,NDRG4,ANO9,STK36,BTN2A1,PRR11,TTLL11,MFAP3,VSTM2L,TMEM1…	896
Cancer, Gastrointestinal Disease, Organismal Injury and Abnormalities	large intestine neoplasm	Large intestine neoplasm	2.59e-24	NTSR1,CLDN3,RALGAPA2,ICE2,DBF4,KIF20B,BORA,NDE1,INSYN1,CARD11,SNAI2,SPEG,SHOX2,TOP2A,NECTIN1,PDZD7,CLMP,SAMD9L,ZNF714,DENND2A,LRFN1,DEPDC1,PPP2R3A,PTCH2,BMERB1,SELENOM,ZNF138,FGGY,FBLIM1,RMI1,GPR162,UNC13D,CYB5R1,PLEKHB1,ITIH5,BST1,FCF1,RDH11,MXD3,TTC21A,TPM3,SAPCD2,EXOC3L2,FZD8,NLRP1,YAP1,SKA3,REEP3,SLC16A3,CABLES1,RRM2,MYO1C,RUNX1,MARCKSL1,NDRG4,ANO9,STK36,BTN2A1,PRR11,TTLL11,MFAP3,VSTM2L,TMEM1…	897
Cancer, Gastrointestinal Disease, Organismal Injury and Abnormalities	intestinal tumor	Intestinal tumor	2.87e-24	NTSR1,CLDN3,RALGAPA2,ICE2,DBF4,KIF20B,BORA,NDE1,INSYN1,CARD11,SNAI2,SPEG,SHOX2,TOP2A,NECTIN1,PDZD7,CLMP,SAMD9L,ZNF714,DENND2A,LRFN1,DEPDC1,PPP2R3A,PTCH2,BMERB1,SELENOM,ZNF138,FGGY,FBLIM1,RMI1,GPR162,UNC13D,CYB5R1,PLEKHB1,ITIH5,BST1,FCF1,RDH11,MXD3,TTC21A,TPM3,SAPCD2,EXOC3L2,FZD8,NLRP1,YAP1,SKA3,REEP3,SLC16A3,CABLES1,RRM2,MYO1C,RUNX1,MARCKSL1,NDRG4,ANO9,STK36,BTN2A1,PRR11,TTLL11,MFAP3,VSTM2L,TMEM1…	898
Cancer, Gastrointestinal Disease, Organismal Injury and Abnormalities	digestive organ tumor	Digestive organ tumor	1.05e-23	NTSR1,CLDN3,RALGAPA2,ICE2,DBF4,KIF20B,BORA,NDE1,INSYN1,CARD11,SNAI2,RAB27B,SPEG,SHOX2,AZIN1,TOP2A,NECTIN1,PDZD7,CLMP,DDIT4L,SAMD9L,DNAJB5,ZNF714,DENND2A,LRFN1,DEPDC1,PPP2R3A,PTCH2,BMERB1,SELENOM,ZNF138,FGGY,FBLIM1,RMI1,GPR162,UNC13D,CYB5R1,PLEKHB1,ITIH5,BST1,FCF1,RDH11,MXD3,TTC21A,TPM3,SAPCD2,EXOC3L2,FZD8,NLRP1,HOXD8,YAP1,SKA3,REEP3,SLC16A3,CABLES1,RRM2,MYO1C,RUNX1,MARCKSL1,NDRG4,ANO9,STK36,BTN2A…	1000
Cancer, Organismal Injury and Abnormalities	carcinoma	Carcinoma	1.37e-23	NTSR1,CLDN3,RALGAPA2,ICE2,DBF4,KIF20B,BORA,NDE1,INSYN1,CARD11,SNAI2,RAB27B,SPEG,SHOX2,AZIN1,TOP2A,NECTIN1,PDZD7,CLMP,DDIT4L,SAMD9L,DNAJB5,ZNF714,DENND2A,LRFN1,DEPDC1,PPP2R3A,PTCH2,BMERB1,SELENOM,ZNF138,FGGY,FBLIM1,RMI1,RPL22L1,GPR162,UNC13D,CYB5R1,PLEKHB1,ITIH5,BST1,FCF1,RDH11,MXD3,TTC21A,TPM3,SAPCD2,EXOC3L2,PTP4A1,FZD8,NLRP1,HOXD8,YAP1,SKA3,REEP3,SLC16A3,CABLES1,RRM2,MYO1C,RUNX1,MARCKSL1,NDRG4,A…	1066
Cancer, Organismal Injury and Abnormalities	tumorigenesis	Tumorigenesis of tissue	1.73e-23	NTSR1,CLDN3,RALGAPA2,ICE2,DBF4,KIF20B,BORA,NDE1,INSYN1,CARD11,SNAI2,RAB27B,SPEG,SHOX2,AZIN1,TOP2A,NECTIN1,PDZD7,CLMP,DDIT4L,SAMD9L,DNAJB5,ZNF714,DENND2A,LRFN1,DEPDC1,PPP2R3A,PTCH2,BMERB1,SELENOM,ZNF138,FGGY,FBLIM1,RMI1,RPL22L1,GPR162,UNC13D,CYB5R1,PLEKHB1,ITIH5,BST1,FCF1,RDH11,MXD3,TTC21A,TPM3,SAPCD2,EXOC3L2,PTP4A1,FZD8,NLRP1,HOXD8,YAP1,SKA3,REEP3,SLC16A3,CABLES1,RRM2,MYO1C,RUNX1,MARCKSL1,NDRG4,A…	1068
Cancer, Gastrointestinal Disease, Organismal Injury and Abnormalities	digestive system cancer	Digestive system cancer	3.48e-23	NTSR1,CLDN3,RALGAPA2,ICE2,DBF4,KIF20B,BORA,NDE1,INSYN1,CARD11,SNAI2,RAB27B,SPEG,SHOX2,AZIN1,TOP2A,NECTIN1,PDZD7,CLMP,DDIT4L,SAMD9L,DNAJB5,ZNF714,DENND2A,LRFN1,DEPDC1,PPP2R3A,PTCH2,BMERB1,SELENOM,ZNF138,FGGY,FBLIM1,RMI1,GPR162,UNC13D,CYB5R1,PLEKHB1,ITIH5,BST1,FCF1,RDH11,MXD3,TTC21A,TPM3,SAPCD2,EXOC3L2,FZD8,NLRP1,HOXD8,YAP1,SKA3,REEP3,SLC16A3,CABLES1,RRM2,MYO1C,RUNX1,MARCKSL1,NDRG4,ANO9,STK36,BTN2A…	989
Cancer, Organismal Injury and Abnormalities	abdominal cancer	Abdominal cancer	4.2e-23	NTSR1,CLDN3,RALGAPA2,ICE2,DBF4,KIF20B,BORA,NDE1,INSYN1,CARD11,SNAI2,RAB27B,SPEG,SHOX2,TOP2A,NECTIN1,PDZD7,CLMP,DDIT4L,SAMD9L,DNAJB5,ZNF714,DENND2A,LRFN1,DEPDC1,PPP2R3A,PTCH2,BMERB1,SELENOM,ZNF138,FGGY,FBLIM1,RMI1,GPR162,UNC13D,CYB5R1,PLEKHB1,ITIH5,BST1,FCF1,RDH11,MXD3,TTC21A,TPM3,SAPCD2,EXOC3L2,PTP4A1,FZD8,NLRP1,HOXD8,YAP1,SKA3,REEP3,SLC16A3,CABLES1,RRM2,MYO1C,RUNX1,MARCKSL1,NDRG4,ANO9,STK36,BTN2…	1030
Cancer, Organismal Injury and Abnormalities	malignant solid tumor	Malignant solid tumor	8.67e-23	NTSR1,CLDN3,RALGAPA2,ICE2,DBF4,KIF20B,BORA,NDE1,INSYN1,CARD11,SNAI2,RAB27B,SPEG,SHOX2,AZIN1,RAP2A,TOP2A,NECTIN1,PDZD7,CLMP,DDIT4L,SAMD9L,DNAJB5,ZNF714,DENND2A,LRFN1,DEPDC1,PPP2R3A,PTCH2,BMERB1,SELENOM,ZNF138,FGGY,FBLIM1,RMI1,RPL22L1,GPR162,UNC13D,CYB5R1,PLEKHB1,ITIH5,BST1,FCF1,RDH11,MXD3,TTC21A,TPM3,SAPCD2,EXOC3L2,PTP4A1,FZD8,NLRP1,HOXD8,YAP1,SKA3,REEP3,SLC16A3,CABLES1,RRM2,MYO1C,RUNX1,MARCKSL1,N…	1085
Cancer, Organismal Injury and Abnormalities	solid tumor	Solid tumor	1.48e-22	NTSR1,CLDN3,RALGAPA2,ICE2,DBF4,KIF20B,BORA,NDE1,INSYN1,CARD11,SNAI2,RAB27B,SPEG,SHOX2,AZIN1,RAP2A,TOP2A,NECTIN1,PDZD7,CLMP,DDIT4L,SAMD9L,DNAJB5,ZNF714,DENND2A,LRFN1,DEPDC1,PPP2R3A,PTCH2,BMERB1,SELENOM,ZNF138,FGGY,FBLIM1,RMI1,RPL22L1,GPR162,UNC13D,CYB5R1,PLEKHB1,ITIH5,BST1,FCF1,RDH11,MXD3,TTC21A,TPM3,SAPCD2,EXOC3L2,PTP4A1,FZD8,NLRP1,HOXD8,YAP1,SKA3,REEP3,SLC16A3,CABLES1,RRM2,MYO1C,RUNX1,MARCKSL1,N…	1087
Organismal Injury and Abnormalities	abdominal lesion	Abdominal lesion	1.54e-22	NTSR1,CLDN3,RALGAPA2,ICE2,DBF4,KIF20B,BORA,NDE1,INSYN1,CARD11,SNAI2,RAB27B,SPEG,SHOX2,TOP2A,NECTIN1,PDZD7,CLMP,DDIT4L,SAMD9L,DNAJB5,ZNF714,DENND2A,LRFN1,DEPDC1,PPP2R3A,PTCH2,BMERB1,SELENOM,ZNF138,FGGY,FBLIM1,RMI1,GPR162,UNC13D,CYB5R1,PLEKHB1,ITIH5,BST1,FCF1,RDH11,MXD3,TTC21A,TPM3,SAPCD2,EXOC3L2,PTP4A1,FZD8,NLRP1,HOXD8,YAP1,SKA3,REEP3,SLC16A3,CABLES1,RRM2,MYO1C,RUNX1,MARCKSL1,NDRG4,ANO9,STK36,BTN2…	1036
Cancer, Organismal Injury and Abnormalities	abdominal neoplasm	Abdominal neoplasm	2.46e-22	NTSR1,CLDN3,RALGAPA2,ICE2,DBF4,KIF20B,BORA,NDE1,INSYN1,CARD11,SNAI2,RAB27B,SPEG,SHOX2,TOP2A,NECTIN1,PDZD7,CLMP,DDIT4L,SAMD9L,DNAJB5,ZNF714,DENND2A,LRFN1,DEPDC1,PPP2R3A,PTCH2,BMERB1,SELENOM,ZNF138,FGGY,FBLIM1,RMI1,GPR162,UNC13D,CYB5R1,PLEKHB1,ITIH5,BST1,FCF1,RDH11,MXD3,TTC21A,TPM3,SAPCD2,EXOC3L2,PTP4A1,FZD8,NLRP1,HOXD8,YAP1,SKA3,REEP3,SLC16A3,CABLES1,RRM2,MYO1C,RUNX1,MARCKSL1,NDRG4,ANO9,STK36,BTN2…	1035
Cancer, Organismal Injury and Abnormalities	head and neck neoplasia	Head and neck tumor	2.86e-22	NTSR1,CLDN3,RALGAPA2,ICE2,DBF4,KIF20B,BORA,NDE1,INSYN1,CARD11,SNAI2,RAB27B,SPEG,SHOX2,AZIN1,RAP2A,TOP2A,NECTIN1,PDZD7,CLMP,SAMD9L,DNAJB5,ZNF714,DENND2A,LRFN1,DEPDC1,PPP2R3A,PTCH2,BMERB1,SELENOM,FGGY,FBLIM1,RMI1,RPL22L1,GPR162,UNC13D,CYB5R1,PLEKHB1,ITIH5,BST1,FCF1,RDH11,MXD3,TTC21A,TPM3,SAPCD2,EXOC3L2,PTP4A1,FZD8,NLRP1,HOXD8,YAP1,SKA3,REEP3,SLC16A3,CABLES1,RRM2,MYO1C,RUNX1,MARCKSL1,NDRG4,ANO9,STK3…	979
Cancer, Organismal Injury and Abnormalities	formation	Formation of solid tumor	5.24e-22	NTSR1,CLDN3,RALGAPA2,ICE2,DBF4,KIF20B,BORA,NDE1,INSYN1,CARD11,SNAI2,SPEG,SHOX2,RAP2A,TOP2A,NECTIN1,PDZD7,DDIT4L,SAMD9L,DNAJB5,ZNF714,DENND2A,LRFN1,DEPDC1,PPP2R3A,PTCH2,BMERB1,SELENOM,ZNF138,FGGY,FBLIM1,RMI1,RPL22L1,GPR162,UNC13D,CYB5R1,PLEKHB1,ITIH5,BST1,MXD3,TTC21A,TPM3,SAPCD2,EXOC3L2,PTP4A1,FZD8,NLRP1,HOXD8,YAP1,SKA3,REEP3,SLC16A3,CABLES1,RRM2,MYO1C,RUNX1,MARCKSL1,NDRG4,ANO9,STK36,BTN2A1,PRR11,…	965
Cancer, Organismal Injury and Abnormalities	intraabdominal organ tumor	Intraabdominal organ tumor	2.46e-21	NTSR1,CLDN3,RALGAPA2,ICE2,DBF4,KIF20B,BORA,NDE1,INSYN1,CARD11,SNAI2,RAB27B,SPEG,SHOX2,TOP2A,NECTIN1,PDZD7,CLMP,DDIT4L,SAMD9L,DNAJB5,ZNF714,DENND2A,LRFN1,DEPDC1,PPP2R3A,PTCH2,BMERB1,SELENOM,ZNF138,FGGY,FBLIM1,RMI1,GPR162,UNC13D,CYB5R1,PLEKHB1,ITIH5,BST1,FCF1,RDH11,MXD3,TTC21A,TPM3,SAPCD2,EXOC3L2,PTP4A1,FZD8,NLRP1,HOXD8,YAP1,SKA3,REEP3,SLC16A3,CABLES1,RRM2,MYO1C,RUNX1,MARCKSL1,NDRG4,ANO9,STK36,BTN2…	1022
Cancer, Organismal Injury and Abnormalities	extrapancreatic malignant tumor	Extrapancreatic malignant tumor	3.5e-21	NTSR1,CLDN3,RALGAPA2,ICE2,DBF4,KIF20B,BORA,NDE1,INSYN1,CARD11,SNAI2,RAB27B,SPEG,SHOX2,AZIN1,RAP2A,TOP2A,NECTIN1,PDZD7,CLMP,DDIT4L,SAMD9L,DNAJB5,ZNF714,DENND2A,LRFN1,DEPDC1,PPP2R3A,PTCH2,BMERB1,SELENOM,ZNF138,FGGY,FBLIM1,RMI1,GPR162,UNC13D,CYB5R1,PLEKHB1,ITIH5,BST1,FCF1,RDH11,MXD3,TTC21A,TPM3,SAPCD2,EXOC3L2,PTP4A1,FZD8,NLRP1,HOXD8,YAP1,SKA3,REEP3,SLC16A3,CABLES1,RRM2,MYO1C,RUNX1,MARCKSL1,NDRG4,ANO…	1060
Cancer, Endocrine System Disorders, Organismal Injury and Abnormalities	nonpituitary endocrine tumor	Nonpituitary endocrine tumor	1.52e-20	NTSR1,CLDN3,RALGAPA2,ICE2,DBF4,KIF20B,BORA,NDE1,INSYN1,CARD11,SNAI2,SPEG,SHOX2,AZIN1,RAP2A,TOP2A,NECTIN1,PDZD7,CLMP,SAMD9L,DNAJB5,DENND2A,LRFN1,DEPDC1,PPP2R3A,PTCH2,BMERB1,SELENOM,FGGY,FBLIM1,RMI1,RPL22L1,UNC13D,CYB5R1,PLEKHB1,ITIH5,BST1,FCF1,RDH11,MXD3,TTC21A,TPM3,SAPCD2,EXOC3L2,PTP4A1,FZD8,NLRP1,HOXD8,YAP1,SKA3,REEP3,SLC16A3,CABLES1,RRM2,MYO1C,RUNX1,MARCKSL1,ANO9,STK36,TTLL11,RCAN1,VSTM2L,TMEM1…	881
Cancer, Organismal Injury and Abnormalities	extracranial solid tumor	Extracranial solid tumor	1.68e-20	NTSR1,CLDN3,RALGAPA2,ICE2,DBF4,KIF20B,BORA,NDE1,INSYN1,CARD11,SNAI2,RAB27B,SPEG,SHOX2,AZIN1,RAP2A,TOP2A,NECTIN1,PDZD7,CLMP,DDIT4L,SAMD9L,DNAJB5,ZNF714,DENND2A,LRFN1,DEPDC1,PPP2R3A,PTCH2,BMERB1,SELENOM,ZNF138,FGGY,FBLIM1,RMI1,RPL22L1,GPR162,UNC13D,CYB5R1,PLEKHB1,ITIH5,BST1,FCF1,RDH11,MXD3,TTC21A,TPM3,SAPCD2,EXOC3L2,PTP4A1,FZD8,NLRP1,HOXD8,YAP1,SKA3,REEP3,SLC16A3,CABLES1,RRM2,MYO1C,RUNX1,MARCKSL1,N…	1080
Cancer, Organismal Injury and Abnormalities	cancer	Cancer of secretory structure	1.81e-20	NTSR1,CLDN3,RALGAPA2,ICE2,DBF4,KIF20B,BORA,NDE1,INSYN1,CARD11,SNAI2,SPEG,SHOX2,AZIN1,RAP2A,TOP2A,NECTIN1,PDZD7,CLMP,SAMD9L,DNAJB5,DENND2A,LRFN1,DEPDC1,PPP2R3A,PTCH2,BMERB1,SELENOM,FGGY,FBLIM1,RMI1,RPL22L1,UNC13D,CYB5R1,PLEKHB1,ITIH5,BST1,FCF1,RDH11,MXD3,TTC21A,TPM3,SAPCD2,EXOC3L2,PTP4A1,FZD8,NLRP1,HOXD8,YAP1,SKA3,REEP3,SLC16A3,CABLES1,RRM2,MYO1C,RUNX1,MARCKSL1,ANO9,STK36,BTN2A1,TTLL11,RCAN1,VSTM2…	935
Cancer, Endocrine System Disorders, Organismal Injury and Abnormalities	thyroid cancer	Thyroid cancer	2.13e-20	NTSR1,CLDN3,RALGAPA2,ICE2,DBF4,KIF20B,BORA,NDE1,INSYN1,CARD11,SNAI2,SPEG,SHOX2,AZIN1,RAP2A,TOP2A,NECTIN1,PDZD7,CLMP,SAMD9L,DNAJB5,DENND2A,LRFN1,DEPDC1,PPP2R3A,PTCH2,BMERB1,SELENOM,FGGY,FBLIM1,RMI1,RPL22L1,UNC13D,CYB5R1,PLEKHB1,ITIH5,BST1,FCF1,RDH11,MXD3,TTC21A,TPM3,SAPCD2,EXOC3L2,PTP4A1,FZD8,NLRP1,HOXD8,YAP1,SKA3,REEP3,SLC16A3,CABLES1,RRM2,MYO1C,RUNX1,MARCKSL1,ANO9,STK36,TTLL11,RCAN1,VSTM2L,TMEM1…	866
Cancer, Endocrine System Disorders, Organismal Injury and Abnormalities	endocrine cancer	Endocrine cancer	2.52e-20	NTSR1,CLDN3,RALGAPA2,ICE2,DBF4,KIF20B,BORA,NDE1,INSYN1,CARD11,SNAI2,SPEG,SHOX2,AZIN1,RAP2A,TOP2A,NECTIN1,PDZD7,CLMP,SAMD9L,DNAJB5,ZNF714,DENND2A,LRFN1,DEPDC1,PPP2R3A,PTCH2,BMERB1,SELENOM,FGGY,FBLIM1,RMI1,RPL22L1,UNC13D,CYB5R1,PLEKHB1,ITIH5,BST1,FCF1,RDH11,MXD3,TTC21A,TPM3,SAPCD2,EXOC3L2,PTP4A1,FZD8,NLRP1,HOXD8,YAP1,SKA3,REEP3,SLC16A3,CABLES1,RRM2,MYO1C,RUNX1,MARCKSL1,ANO9,STK36,TTLL11,RCAN1,VSTM2…	897
Cancer, Endocrine System Disorders, Organismal Injury and Abnormalities	epithelial thyroid cancer	Thyroid carcinoma	4.28e-20	NTSR1,CLDN3,RALGAPA2,ICE2,DBF4,KIF20B,BORA,NDE1,INSYN1,CARD11,SNAI2,SPEG,SHOX2,AZIN1,TOP2A,NECTIN1,PDZD7,CLMP,SAMD9L,DNAJB5,DENND2A,LRFN1,DEPDC1,PPP2R3A,PTCH2,BMERB1,SELENOM,FGGY,FBLIM1,RMI1,RPL22L1,UNC13D,CYB5R1,PLEKHB1,ITIH5,BST1,FCF1,RDH11,MXD3,TTC21A,TPM3,SAPCD2,EXOC3L2,PTP4A1,FZD8,NLRP1,HOXD8,YAP1,SKA3,REEP3,SLC16A3,CABLES1,RRM2,MYO1C,RUNX1,MARCKSL1,ANO9,STK36,TTLL11,RCAN1,VSTM2L,TMEM130,TGF…	864
Cancer, Organismal Injury and Abnormalities	incidence	Incidence of tumor	4.37e-20	NTSR1,CLDN3,RALGAPA2,ICE2,DBF4,KIF20B,NDE1,INSYN1,CARD11,SNAI2,SPEG,SHOX2,TOP2A,NECTIN1,PDZD7,DDIT4L,SAMD9L,DNAJB5,DENND2A,LRFN1,DEPDC1,PPP2R3A,PTCH2,BMERB1,SELENOM,ZNF138,FGGY,FBLIM1,RMI1,RPL22L1,GPR162,UNC13D,CYB5R1,PLEKHB1,ITIH5,BST1,MXD3,TTC21A,TPM3,SAPCD2,EXOC3L2,PTP4A1,FZD8,NLRP1,YAP1,SKA3,SLC16A3,RRM2,MYO1C,RUNX1,MARCKSL1,NDRG4,ANO9,STK36,BTN2A1,PRR11,TTLL11,VSTM2L,TGFB2,DLGAP5,PYCR1,TBCE,…	875
Cancer, Organismal Injury and Abnormalities	generation	Generation of tumor	4.54e-20	NTSR1,CLDN3,RALGAPA2,ICE2,DBF4,KIF20B,BORA,NDE1,INSYN1,CARD11,SNAI2,SPEG,SHOX2,RAP2A,TOP2A,NECTIN1,PDZD7,DDIT4L,SAMD9L,DNAJB5,ZNF714,DENND2A,LRFN1,DEPDC1,PPP2R3A,PTCH2,BMERB1,SELENOM,ZNF138,FGGY,FBLIM1,RMI1,RPL22L1,GPR162,UNC13D,CYB5R1,PLEKHB1,ITIH5,BST1,MXD3,TTC21A,TPM3,SAPCD2,EXOC3L2,PTP4A1,FZD8,NLRP1,HOXD8,YAP1,SKA3,REEP3,SLC16A3,CABLES1,RRM2,MYO1C,RUNX1,MARCKSL1,NDRG4,ANO9,STK36,BTN2A1,PRR11,…	945
Cancer, Endocrine System Disorders, Organismal Injury and Abnormalities	endocrine carcinoma	Endocrine carcinoma	4.97e-20	NTSR1,CLDN3,RALGAPA2,ICE2,DBF4,KIF20B,BORA,NDE1,INSYN1,CARD11,SNAI2,SPEG,SHOX2,AZIN1,TOP2A,NECTIN1,PDZD7,CLMP,SAMD9L,DNAJB5,ZNF714,DENND2A,LRFN1,DEPDC1,PPP2R3A,PTCH2,BMERB1,SELENOM,FGGY,FBLIM1,RMI1,RPL22L1,UNC13D,CYB5R1,PLEKHB1,ITIH5,BST1,FCF1,RDH11,MXD3,TTC21A,TPM3,SAPCD2,EXOC3L2,PTP4A1,FZD8,NLRP1,HOXD8,YAP1,SKA3,REEP3,SLC16A3,CABLES1,RRM2,MYO1C,RUNX1,MARCKSL1,ANO9,STK36,TTLL11,RCAN1,VSTM2L,TMEM…	895
Cancer, Organismal Injury and Abnormalities	pelvic tumor	Pelvic tumor	6.54e-20	NTSR1,CLDN3,RALGAPA2,ICE2,DBF4,KIF20B,BORA,NDE1,CARD11,SNAI2,SPEG,SHOX2,TOP2A,PDZD7,SAMD9L,DNAJB5,ZNF714,DENND2A,LRFN1,DEPDC1,PPP2R3A,PTCH2,BMERB1,ZNF138,FGGY,RMI1,UNC13D,PLEKHB1,ITIH5,BST1,RDH11,TTC21A,TPM3,SAPCD2,EXOC3L2,PTP4A1,FZD8,NLRP1,SKA3,SLC16A3,RRM2,MYO1C,RUNX1,MARCKSL1,NDRG4,ANO9,STK36,BTN2A1,TTLL11,RCAN1,VSTM2L,SMYD3,TBCE,KIF3A,TMEM59L,EDEM3,GABRA5,IGSF9,XDH,ZNF761,MASTL,PLPPR1,E2F8,KI…	780
Cancer, Endocrine System Disorders, Organismal Injury and Abnormalities	endocrine gland tumor	Endocrine gland tumor	1.38e-19	NTSR1,CLDN3,RALGAPA2,ICE2,DBF4,KIF20B,BORA,NDE1,INSYN1,CARD11,SNAI2,SPEG,SHOX2,AZIN1,RAP2A,TOP2A,NECTIN1,PDZD7,CLMP,SAMD9L,DNAJB5,ZNF714,DENND2A,LRFN1,DEPDC1,PPP2R3A,PTCH2,BMERB1,SELENOM,FGGY,FBLIM1,RMI1,RPL22L1,UNC13D,CYB5R1,PLEKHB1,ITIH5,BST1,FCF1,RDH11,MXD3,TTC21A,TPM3,SAPCD2,EXOC3L2,PTP4A1,FZD8,NLRP1,HOXD8,YAP1,SKA3,REEP3,SLC16A3,CABLES1,RRM2,MYO1C,RUNX1,MARCKSL1,ANO9,STK36,TTLL11,RCAN1,VSTM2…	902
Cancer, Organismal Injury and Abnormalities	breast or gastric cancer	Breast or gastric cancer	4.5e-19	SLC4A11,DAPK2,NMNAT2,NTSR1,CLDN3,RALGAPA2,ICE2,KIF20B,ITGA7,NDE1,INSYN1,CARD11,CEP41,NFKBIL1,SCN9A,RSPRY1,SNAI2,SPEG,CORO2B,SHOX2,BCAT1,TOP2A,NECTIN1,ZNF106,PDZD7,DDIT4L,SAMD9L,PRDM1,CD70,GREM1,KCND1,ONECUT2,SGK1,DENND2A,EML4,ZSWIM3,LRFN1,CCDC136,FBXO5,MSRB3,PPP2R3A,NPAS2,PTCH2,ORC1,ZNF138,FKBP5,COG2,FGGY,RMI1,HK2,ITIH5,OTUD4,IL11RA,PLAT,GPR180,TTC21A,TPM3,LMBR1L,PTP4A1,FZD8,NLRP1,LMO1,YAP1,SKA3,…	657
Cancer, Organismal Injury and Abnormalities	pelvic cancer	Pelvic cancer	5.01e-19	CLDN3,RALGAPA2,ICE2,DBF4,KIF20B,BORA,NDE1,CARD11,SNAI2,SPEG,SHOX2,TOP2A,PDZD7,SAMD9L,DNAJB5,ZNF714,DENND2A,LRFN1,DEPDC1,PPP2R3A,PTCH2,BMERB1,ZNF138,FGGY,RMI1,UNC13D,PLEKHB1,ITIH5,BST1,RDH11,TTC21A,TPM3,SAPCD2,EXOC3L2,PTP4A1,FZD8,NLRP1,SKA3,SLC16A3,RRM2,MYO1C,RUNX1,MARCKSL1,NDRG4,ANO9,STK36,BTN2A1,TTLL11,RCAN1,VSTM2L,SMYD3,TBCE,KIF3A,TMEM59L,EDEM3,GABRA5,IGSF9,XDH,ZNF761,MASTL,PLPPR1,E2F8,KIF18A,Z…	769
Cancer, Organismal Injury and Abnormalities	neck neoplasm	Neck neoplasm	1.47e-18	NTSR1,CLDN3,RALGAPA2,ICE2,DBF4,KIF20B,BORA,NDE1,INSYN1,CARD11,SNAI2,SPEG,SHOX2,AZIN1,RAP2A,TOP2A,NECTIN1,PDZD7,CLMP,SAMD9L,DNAJB5,DENND2A,LRFN1,DEPDC1,PPP2R3A,PTCH2,BMERB1,SELENOM,FGGY,FBLIM1,RMI1,RPL22L1,UNC13D,CYB5R1,PLEKHB1,ITIH5,BST1,FCF1,RDH11,MXD3,TTC21A,TPM3,SAPCD2,EXOC3L2,PTP4A1,FZD8,NLRP1,HOXD8,YAP1,SKA3,REEP3,SLC16A3,CABLES1,RRM2,MYO1C,RUNX1,MARCKSL1,ANO9,STK36,TTLL11,RCAN1,VSTM2L,TMEM1…	868
Cancer, Organismal Injury and Abnormalities	anogenital cancer	Anogenital cancer	1.71e-18	NTSR1,CLDN3,RALGAPA2,ICE2,DBF4,KIF20B,BORA,NDE1,CARD11,SNAI2,SPEG,SHOX2,TOP2A,SAMD9L,DNAJB5,DENND2A,LRFN1,DEPDC1,PPP2R3A,PTCH2,BMERB1,ZNF138,FGGY,RMI1,UNC13D,PLEKHB1,ITIH5,BST1,RDH11,TTC21A,TPM3,SAPCD2,EXOC3L2,PTP4A1,FZD8,NLRP1,YAP1,SKA3,SLC16A3,CABLES1,RRM2,MYO1C,RUNX1,MARCKSL1,ANO9,STK36,BTN2A1,PRR11,TTLL11,RCAN1,VSTM2L,TMEM130,TGFB2,SMYD3,PYCR1,TBCE,KIF3A,TMEM59L,EDEM3,GABRA5,IGSF9,XDH,ZNF761,…	793
Cancer, Organismal Injury and Abnormalities, Reproductive System Disease	genital tumor	Genital tumor	3.2e-18	SLC4A11,NMNAT2,NTSR1,CLDN3,RALGAPA2,MIA3,HID1,ICE2,DBF4,KIF20B,BORA,ITGA7,NDE1,CARD11,CEP41,SCN9A,RSPRY1,SNAI2,SPEG,CORO2B,SHOX2,BCAT1,TOP2A,SLC16A2,AMPD3,SAMD9L,PRDM1,CD70,DNAJB5,ANP32E,KCND1,ONECUT2,MCM9,NTNG2,SGK1,DENND2A,EML4,FST,ZSWIM3,LRFN1,CCDC136,MSRB3,SARM1,DEPDC1,PPP2R3A,NPAS2,PTCH2,BMERB1,ORC1,ZNF138,FKBP5,FGGY,RMI1,EFNA1,UNC13D,LENG9,PLEKHB1,ITIH5,C11orf80,BST1,RDH11,OTUD4,IL11RA,PLAT…	732
Cancer, Organismal Injury and Abnormalities	head and neck carcinoma	Head and neck carcinoma	3.45e-18	NTSR1,CLDN3,RALGAPA2,ICE2,DBF4,KIF20B,BORA,NDE1,INSYN1,CARD11,SNAI2,RAB27B,SPEG,SHOX2,AZIN1,TOP2A,NECTIN1,PDZD7,CLMP,SAMD9L,DNAJB5,ZNF714,DENND2A,LRFN1,DEPDC1,PPP2R3A,PTCH2,BMERB1,SELENOM,FGGY,FBLIM1,RMI1,RPL22L1,UNC13D,CYB5R1,PLEKHB1,ITIH5,BST1,FCF1,RDH11,MXD3,TTC21A,TPM3,SAPCD2,EXOC3L2,PTP4A1,FZD8,NLRP1,HOXD8,YAP1,SKA3,REEP3,SLC16A3,CABLES1,RRM2,MYO1C,RUNX1,MARCKSL1,ANO9,STK36,TTLL11,RCAN1,VSTM…	897
Cancer, Organismal Injury and Abnormalities	head and neck cancer	Head and neck cancer	3.83e-18	NTSR1,CLDN3,RALGAPA2,ICE2,DBF4,KIF20B,BORA,NDE1,INSYN1,CARD11,SNAI2,RAB27B,SPEG,SHOX2,AZIN1,RAP2A,TOP2A,NECTIN1,PDZD7,CLMP,SAMD9L,DNAJB5,ZNF714,DENND2A,LRFN1,DEPDC1,PPP2R3A,PTCH2,BMERB1,SELENOM,FGGY,FBLIM1,RMI1,RPL22L1,GPR162,UNC13D,CYB5R1,PLEKHB1,ITIH5,BST1,FCF1,RDH11,MXD3,TTC21A,TPM3,SAPCD2,EXOC3L2,PTP4A1,FZD8,NLRP1,HOXD8,YAP1,SKA3,REEP3,SLC16A3,CABLES1,RRM2,MYO1C,RUNX1,MARCKSL1,ANO9,STK36,TTLL…	922
Cancer, Organismal Injury and Abnormalities	genitourinary adenocarcinoma	Genitourinary adenocarcinoma	6.66e-18	SLC4A11,DAPK2,NMNAT2,NTSR1,CLDN3,RALGAPA2,MIA3,HID1,ICE2,DBF4,KIF20B,BORA,ITGA7,NDE1,CARD11,CEP41,SCN9A,RSPRY1,SNAI2,SPEG,CORO2B,SHOX2,BCAT1,TOP2A,TCP11L1,ZNF106,AMPD3,SAMD9L,PRDM1,CD70,DNAJB5,GREM1,ANP32E,KCND1,ONECUT2,MCM9,NTNG2,SGK1,DENND2A,EML4,ZSWIM3,LRFN1,CCDC136,MSRB3,DEPDC1,PPP2R3A,NPAS2,PTCH2,ORC1,ZNF138,FKBP5,FGGY,RMI1,EFNA1,HK2,UNC13D,LENG9,PLEKHB1,ITIH5,C11orf80,BST1,RDH11,OTUD4,IL11R…	715
Cancer, Neurological Disease, Organismal Injury and Abnormalities	central nervous system solid tumor	Central nervous system solid tumor	1.14e-17	SLC4A11,DAPK2,NMNAT2,NTSR1,CLDN3,RALGAPA2,MIA3,ICE2,DBF4,FSD1,BORA,ITGA7,NDE1,INSYN1,CARD11,CEP41,SCN9A,SNAI2,SPEG,CORO2B,SHOX2,RAP2A,BCAT1,TOP2A,NECTIN1,ZNF106,PDZD7,CLMP,SLC16A2,AMPD3,SAMD9L,PRDM1,CD70,ZNF714,ANP32E,KCND1,ONECUT2,MCM9,NTNG2,SGK1,DENND2A,EML4,FST,LRFN1,NHLRC3,CCDC136,FBXO5,MSRB3,SARM1,PPP2R3A,NPAS2,PTCH2,BMERB1,GPSM2,COG2,FGGY,FBLIM1,HK2,GPR162,UNC13D,LENG9,ITIH5,C11orf80,AUNIP,…	706
Cancer, Neurological Disease, Organismal Injury and Abnormalities	nervous system neoplasm	Nervous system neoplasm	1.4e-17	SLC4A11,DAPK2,NMNAT2,NTSR1,CLDN3,RALGAPA2,MIA3,ICE2,DBF4,FSD1,BORA,ITGA7,NDE1,INSYN1,CARD11,CEP41,SCN9A,SNAI2,SPEG,CORO2B,SHOX2,RAP2A,BCAT1,TOP2A,NECTIN1,ZNF106,PDZD7,CLMP,SLC16A2,AMPD3,SAMD9L,PRDM1,CD70,ZNF714,ANP32E,KCND1,ONECUT2,MCM9,NTNG2,SGK1,DENND2A,EML4,FST,LRFN1,NHLRC3,CCDC136,FBXO5,MSRB3,SARM1,PPP2R3A,NPAS2,PTCH2,BMERB1,GPSM2,COG2,FGGY,FBLIM1,HK2,GPR162,UNC13D,LENG9,ITIH5,C11orf80,AUNIP,…	710
Cancer, Organismal Injury and Abnormalities	malignant genitourinary solid tumor	Malignant genitourinary solid tumor	1.54e-17	NTSR1,CLDN3,RALGAPA2,ICE2,DBF4,KIF20B,BORA,NDE1,CARD11,SNAI2,SPEG,SHOX2,TOP2A,SAMD9L,DNAJB5,ZNF714,DENND2A,LRFN1,DEPDC1,PPP2R3A,PTCH2,BMERB1,ZNF138,FGGY,RMI1,UNC13D,PLEKHB1,ITIH5,BST1,RDH11,TTC21A,TPM3,SAPCD2,EXOC3L2,PTP4A1,FZD8,NLRP1,YAP1,SKA3,SLC16A3,CABLES1,RRM2,MYO1C,RUNX1,MARCKSL1,NDRG4,ANO9,STK36,BTN2A1,PRR11,TTLL11,RCAN1,VSTM2L,TMEM130,TGFB2,SMYD3,PYCR1,TBCE,KIF3A,TMEM59L,EDEM3,GABRA5,IGSF…	834
Cancer, Organismal Injury and Abnormalities, Reproductive System Disease	genital tract cancer	Genital tract cancer	2.56e-17	SLC4A11,NMNAT2,CLDN3,RALGAPA2,MIA3,HID1,ICE2,DBF4,KIF20B,BORA,ITGA7,NDE1,CARD11,CEP41,SCN9A,RSPRY1,SNAI2,SPEG,CORO2B,SHOX2,BCAT1,TOP2A,SLC16A2,AMPD3,SAMD9L,PRDM1,CD70,DNAJB5,ANP32E,KCND1,ONECUT2,MCM9,NTNG2,SGK1,DENND2A,EML4,FST,ZSWIM3,LRFN1,CCDC136,MSRB3,DEPDC1,PPP2R3A,NPAS2,PTCH2,BMERB1,ORC1,ZNF138,FKBP5,FGGY,RMI1,EFNA1,UNC13D,LENG9,PLEKHB1,ITIH5,C11orf80,BST1,RDH11,OTUD4,IL11RA,PLAT,PLEKHA4,ZBT…	720
Cell Cycle	mitosis	Mitosis	2.84e-17	NEK2,SOCS5,GNA13,TTK,FOXM1,SPRY2,SKA3,MITF,CCNB2,DBF4,KLHDC8B,BORA,NDE1,INHBA,L3MBTL1,MYO1C,KITLG,EBF4,ADGRL2,MKI67,TOP2A,UBA7,INSR,IGFBP5,FGF2,DLGAP5,ABL1,RBBP8,IGF1R,EGF,KIF2C,UBE2C,BRCA2,DUSP7,CKAP2,MARCKS,CENPE,FBXO5,NEK7,MASTL,CENPA,CHD7,NUSAP1,PDGFB,KIF11,INCENP,IL11,FYN,PHF6,CDKN1A,MET,GRB2,IGFBP3,TPX2,MDK,MTA1,TTF2,ACRBP,CDC20,SIAH1,RAD21,KNL1,CENPF,PTP4A1,SPC25,TMEM8B,MAP1S,KIF18B,MYBL2,…	81
Cancer, Organismal Injury and Abnormalities	frequency	Frequency of tumor	6.03e-17	NTSR1,CLDN3,RALGAPA2,ICE2,DBF4,KIF20B,NDE1,INSYN1,CARD11,SNAI2,SPEG,SHOX2,TOP2A,NECTIN1,PDZD7,DDIT4L,SAMD9L,DNAJB5,DENND2A,LRFN1,DEPDC1,PPP2R3A,PTCH2,SELENOM,ZNF138,FGGY,FBLIM1,RMI1,RPL22L1,GPR162,UNC13D,CYB5R1,PLEKHB1,ITIH5,BST1,MXD3,TTC21A,TPM3,SAPCD2,PTP4A1,FZD8,NLRP1,YAP1,SKA3,SLC16A3,RRM2,MYO1C,RUNX1,MARCKSL1,NDRG4,ANO9,STK36,BTN2A1,PRR11,TTLL11,VSTM2L,TGFB2,DLGAP5,PYCR1,TBCE,KIF3A,EDEM3,GAB…	844
Cancer, Organismal Injury and Abnormalities	development	Development of malignant tumor	8.27e-17	NTSR1,CLDN3,RALGAPA2,ICE2,DBF4,KIF20B,NDE1,INSYN1,CARD11,SNAI2,SPEG,SHOX2,TOP2A,NECTIN1,PDZD7,DDIT4L,SAMD9L,DNAJB5,DENND2A,LRFN1,DEPDC1,PPP2R3A,PTCH2,SELENOM,ZNF138,FGGY,FBLIM1,RMI1,RPL22L1,GPR162,UNC13D,CYB5R1,PLEKHB1,ITIH5,BST1,MXD3,TTC21A,TPM3,SAPCD2,PTP4A1,FZD8,NLRP1,YAP1,SKA3,SLC16A3,RRM2,MYO1C,RUNX1,MARCKSL1,NDRG4,ANO9,STK36,BTN2A1,PRR11,TTLL11,VSTM2L,TGFB2,DLGAP5,PYCR1,TBCE,KIF3A,EDEM3,GAB…	839
Cancer, Neurological Disease, Organismal Injury and Abnormalities	glioma formation	Glioma	1.81e-16	SLC4A11,DAPK2,NMNAT2,NTSR1,CLDN3,RALGAPA2,MIA3,ICE2,DBF4,FSD1,BORA,ITGA7,NDE1,INSYN1,CARD11,CEP41,SCN9A,SNAI2,SPEG,CORO2B,SHOX2,RAP2A,BCAT1,TOP2A,NECTIN1,ZNF106,PDZD7,SLC16A2,AMPD3,SAMD9L,PRDM1,CD70,ZNF714,ANP32E,KCND1,ONECUT2,MCM9,NTNG2,SGK1,DENND2A,EML4,FST,LRFN1,NHLRC3,CCDC136,FBXO5,MSRB3,SARM1,PPP2R3A,NPAS2,PTCH2,BMERB1,GPSM2,COG2,FGGY,FBLIM1,HK2,GPR162,UNC13D,LENG9,ITIH5,C11orf80,AUNIP,BST1,…	686
Cancer, Organismal Injury and Abnormalities	genitourinary carcinoma	Genitourinary carcinoma	2e-16	NTSR1,CLDN3,RALGAPA2,ICE2,DBF4,KIF20B,BORA,NDE1,CARD11,SNAI2,SPEG,SHOX2,TOP2A,SAMD9L,DNAJB5,ZNF714,DENND2A,LRFN1,DEPDC1,PPP2R3A,PTCH2,ZNF138,FGGY,RMI1,UNC13D,PLEKHB1,ITIH5,BST1,RDH11,TTC21A,SAPCD2,EXOC3L2,PTP4A1,FZD8,NLRP1,YAP1,SKA3,SLC16A3,CABLES1,RRM2,MYO1C,RUNX1,MARCKSL1,NDRG4,ANO9,STK36,BTN2A1,PRR11,TTLL11,RCAN1,VSTM2L,TMEM130,TGFB2,SMYD3,PYCR1,TBCE,KIF3A,TMEM59L,EDEM3,GABRA5,IGSF9,XDH,ZNF761…	789
Cancer, Organismal Injury and Abnormalities	genitourinary tumor	Genitourinary tumor	2.34e-16	NTSR1,CLDN3,RALGAPA2,ICE2,DBF4,KIF20B,BORA,NDE1,CARD11,SNAI2,SPEG,SHOX2,TOP2A,SAMD9L,DNAJB5,ZNF714,DENND2A,LRFN1,DEPDC1,PPP2R3A,PTCH2,BMERB1,ZNF138,FGGY,RMI1,UNC13D,PLEKHB1,ITIH5,BST1,RDH11,TTC21A,TPM3,SAPCD2,EXOC3L2,PTP4A1,FZD8,NLRP1,YAP1,SKA3,SLC16A3,CABLES1,RRM2,MYO1C,RUNX1,MARCKSL1,NDRG4,ANO9,STK36,BTN2A1,PRR11,TTLL11,RCAN1,VSTM2L,TMEM130,TGFB2,SMYD3,PYCR1,TBCE,KIF3A,TMEM59L,EDEM3,GABRA5,IGSF…	838
Cancer, Organismal Injury and Abnormalities, Reproductive System Disease	breast or gynecological cancer	Breast or gynecological cancer	6.23e-16	SLC4A11,DAPK2,NMNAT2,NTSR1,CLDN3,RALGAPA2,ICE2,DBF4,KIF20B,ITGA7,NDE1,CARD11,CEP41,SCN9A,RSPRY1,SNAI2,SPEG,CORO2B,SHOX2,BCAT1,TOP2A,SAMD9L,PRDM1,CD70,DNAJB5,GREM1,ANP32E,KCND1,ONECUT2,MCM9,NTNG2,SGK1,DENND2A,EML4,FST,ZSWIM3,CCDC136,FBXO5,MSRB3,DEPDC1,NPAS2,PTCH2,BMERB1,ORC1,ZNF138,FKBP5,COG2,FGGY,RMI1,EFNA1,HK2,UNC13D,LENG9,ITIH5,C11orf80,BST1,OTUD4,PLAT,IL11RA,GPR180,TTC21A,TPM3,EXOC3L2,PTP4A1,F…	695
Cancer, Organismal Injury and Abnormalities	pelvic adenocarcinoma	Pelvic adenocarcinoma	6.49e-16	SLC4A11,NMNAT2,CLDN3,RALGAPA2,MIA3,HID1,ICE2,DBF4,KIF20B,BORA,ITGA7,NDE1,CARD11,CEP41,SCN9A,RSPRY1,SNAI2,SPEG,CORO2B,SHOX2,BCAT1,TOP2A,ZNF106,PDZD7,AMPD3,SAMD9L,PRDM1,CD70,DNAJB5,ANP32E,KCND1,ONECUT2,MCM9,NTNG2,SGK1,DENND2A,EML4,ZSWIM3,LRFN1,CCDC136,MSRB3,DEPDC1,PPP2R3A,NPAS2,PTCH2,ORC1,GPSM2,ZNF138,FKBP5,FGGY,RMI1,EFNA1,UNC13D,LENG9,PLEKHB1,ITIH5,C11orf80,BST1,RDH11,OTUD4,IL11RA,PLAT,ZBTB2,TTC21…	663
Cancer, Organismal Injury and Abnormalities	pelvic carcinoma	Pelvic carcinoma	9.29e-16	SLC4A11,NMNAT2,CLDN3,RALGAPA2,MIA3,HID1,ICE2,DBF4,KIF20B,BORA,ITGA7,NDE1,CARD11,CEP41,SCN9A,RSPRY1,SNAI2,SPEG,CORO2B,SHOX2,BCAT1,TOP2A,ZNF106,PDZD7,SLC16A2,AMPD3,SAMD9L,PRDM1,CD70,DNAJB5,ZNF714,ANP32E,KCND1,ONECUT2,MCM9,NTNG2,SGK1,DENND2A,EML4,FST,ZSWIM3,LRFN1,CCDC136,MSRB3,DEPDC1,PPP2R3A,NPAS2,PTCH2,ORC1,GPSM2,ZNF138,FKBP5,FGGY,RMI1,EFNA1,RAB40B,UNC13D,LENG9,PLEKHB1,ITIH5,C11orf80,BST1,RDH11,OTU…	721
Cancer, Organismal Injury and Abnormalities	development	Development of carcinoma	9.36e-16	NTSR1,CLDN3,RALGAPA2,ICE2,DBF4,KIF20B,NDE1,INSYN1,CARD11,SNAI2,SPEG,SHOX2,TOP2A,NECTIN1,PDZD7,DDIT4L,SAMD9L,DNAJB5,DENND2A,LRFN1,DEPDC1,PPP2R3A,PTCH2,SELENOM,ZNF138,FGGY,FBLIM1,RMI1,RPL22L1,GPR162,UNC13D,CYB5R1,PLEKHB1,ITIH5,BST1,MXD3,TTC21A,TPM3,SAPCD2,PTP4A1,FZD8,NLRP1,YAP1,SKA3,SLC16A3,RRM2,MYO1C,RUNX1,MARCKSL1,NDRG4,ANO9,STK36,BTN2A1,PRR11,TTLL11,VSTM2L,DLGAP5,PYCR1,TBCE,KIF3A,EDEM3,GABRA5,IG…	831
Cancer, Organismal Injury and Abnormalities	tumorigenesis	Tumorigenesis of epithelial neoplasm	1.82e-15	NTSR1,CLDN3,RALGAPA2,ICE2,DBF4,KIF20B,NDE1,INSYN1,CARD11,SNAI2,SPEG,SHOX2,TOP2A,NECTIN1,PDZD7,DDIT4L,SAMD9L,DNAJB5,DENND2A,LRFN1,DEPDC1,PPP2R3A,PTCH2,SELENOM,ZNF138,FGGY,FBLIM1,RMI1,RPL22L1,GPR162,UNC13D,CYB5R1,PLEKHB1,ITIH5,BST1,MXD3,TTC21A,TPM3,SAPCD2,PTP4A1,FZD8,NLRP1,YAP1,SKA3,SLC16A3,RRM2,MYO1C,RUNX1,MARCKSL1,NDRG4,ANO9,STK36,BTN2A1,PRR11,TTLL11,VSTM2L,DLGAP5,PYCR1,TBCE,KIF3A,EDEM3,GABRA5,IG…	834
Cancer, Organismal Injury and Abnormalities	breast or colorectal cancer	Breast or colorectal cancer	2.04e-15	SLC4A11,DAPK2,NTSR1,CLDN3,RALGAPA2,MIA3,HID1,ICE2,DBF4,KIF20B,ITGA7,NDE1,INSYN1,CARD11,CEP41,SCN9A,RSPRY1,SNAI2,SPEG,CORO2B,SHOX2,BCAT1,TOP2A,NECTIN1,ZNF106,PDZD7,SLC16A2,SAMD9L,PRDM1,CD70,GREM1,ANP32E,KCND1,ONECUT2,NTNG2,SGK1,DENND2A,EML4,FST,LRFN1,NHLRC3,CCDC136,FBXO5,SARM1,NPAS2,PTCH2,ORC1,SELENOM,GPSM2,FKBP5,COG2,FGGY,FBLIM1,RMI1,HK2,GPR162,UNC13D,CYB5R1,PLEKHB1,ITIH5,AUNIP,BST1,OTUD4,IL11RA,…	694
Cancer, Neurological Disease, Organismal Injury and Abnormalities	central nervous system cancer	Central nervous system cancer	3.02e-15	SLC4A11,DAPK2,NMNAT2,NTSR1,CLDN3,RALGAPA2,MIA3,ICE2,DBF4,FSD1,BORA,ITGA7,NDE1,INSYN1,CARD11,CEP41,SCN9A,SPEG,CORO2B,SHOX2,RAP2A,BCAT1,TOP2A,NECTIN1,ZNF106,PDZD7,CLMP,SLC16A2,AMPD3,SAMD9L,PRDM1,CD70,ZNF714,ANP32E,KCND1,ONECUT2,MCM9,NTNG2,SGK1,DENND2A,EML4,FST,LRFN1,NHLRC3,CCDC136,FBXO5,MSRB3,SARM1,PPP2R3A,NPAS2,PTCH2,BMERB1,GPSM2,COG2,FGGY,FBLIM1,GPR162,UNC13D,LENG9,ITIH5,C11orf80,AUNIP,BST1,OTUD4…	679
Cellular Development, Cellular Growth and Proliferation	cell proliferation	Cell proliferation of tumor cell lines	5.23e-15	EIF4EBP2,IRF1,DAPK2,PML,NEK2,NMNAT2,DSG2,MITF,CCNB2,ITGA7,TNFRSF10B,CARD11,INHBA,VANGL1,SNAI2,KITLG,ZFHX3,RNASEL,YWHAG,JUP,SAMD9L,PRDM1,IGF1R,ONECUT2,MAP3K21,SGK1,HNF1A,UBE2C,SOCS6,FST,CENPE,ACHE,EFEMP1,KIF20A,GNAO1,NDRG1,DEPDC1,CX3CL1,ORC1,BTG2,IMMT,FKBP5,RMI1,EFNA1,CDK6,RASGRP3,HK2,TPX2,DTL,WWTR1,ACRBP,PLAT,KLF2,SIAH1,SRCIN1,PHLDA1,NUMB,RAD21,ING4,CSF1,FZD8,BMI1,SDC4,ZBTB7A,HIPK2,AURKB,HOXD8,MT…	264
Cancer, Gastrointestinal Disease, Organismal Injury and Abnormalities	non-colon gastrointestinal cancer	Non-colon gastrointestinal cancer	5.75e-15	SLC4A11,DAPK2,NTSR1,RALGAPA2,ICE2,KIF20B,ITGA7,NDE1,INSYN1,CARD11,CEP41,NFKBIL1,SCN9A,RAB27B,SNAI2,SPEG,CORO2B,AZIN1,BCAT1,TOP2A,NECTIN1,ZNF106,PDZD7,DDIT4L,SAMD9L,PRDM1,DNAJB5,ZNF714,KCND1,ONECUT2,DENND2A,EML4,LRFN1,MSRB3,PPP2R3A,NPAS2,BMERB1,GPSM2,COG2,FGGY,RMI1,RAB40B,HK2,ITIH5,BST1,OTUD4,ZBTB2,GPR180,TPM3,LMBR1L,SLCO2B1,EXOC3L2,FZD8,NLRP1,YAP1,SKA3,SLC16A3,ZFHX2,TLR4,RRM2,FLRT3,RUNX1,MARCKSL1…	549
Cancer, Gastrointestinal Disease, Organismal Injury and Abnormalities	upper gastrointestinal tract tumor	Upper gastrointestinal tract tumor	1.88e-14	SLC4A11,DAPK2,NTSR1,RALGAPA2,ICE2,KIF20B,ITGA7,NDE1,INSYN1,CARD11,CEP41,NFKBIL1,SCN9A,RAB27B,SNAI2,SPEG,CORO2B,AZIN1,BCAT1,TOP2A,NECTIN1,ZNF106,PDZD7,DDIT4L,SAMD9L,PRDM1,DNAJB5,ZNF714,KCND1,ONECUT2,DENND2A,EML4,LRFN1,MSRB3,PPP2R3A,NPAS2,BMERB1,GPSM2,COG2,FGGY,RAB40B,HK2,ITIH5,BST1,OTUD4,ZBTB2,GPR180,LMBR1L,SLCO2B1,EXOC3L2,FZD8,NLRP1,YAP1,SKA3,SLC16A3,ZFHX2,TLR4,RRM2,FLRT3,RUNX1,MARCKSL1,NDRG4,ANO…	523
Cancer, Organismal Injury and Abnormalities	multiple cancers	Multiple cancers	2.07e-14	SLC4A11,DAPK2,NMNAT2,NTSR1,CLDN3,RALGAPA2,ITGA7,NDE1,CARD11,CEP41,RSPRY1,SNAI2,SPEG,CORO2B,SHOX2,BCAT1,TOP2A,SAMD9L,PRDM1,CD70,GREM1,KCND1,SGK1,DENND2A,EML4,ZSWIM3,CCDC136,FBXO5,MSRB3,NPAS2,PTCH2,ORC1,ZNF138,FKBP5,COG2,RMI1,HK2,ITIH5,AUNIP,OTUD4,PLAT,IL11RA,GPR180,TTC21A,TPM3,PTP4A1,FZD8,LMO1,YAP1,SKA3,NFKBIE,SLC16A3,CABLES1,TLR4,RRM2,FLRT3,RUNX1,STK36,PRR11,VSTM2L,TMEM130,TGFB2,SMYD3,TRPC6,COL6A…	478
Cancer, Organismal Injury and Abnormalities, Reproductive System Disease	female genital neoplasm	Female genital neoplasm	2.53e-14	SLC4A11,NMNAT2,NTSR1,CLDN3,RALGAPA2,ICE2,DBF4,KIF20B,ITGA7,NDE1,CARD11,SCN9A,RSPRY1,SNAI2,SPEG,CORO2B,SHOX2,BCAT1,TOP2A,SAMD9L,PRDM1,DNAJB5,ANP32E,KCND1,ONECUT2,MCM9,NTNG2,SGK1,DENND2A,FST,ZSWIM3,CCDC136,MSRB3,SARM1,DEPDC1,NPAS2,PTCH2,BMERB1,ZNF138,FKBP5,FGGY,RMI1,EFNA1,UNC13D,LENG9,ITIH5,C11orf80,BST1,OTUD4,IL11RA,PLAT,TTC21A,TPM3,EXOC3L2,PTP4A1,NLRP1,AOC2,NEIL2,SKA3,SLC16A3,ZFHX2,TLR4,RRM2,MYO1…	595
Cancer, Organismal Injury and Abnormalities, Reproductive System Disease	tumorigenesis	Tumorigenesis of reproductive tract	2.99e-14	SLC4A11,NMNAT2,NTSR1,CLDN3,RALGAPA2,ICE2,DBF4,KIF20B,ITGA7,NDE1,CARD11,SCN9A,RSPRY1,SNAI2,SPEG,CORO2B,SHOX2,BCAT1,TOP2A,SAMD9L,PRDM1,DNAJB5,ANP32E,KCND1,ONECUT2,MCM9,NTNG2,SGK1,DENND2A,FST,ZSWIM3,CCDC136,MSRB3,SARM1,DEPDC1,NPAS2,PTCH2,BMERB1,ZNF138,FKBP5,FGGY,RMI1,EFNA1,UNC13D,LENG9,ITIH5,C11orf80,BST1,OTUD4,IL11RA,PLAT,TTC21A,TPM3,EXOC3L2,PTP4A1,NLRP1,AOC2,NEIL2,SKA3,SLC16A3,ZFHX2,TLR4,RRM2,MYO1…	594
Cancer, Organismal Injury and Abnormalities, Reproductive System Disease	genital carcinoma	Genital carcinoma	3.05e-14	SLC4A11,NMNAT2,CLDN3,RALGAPA2,MIA3,HID1,ICE2,DBF4,KIF20B,BORA,ITGA7,NDE1,CARD11,CEP41,SCN9A,RSPRY1,SNAI2,SPEG,CORO2B,SHOX2,BCAT1,TOP2A,AMPD3,SAMD9L,PRDM1,CD70,DNAJB5,ANP32E,KCND1,ONECUT2,MCM9,NTNG2,SGK1,DENND2A,EML4,FST,ZSWIM3,LRFN1,CCDC136,MSRB3,DEPDC1,PPP2R3A,NPAS2,PTCH2,ORC1,ZNF138,FKBP5,FGGY,RMI1,EFNA1,UNC13D,LENG9,PLEKHB1,ITIH5,C11orf80,BST1,RDH11,OTUD4,IL11RA,PLAT,ZBTB2,TTC21A,LMBR1L,SAPCD2…	667
Cancer, Neurological Disease, Organismal Injury and Abnormalities	glioma cancer	Glioma cancer	3.23e-14	SLC4A11,DAPK2,NMNAT2,NTSR1,CLDN3,RALGAPA2,MIA3,ICE2,DBF4,FSD1,BORA,ITGA7,NDE1,INSYN1,CARD11,CEP41,SCN9A,SPEG,CORO2B,SHOX2,RAP2A,BCAT1,TOP2A,NECTIN1,ZNF106,PDZD7,SLC16A2,AMPD3,SAMD9L,PRDM1,CD70,ZNF714,ANP32E,KCND1,ONECUT2,MCM9,NTNG2,SGK1,DENND2A,EML4,FST,LRFN1,NHLRC3,CCDC136,FBXO5,MSRB3,SARM1,PPP2R3A,NPAS2,PTCH2,BMERB1,GPSM2,COG2,FGGY,FBLIM1,GPR162,UNC13D,LENG9,ITIH5,C11orf80,AUNIP,BST1,OTUD4,PLEK…	665
Cancer, Gastrointestinal Disease, Organismal Injury and Abnormalities	upper gastrointestinal tract cancer	Upper gastrointestinal tract cancer	3.38e-14	SLC4A11,DAPK2,NTSR1,RALGAPA2,ICE2,KIF20B,ITGA7,NDE1,INSYN1,CARD11,CEP41,NFKBIL1,SCN9A,RAB27B,SNAI2,SPEG,CORO2B,AZIN1,BCAT1,TOP2A,NECTIN1,ZNF106,PDZD7,DDIT4L,SAMD9L,PRDM1,DNAJB5,ZNF714,KCND1,ONECUT2,DENND2A,EML4,LRFN1,MSRB3,PPP2R3A,NPAS2,BMERB1,GPSM2,COG2,FGGY,RAB40B,HK2,ITIH5,BST1,OTUD4,ZBTB2,GPR180,LMBR1L,SLCO2B1,EXOC3L2,FZD8,NLRP1,YAP1,SKA3,SLC16A3,ZFHX2,TLR4,RRM2,FLRT3,RUNX1,MARCKSL1,NDRG4,ANO…	521
Cancer, Gastrointestinal Disease, Organismal Injury and Abnormalities	hepatobiliary neoplasm	Hepatobiliary neoplasm	4.01e-14	SLC4A11,NMNAT2,RALGAPA2,MIA3,ICE2,KIF20B,ITGA7,CARD11,CEP41,NFKBIL1,RSPRY1,RAB27B,SNAI2,SPEG,CORO2B,SHOX2,PSKH1,BCAT1,TOP2A,ZNF106,SLC16A2,DDIT4L,SAMD9L,PRDM1,DNAJB5,GREM1,ZNF714,ANP32E,ONECUT2,MCM9,SGK1,DENND2A,EML4,ZSWIM3,LRFN1,CCDC136,MSRB3,SARM1,DEPDC1,SELENOM,GPSM2,ZNF138,COG2,FGGY,RAB40B,HK2,UNC13D,LENG9,PLEKHB1,ITIH5,PLEKHA4,MXD3,ZBTB2,GPR180,TTC21A,TPM3,LMBR1L,YAP1,SKA3,NFKBIE,ZFHX2,TLR4,…	584
Cancer, Organismal Injury and Abnormalities, Reproductive System Disease	breast or ovarian cancer	Breast or ovarian cancer	4.68e-14	SLC4A11,DAPK2,NMNAT2,NTSR1,CLDN3,RALGAPA2,ITGA7,NDE1,CARD11,CEP41,RSPRY1,SNAI2,SPEG,CORO2B,SHOX2,BCAT1,TOP2A,SAMD9L,PRDM1,CD70,GREM1,KCND1,SGK1,DENND2A,EML4,ZSWIM3,CCDC136,FBXO5,MSRB3,NPAS2,PTCH2,ORC1,ZNF138,FKBP5,COG2,RMI1,HK2,ITIH5,OTUD4,PLAT,IL11RA,GPR180,TTC21A,TPM3,PTP4A1,FZD8,LMO1,YAP1,SKA3,NFKBIE,SLC16A3,CABLES1,TLR4,RRM2,FLRT3,RUNX1,STK36,PRR11,VSTM2L,TMEM130,TGFB2,SMYD3,TRPC6,COL6A2,PYCR…	465
Cancer, Neurological Disease, Organismal Injury and Abnormalities	astrocytoma	Astrocytoma	6.34e-14	SLC4A11,NMNAT2,NTSR1,CLDN3,RALGAPA2,MIA3,ICE2,DBF4,FSD1,BORA,NDE1,INSYN1,CEP41,SCN9A,SPEG,CORO2B,SHOX2,RAP2A,BCAT1,TOP2A,NECTIN1,ZNF106,PDZD7,SLC16A2,AMPD3,PRDM1,CD70,ANP32E,KCND1,ONECUT2,MCM9,NTNG2,SGK1,DENND2A,FST,LRFN1,MSRB3,SARM1,PPP2R3A,NPAS2,PTCH2,BMERB1,GPSM2,COG2,FGGY,UNC13D,LENG9,ITIH5,AUNIP,PLEKHA4,MXD3,TTC21A,SLCO2B1,FZD8,NLRP1,AOC2,HOXD8,NFKBIE,REEP3,SLC16A3,CABLES1,ZFHX2,TLR4,RRM2,MY…	538
Cancer, Organismal Injury and Abnormalities, Reproductive System Disease	mammary tumor	Mammary tumor	6.87e-14	IRF1,SLC4A11,COL7A1,DAPK2,PML,NEK2,SOCS5,UHMK1,MOXD1,NTSR1,UQCR10,CLDN3,ATP2A1,RALGAPA2,TNFRSF9,ACTA2,MITF,KATNAL1,DBF4,CCNB2,NDE1,TNFRSF10B,CARD11,INHBA,CEP41,RSPRY1,ECM1,SNAI2,ARID1B,TAGLN,SPEG,CORO2B,ZFHX3,RNASEL,SHOX2,GTSE1,BCAT1,TOP2A,JUP,SAMD9L,ADAMTS10,PRDM1,RFPL2,CD70,GREM1,IGF1R,KCND1,COL16A1,MAP3K21,SGK1,DENND2A,MYH15,HNF1A,EML4,UBE2C,FBXO5,CENPE,EFEMP1,KIF20A,GNAO1,IL4I1,STC2,NPAS2,KIF…	378
Cancer, Organismal Injury and Abnormalities, Reproductive System Disease	female genital tract cancer	Female genital tract cancer	7.17e-14	SLC4A11,NMNAT2,CLDN3,RALGAPA2,ICE2,DBF4,KIF20B,ITGA7,NDE1,CARD11,SCN9A,RSPRY1,SNAI2,SPEG,CORO2B,SHOX2,BCAT1,TOP2A,SAMD9L,PRDM1,DNAJB5,ANP32E,KCND1,ONECUT2,MCM9,NTNG2,SGK1,DENND2A,FST,ZSWIM3,CCDC136,MSRB3,DEPDC1,NPAS2,PTCH2,BMERB1,ZNF138,FKBP5,FGGY,RMI1,EFNA1,UNC13D,LENG9,ITIH5,C11orf80,BST1,OTUD4,IL11RA,PLAT,TTC21A,TPM3,EXOC3L2,PTP4A1,NLRP1,AOC2,NEIL2,SKA3,SLC16A3,ZFHX2,TLR4,RRM2,MYO1C,SYT11,RUNX…	582
Cancer, Gastrointestinal Disease, Organismal Injury and Abnormalities	upper gastrointestinal carcinoma	Upper gastrointestinal carcinoma	1.23e-13	SLC4A11,DAPK2,NTSR1,RALGAPA2,ICE2,KIF20B,ITGA7,NDE1,INSYN1,CARD11,CEP41,NFKBIL1,SCN9A,RAB27B,SNAI2,SPEG,CORO2B,AZIN1,BCAT1,TOP2A,NECTIN1,ZNF106,PDZD7,DDIT4L,SAMD9L,PRDM1,DNAJB5,ZNF714,KCND1,ONECUT2,DENND2A,EML4,LRFN1,MSRB3,PPP2R3A,NPAS2,BMERB1,GPSM2,COG2,FGGY,RAB40B,HK2,ITIH5,BST1,OTUD4,ZBTB2,GPR180,LMBR1L,SLCO2B1,EXOC3L2,FZD8,NLRP1,SKA3,SLC16A3,ZFHX2,TLR4,RRM2,FLRT3,RUNX1,MARCKSL1,NDRG4,ANO9,STK…	506
Cancer, Gastrointestinal Disease, Hepatic System Disease, Organismal Injury and Abnormalities	hepatobiliary system cancer	Hepatobiliary system cancer	1.51e-13	SLC4A11,NMNAT2,RALGAPA2,MIA3,KIF20B,ITGA7,CARD11,CEP41,NFKBIL1,RSPRY1,RAB27B,SNAI2,SPEG,CORO2B,SHOX2,PSKH1,BCAT1,TOP2A,ZNF106,SLC16A2,DDIT4L,SAMD9L,PRDM1,DNAJB5,GREM1,ZNF714,ANP32E,MCM9,SGK1,DENND2A,EML4,ZSWIM3,LRFN1,CCDC136,MSRB3,SARM1,DEPDC1,SELENOM,GPSM2,ZNF138,COG2,FGGY,RAB40B,HK2,UNC13D,LENG9,PLEKHB1,ITIH5,PLEKHA4,MXD3,ZBTB2,GPR180,TTC21A,TPM3,LMBR1L,YAP1,SKA3,NFKBIE,ZFHX2,TLR4,RRM2,RSPH1,MY…	527
Cell Cycle, Cellular Assembly and Organization, DNA Replication, Recombination, and Repair	segregation	Segregation of chromosomes	1.53e-13	NEK2,ESPL1,SKA3,NUSAP1,KIF11,CCNB2,INCENP,GPSM2,NCAPG,CDKN1A,MKI67,KNSTRN,TOP2A,PUM1,HJURP,SMC4,SMC5,RAD21,KIF2C,CENPF,SMC6,SPC25,SGO1,RAD18,CCNA2,PTTG1,AURKB,PLK1,CCNB1,CDK1,CENPE	31
Cancer, Neurological Disease, Organismal Injury and Abnormalities	glioma	Grade 3-4 glioma	1.65e-13	SLC4A11,DAPK2,NMNAT2,NTSR1,CLDN3,RALGAPA2,MIA3,ICE2,DBF4,FSD1,BORA,ITGA7,NDE1,INSYN1,CEP41,SCN9A,SPEG,CORO2B,SHOX2,RAP2A,BCAT1,TOP2A,NECTIN1,ZNF106,PDZD7,SLC16A2,AMPD3,SAMD9L,PRDM1,CD70,ANP32E,KCND1,ONECUT2,MCM9,NTNG2,SGK1,DENND2A,EML4,FST,LRFN1,CCDC136,MSRB3,SARM1,PPP2R3A,NPAS2,PTCH2,BMERB1,GPSM2,COG2,FGGY,UNC13D,LENG9,ITIH5,AUNIP,PLEKHA4,MXD3,TTC21A,SLCO2B1,FZD8,NLRP1,AOC2,HOXD8,YAP1,NFKBIE,REE…	571
Cancer, Neurological Disease, Organismal Injury and Abnormalities	glioma cancer	Grade 3-4 glioma cancer	2.3e-13	SLC4A11,DAPK2,NMNAT2,NTSR1,CLDN3,RALGAPA2,MIA3,ICE2,DBF4,FSD1,BORA,ITGA7,NDE1,INSYN1,CEP41,SCN9A,SPEG,CORO2B,SHOX2,RAP2A,BCAT1,TOP2A,NECTIN1,ZNF106,PDZD7,SLC16A2,AMPD3,SAMD9L,PRDM1,CD70,ANP32E,KCND1,ONECUT2,MCM9,NTNG2,SGK1,DENND2A,EML4,FST,LRFN1,CCDC136,MSRB3,SARM1,PPP2R3A,NPAS2,PTCH2,BMERB1,GPSM2,COG2,FGGY,UNC13D,LENG9,ITIH5,AUNIP,PLEKHA4,MXD3,TTC21A,SLCO2B1,FZD8,NLRP1,AOC2,HOXD8,YAP1,NFKBIE,REE…	570
Cancer, Organismal Injury and Abnormalities, Reproductive System Disease	breast cancer	Breast cancer	2.57e-13	IRF1,SLC4A11,COL7A1,DAPK2,PML,NEK2,SOCS5,UHMK1,MOXD1,NTSR1,UQCR10,CLDN3,ATP2A1,RALGAPA2,TNFRSF9,ACTA2,MITF,KATNAL1,NDE1,TNFRSF10B,CARD11,INHBA,CEP41,RSPRY1,ECM1,SNAI2,ARID1B,TAGLN,SPEG,CORO2B,ZFHX3,RNASEL,SHOX2,GTSE1,BCAT1,TOP2A,SAMD9L,ADAMTS10,PRDM1,RFPL2,CD70,GREM1,IGF1R,KCND1,COL16A1,MAP3K21,SGK1,DENND2A,MYH15,HNF1A,EML4,UBE2C,FBXO5,CENPE,EFEMP1,KIF20A,IL4I1,STC2,NPAS2,KIF11,PTCH2,SIPA1L2,ORC1…	368
Cancer, Neurological Disease, Organismal Injury and Abnormalities	brain glioma formation	Brain glioma	3.8e-13	SLC4A11,DAPK2,NMNAT2,NTSR1,CLDN3,RALGAPA2,MIA3,ICE2,DBF4,FSD1,BORA,ITGA7,NDE1,INSYN1,CARD11,CEP41,SCN9A,SPEG,CORO2B,SHOX2,RAP2A,BCAT1,TOP2A,NECTIN1,ZNF106,PDZD7,SLC16A2,AMPD3,SAMD9L,PRDM1,CD70,ZNF714,ANP32E,KCND1,ONECUT2,MCM9,NTNG2,SGK1,DENND2A,EML4,FST,LRFN1,NHLRC3,CCDC136,FBXO5,MSRB3,SARM1,PPP2R3A,NPAS2,PTCH2,BMERB1,GPSM2,COG2,FGGY,FBLIM1,GPR162,UNC13D,LENG9,ITIH5,C11orf80,AUNIP,BST1,OTUD4,PLEK…	651
Cancer, Organismal Injury and Abnormalities, Reproductive System Disease	development	Development of genital tumor	5.73e-13	SLC4A11,NMNAT2,NTSR1,CLDN3,RALGAPA2,ICE2,DBF4,KIF20B,ITGA7,NDE1,CARD11,SCN9A,RSPRY1,SNAI2,SPEG,CORO2B,SHOX2,BCAT1,TOP2A,SAMD9L,PRDM1,DNAJB5,ANP32E,KCND1,ONECUT2,MCM9,NTNG2,SGK1,DENND2A,FST,ZSWIM3,CCDC136,MSRB3,SARM1,DEPDC1,NPAS2,PTCH2,BMERB1,ZNF138,FKBP5,FGGY,RMI1,EFNA1,UNC13D,LENG9,ITIH5,C11orf80,BST1,OTUD4,IL11RA,PLAT,TTC21A,TPM3,EXOC3L2,PTP4A1,NLRP1,AOC2,NEIL2,SKA3,SLC16A3,ZFHX2,TLR4,RRM2,MYO1…	576
Cancer, Gastrointestinal Disease, Organismal Injury and Abnormalities	hepato-pancreato-biliary cancer	Hepato-pancreato-biliary cancer	5.87e-13	SLC4A11,NMNAT2,NTSR1,RALGAPA2,MIA3,FSD1,DBF4,KIF20B,ITGA7,NDE1,CARD11,CEP41,NFKBIL1,SCN9A,RSPRY1,RAB27B,SNAI2,SPEG,CORO2B,SHOX2,PSKH1,BCAT1,TOP2A,ZNF106,PDZD7,SLC16A2,DDIT4L,SAMD9L,PRDM1,DNAJB5,GREM1,ZNF714,ANP32E,MCM9,NTNG2,SGK1,DENND2A,EML4,ZSWIM3,LRFN1,CCDC136,MSRB3,SARM1,DEPDC1,SELENOM,GPSM2,ZNF138,COG2,FGGY,RAB40B,HK2,UNC13D,LENG9,PLEKHB1,ITIH5,AUNIP,BST1,PLAT,PLEKHA4,MXD3,ZBTB2,GPR180,TTC21…	614
Neurological Disease, Organismal Injury and Abnormalities	brain lesion	Brain lesion	6.83e-13	SLC4A11,DAPK2,NMNAT2,NTSR1,CLDN3,RALGAPA2,MIA3,ICE2,DBF4,FSD1,BORA,ITGA7,NDE1,INSYN1,CARD11,CEP41,SCN9A,SPEG,CORO2B,SHOX2,RAP2A,BCAT1,TOP2A,NECTIN1,ZNF106,PDZD7,SLC16A2,AMPD3,SAMD9L,PRDM1,CD70,ZNF714,ANP32E,KCND1,ONECUT2,MCM9,NTNG2,SGK1,DENND2A,EML4,FST,LRFN1,NHLRC3,CCDC136,FBXO5,MSRB3,SARM1,PPP2R3A,NPAS2,PTCH2,BMERB1,GPSM2,COG2,FGGY,FBLIM1,GPR162,UNC13D,LENG9,ITIH5,C11orf80,AUNIP,BST1,OTUD4,PLAT…	657
Cancer, Neurological Disease, Organismal Injury and Abnormalities	brain tumor	Brain tumor	7.35e-13	SLC4A11,DAPK2,NMNAT2,NTSR1,CLDN3,RALGAPA2,MIA3,ICE2,DBF4,FSD1,BORA,ITGA7,NDE1,INSYN1,CARD11,CEP41,SCN9A,SPEG,CORO2B,SHOX2,RAP2A,BCAT1,TOP2A,NECTIN1,ZNF106,PDZD7,SLC16A2,AMPD3,SAMD9L,PRDM1,CD70,ZNF714,ANP32E,KCND1,ONECUT2,MCM9,NTNG2,SGK1,DENND2A,EML4,FST,LRFN1,NHLRC3,CCDC136,FBXO5,MSRB3,SARM1,PPP2R3A,NPAS2,PTCH2,BMERB1,GPSM2,COG2,FGGY,FBLIM1,GPR162,UNC13D,LENG9,ITIH5,C11orf80,AUNIP,BST1,OTUD4,PLEK…	655
Cell Cycle	cell cycle progression	Cell cycle progression	1.36e-12	IRF1,PML,PPM1A,NEK2,SOCS5,GNA13,UHMK1,DUSP3,FOXM1,MITF,DBF4,CCNB2,NDE1,BORA,TNFRSF10B,INHBA,L3MBTL1,KITLG,ADGRL2,APBB1,MKI67,GTSE1,FAM72A,TOP2A,PTK6,DDX58,IGF1R,MXI1,UBE2C,BRCA2,CSF3,CKS1B,FBXO5,CENPE,CKAP2,NEK7,RHOD,IFNE,NUSAP1,PPP2R3A,KIF11,INCENP,BTG2,FYN,PER3,DLC1,IGFBP3,LOC102724788/PRODH,CDK6,TPX2,NOTCH1,KLF6,TTF2,DTL,PUM1,ACRBP,SIAH1,RAD21,ING4,KNL1,CENPF,PTP4A1,SPC25,MAP1S,KIF18B,MYBL2,BM…	127
Cancer, Neurological Disease, Organismal Injury and Abnormalities	astrocytoma	Grade 1-4 astrocytoma	1.62e-12	SLC4A11,NMNAT2,NTSR1,CLDN3,RALGAPA2,MIA3,ICE2,DBF4,FSD1,BORA,NDE1,INSYN1,CEP41,SCN9A,SPEG,CORO2B,SHOX2,RAP2A,BCAT1,TOP2A,NECTIN1,ZNF106,PDZD7,SLC16A2,AMPD3,PRDM1,CD70,ANP32E,KCND1,ONECUT2,MCM9,NTNG2,SGK1,DENND2A,FST,LRFN1,MSRB3,SARM1,PPP2R3A,NPAS2,PTCH2,BMERB1,GPSM2,COG2,FGGY,UNC13D,LENG9,ITIH5,AUNIP,PLEKHA4,MXD3,TTC21A,SLCO2B1,FZD8,NLRP1,AOC2,HOXD8,NFKBIE,REEP3,SLC16A3,CABLES1,ZFHX2,TLR4,RRM2,MY…	511
Cancer, Neurological Disease, Organismal Injury and Abnormalities	high grade astrocytoma	High grade astrocytoma	1.69e-12	SLC4A11,NMNAT2,NTSR1,CLDN3,RALGAPA2,MIA3,ICE2,DBF4,FSD1,BORA,NDE1,INSYN1,CEP41,SCN9A,SPEG,CORO2B,SHOX2,RAP2A,BCAT1,TOP2A,NECTIN1,ZNF106,PDZD7,SLC16A2,AMPD3,PRDM1,CD70,ANP32E,KCND1,ONECUT2,MCM9,NTNG2,SGK1,DENND2A,FST,LRFN1,MSRB3,SARM1,PPP2R3A,NPAS2,PTCH2,BMERB1,GPSM2,COG2,FGGY,UNC13D,LENG9,ITIH5,AUNIP,PLEKHA4,MXD3,TTC21A,SLCO2B1,FZD8,NLRP1,AOC2,HOXD8,NFKBIE,REEP3,SLC16A3,CABLES1,ZFHX2,TLR4,RRM2,MY…	528
Cancer, Organismal Injury and Abnormalities, Reproductive System Disease	breast or ovarian carcinoma	Breast or ovarian carcinoma	1.93e-12	SLC4A11,DAPK2,NTSR1,CLDN3,RALGAPA2,ITGA7,NDE1,CARD11,RSPRY1,SNAI2,SPEG,CORO2B,SHOX2,BCAT1,TOP2A,SAMD9L,PRDM1,CD70,GREM1,KCND1,SGK1,DENND2A,EML4,ZSWIM3,FBXO5,MSRB3,CCDC136,NPAS2,PTCH2,ORC1,ZNF138,FKBP5,RMI1,HK2,OTUD4,IL11RA,GPR180,TTC21A,FZD8,YAP1,SKA3,NFKBIE,CABLES1,TLR4,RRM2,FLRT3,RUNX1,STK36,PRR11,VSTM2L,TMEM130,TGFB2,SMYD3,TRPC6,COL6A2,PYCR1,TBCE,TRIM7,BROX,GABRA5,IDUA,XDH,MASTL,PARD6A,PAXIP1,…	400
Cancer, Organismal Injury and Abnormalities	invasive tumor	Invasive tumor	2.35e-12	CLDN3,FOXM1,ACTA2,DSG2,MITF,KIF20B,TNFRSF10B,CARD11,INHBA,NCAPG,SNAI2,ARID1B,FERMT1,TAGLN,ZFHX3,MKI67,SHOX2,LTB,DCBLD2,TOP2A,OLFML2B,TNRC18,PTK6,DDX58,ADAMTS10,ADAMTS1,ABHD13,GREM1,IGF1R,ROS1,HNF1A,FST,BRCA2,MR1,EFEMP1,NDRG2,CBFB,KIF20A,KIF23,TNFSF12,CSF2RA,SERTAD2,IL4I1,CLDN4,NUSAP1,NPAS2,PTCH2,SIPA1L2,SNCG,ADAMTS6,FYN,DLC1,LIMA1,ITGB1,SEMA7A,PDE4D,CDK6,NOTCH1,COL15A1,KLF6,RHPN1,FOXF2,PLAT,IL11R…	161
Gastrointestinal Disease, Hepatic System Disease, Organismal Injury and Abnormalities	liver lesion	Liver lesion	2.37e-12	SLC4A11,NMNAT2,RALGAPA2,MIA3,ICE2,KIF20B,ITGA7,CARD11,CEP41,NFKBIL1,RSPRY1,RAB27B,SNAI2,SPEG,CORO2B,SHOX2,PSKH1,BCAT1,TOP2A,ZNF106,SLC16A2,SAMD9L,PRDM1,DNAJB5,GREM1,ZNF714,ANP32E,ONECUT2,MCM9,SGK1,DENND2A,EML4,FST,ZSWIM3,LRFN1,CCDC136,MSRB3,SARM1,DEPDC1,SELENOM,GPSM2,ZNF138,COG2,FGGY,RAB40B,HK2,UNC13D,LENG9,PLEKHB1,ITIH5,PLEKHA4,MXD3,ZBTB2,TTC21A,TPM3,YAP1,SKA3,NFKBIE,ZFHX2,TLR4,RRM2,RSPH1,MYO1C,…	558
Cancer, Gastrointestinal Disease, Organismal Injury and Abnormalities	hepatobiliary carcinoma	Hepatobiliary carcinoma	2.39e-12	SLC4A11,NMNAT2,RALGAPA2,MIA3,KIF20B,ITGA7,CARD11,CEP41,NFKBIL1,RSPRY1,RAB27B,SNAI2,SPEG,CORO2B,SHOX2,PSKH1,BCAT1,TOP2A,ZNF106,SLC16A2,DDIT4L,SAMD9L,PRDM1,DNAJB5,GREM1,ZNF714,ANP32E,MCM9,SGK1,DENND2A,EML4,ZSWIM3,LRFN1,CCDC136,MSRB3,SARM1,DEPDC1,SELENOM,GPSM2,ZNF138,COG2,FGGY,RAB40B,HK2,UNC13D,LENG9,PLEKHB1,ITIH5,PLEKHA4,MXD3,ZBTB2,GPR180,TTC21A,TPM3,LMBR1L,YAP1,SKA3,NFKBIE,ZFHX2,TLR4,RRM2,RSPH1,MY…	512
Cancer, Neurological Disease, Organismal Injury and Abnormalities	brain astrocytoma	Brain astrocytoma	5.13e-12	SLC4A11,NMNAT2,NTSR1,CLDN3,RALGAPA2,MIA3,ICE2,DBF4,FSD1,BORA,NDE1,INSYN1,CEP41,SCN9A,SPEG,CORO2B,SHOX2,RAP2A,BCAT1,TOP2A,NECTIN1,ZNF106,PDZD7,SLC16A2,AMPD3,PRDM1,CD70,ANP32E,KCND1,ONECUT2,MCM9,NTNG2,SGK1,DENND2A,FST,LRFN1,MSRB3,SARM1,PPP2R3A,NPAS2,PTCH2,BMERB1,GPSM2,COG2,FGGY,UNC13D,LENG9,ITIH5,AUNIP,PLEKHA4,MXD3,TTC21A,SLCO2B1,FZD8,NLRP1,AOC2,HOXD8,NFKBIE,REEP3,SLC16A3,CABLES1,ZFHX2,TLR4,RRM2,MY…	507
Cancer, Organismal Injury and Abnormalities, Reproductive System Disease	carcinoma	Breast carcinoma	7.18e-12	IRF1,SLC4A11,COL7A1,DAPK2,PML,NEK2,SOCS5,UHMK1,NTSR1,UQCR10,ATP2A1,RALGAPA2,ACTA2,MITF,KATNAL1,NDE1,CARD11,INHBA,RSPRY1,ECM1,SNAI2,ARID1B,TAGLN,SPEG,CORO2B,ZFHX3,RNASEL,SHOX2,GTSE1,BCAT1,TOP2A,SAMD9L,ADAMTS10,PRDM1,RFPL2,CD70,GREM1,IGF1R,KCND1,COL16A1,MAP3K21,SGK1,DENND2A,MYH15,HNF1A,EML4,UBE2C,FBXO5,CENPE,EFEMP1,KIF20A,IL4I1,STC2,NPAS2,KIF11,PTCH2,SIPA1L2,ORC1,FKBP5,RMI1,MDGA1,CDK6,ANKRD30A,RASG…	303
Cancer, Gastrointestinal Disease, Organismal Injury and Abnormalities	development	Development of digestive organ tumor	8.31e-12	SLC4A11,DAPK2,NTSR1,RALGAPA2,MIA3,HID1,ICE2,DBF4,KIF20B,ITGA7,NDE1,INSYN1,CARD11,CEP41,NFKBIL1,SCN9A,SNAI2,SPEG,CORO2B,BCAT1,TOP2A,NECTIN1,ZNF106,PDZD7,SLC16A2,DDIT4L,SAMD9L,PRDM1,ANP32E,KCND1,ONECUT2,NTNG2,DENND2A,EML4,LRFN1,NHLRC3,CCDC136,MSRB3,SARM1,PPP2R3A,NPAS2,PTCH2,SELENOM,GPSM2,COG2,FGGY,FBLIM1,GPR162,UNC13D,CYB5R1,PLEKHB1,ITIH5,AUNIP,BST1,OTUD4,IL11RA,PLEKHA4,MXD3,ZBTB2,GPR180,TPM3,LMBR1…	637
Cancer, Organismal Injury and Abnormalities, Reproductive System Disease	ductal breast cancer	Ductal breast carcinoma	8.81e-12	POU2F1,DAPK2,PML,NEK2,UHMK1,NTSR1,MN1,ACTA2,MITF,PHLDB2,CARD11,L3MBTL1,ECM1,SAMD9,ARID1B,SPEG,ZFHX3,RNASEL,MKI67,GTSE1,MST1,TOP2A,OLFML2B,GREM1,IGF1R,SLITRK6,SGK1,MAP3K21,ROS1,CREB3L2,TNXB,EML4,UBE2C,BRCA2,MED12L,CENPE,NEK7,CBFB,EFEMP1,CSF2RA,STC2,KIF11,PTCH2,PARP10,ORC1,FYN,STAT5A,ITGB1,PDE4D,SEMA7A,IL1RAP,RMI1,MDGA1,CDK6,HK2,RASGRP3,TPX2,VAV3,UCP2,NOTCH1,CYGB,ING4,SUZ12,CD109,MAPK13,SPC25,CSF1,…	137
Cancer, Gastrointestinal Disease, Hepatic System Disease, Organismal Injury and Abnormalities	liver tumor	Liver tumor	9.33e-12	SLC4A11,NMNAT2,RALGAPA2,MIA3,ICE2,KIF20B,ITGA7,CARD11,CEP41,NFKBIL1,RSPRY1,RAB27B,SNAI2,SPEG,CORO2B,SHOX2,PSKH1,BCAT1,TOP2A,ZNF106,SLC16A2,SAMD9L,PRDM1,DNAJB5,GREM1,ZNF714,ANP32E,ONECUT2,MCM9,SGK1,DENND2A,EML4,ZSWIM3,LRFN1,CCDC136,MSRB3,SARM1,DEPDC1,SELENOM,GPSM2,ZNF138,COG2,FGGY,RAB40B,HK2,UNC13D,LENG9,PLEKHB1,ITIH5,PLEKHA4,MXD3,ZBTB2,TTC21A,TPM3,YAP1,SKA3,NFKBIE,ZFHX2,RRM2,RSPH1,MYO1C,WIPF2,CDH…	544
Cancer, Organismal Injury and Abnormalities	melanoma	Melanoma	9.68e-12	NTSR1,RALGAPA2,ICE2,KIF20B,BORA,NDE1,CARD11,SNAI2,RAB27B,SPEG,SHOX2,AZIN1,TOP2A,NECTIN1,PDZD7,DDIT4L,SAMD9L,DNAJB5,ZNF714,DENND2A,LRFN1,DEPDC1,PPP2R3A,PTCH2,ZNF138,FGGY,FBLIM1,RMI1,GPR162,UNC13D,ITIH5,RDH11,MXD3,TTC21A,EXOC3L2,FZD8,NLRP1,HOXD8,YAP1,SLC16A3,RRM2,ANO9,STK36,BTN2A1,PRR11,TTLL11,RCAN1,MFAP3,VSTM2L,TMEM130,TGFB2,SMYD3,DLGAP5,PYCR1,TBCE,KIF3A,TMEM59L,EDEM3,BBS2,IGSF9,XDH,ZNF761,MASTL,P…	790
Cancer, Organismal Injury and Abnormalities	breast or pancreatic cancer	Breast or pancreatic cancer	1.13e-11	SLC4A11,DAPK2,NMNAT2,NTSR1,CLDN3,RALGAPA2,MIA3,DBF4,FSD1,ITGA7,NDE1,CARD11,CEP41,SCN9A,RSPRY1,SNAI2,SPEG,CORO2B,SHOX2,BCAT1,TOP2A,ZNF106,PDZD7,SAMD9L,PRDM1,CD70,GREM1,ANP32E,KCND1,MCM9,NTNG2,SGK1,DENND2A,EML4,ZSWIM3,LRFN1,CCDC136,FBXO5,MSRB3,NPAS2,PTCH2,ORC1,ZNF138,FKBP5,COG2,FGGY,RMI1,HK2,ITIH5,AUNIP,BST1,OTUD4,PLAT,IL11RA,PLEKHA4,GPR180,TTC21A,TPM3,EXOC3L2,PTP4A1,FZD8,NLRP1,AOC2,HOXD8,LMO1,YAP1…	554
Cancer, Neurological Disease, Organismal Injury and Abnormalities	astrocytoma	Grade 4 astrocytoma	1.82e-11	SLC4A11,NMNAT2,NTSR1,CLDN3,RALGAPA2,MIA3,ICE2,DBF4,FSD1,BORA,NDE1,INSYN1,CEP41,SCN9A,SPEG,CORO2B,SHOX2,RAP2A,BCAT1,TOP2A,NECTIN1,ZNF106,PDZD7,SLC16A2,AMPD3,PRDM1,CD70,ANP32E,KCND1,ONECUT2,MCM9,NTNG2,SGK1,DENND2A,FST,LRFN1,MSRB3,SARM1,PPP2R3A,NPAS2,PTCH2,BMERB1,GPSM2,COG2,FGGY,UNC13D,LENG9,ITIH5,AUNIP,PLEKHA4,MXD3,TTC21A,SLCO2B1,FZD8,NLRP1,AOC2,HOXD8,NFKBIE,REEP3,SLC16A3,CABLES1,ZFHX2,TLR4,RRM2,MY…	503
Cancer, Neurological Disease, Organismal Injury and Abnormalities	high grade glioma	Grade 4 high grade glioma	1.82e-11	SLC4A11,NMNAT2,NTSR1,CLDN3,RALGAPA2,MIA3,ICE2,DBF4,FSD1,BORA,NDE1,INSYN1,CEP41,SCN9A,SPEG,CORO2B,SHOX2,RAP2A,BCAT1,TOP2A,NECTIN1,ZNF106,PDZD7,SLC16A2,AMPD3,PRDM1,CD70,ANP32E,KCND1,ONECUT2,MCM9,NTNG2,SGK1,DENND2A,FST,LRFN1,MSRB3,SARM1,PPP2R3A,NPAS2,PTCH2,BMERB1,GPSM2,COG2,FGGY,UNC13D,LENG9,ITIH5,AUNIP,PLEKHA4,MXD3,TTC21A,SLCO2B1,FZD8,NLRP1,AOC2,HOXD8,NFKBIE,REEP3,SLC16A3,CABLES1,ZFHX2,TLR4,RRM2,MY…	503
Cancer, Organismal Injury and Abnormalities, Reproductive System Disease	female genital tract adenocarcinoma	Female genital tract adenocarcinoma	2.69e-11	SLC4A11,NMNAT2,CLDN3,RALGAPA2,ICE2,DBF4,KIF20B,ITGA7,NDE1,CARD11,SCN9A,RSPRY1,SNAI2,SPEG,CORO2B,SHOX2,BCAT1,TOP2A,SAMD9L,PRDM1,DNAJB5,ANP32E,KCND1,ONECUT2,MCM9,NTNG2,SGK1,DENND2A,ZSWIM3,CCDC136,MSRB3,DEPDC1,NPAS2,PTCH2,ZNF138,FKBP5,FGGY,RMI1,EFNA1,UNC13D,LENG9,ITIH5,C11orf80,BST1,OTUD4,IL11RA,PLAT,TTC21A,PTP4A1,AOC2,NEIL2,SKA3,SLC16A3,ZFHX2,TLR4,RRM2,SYT11,RUNX1,MARCKSL1,CDH19,STK36,BTN2A1,TTLL11…	513
Cellular Growth and Proliferation	colony formation	Colony formation	2.96e-11	IGFBP4,PLCD4,GNA13,DKK3,CHD1,FOXM1,SPRY2,YAP1,MITF,CABLES1,TNFRSF10B,RRM2,STING1,GSTO1,ALDH1A1,TNFAIP8L1,CDCA7L,KITLG,RUNX1,FGL1,ERRFI1,TRIM22,HDAC5,APOBEC3B,PTK6,INSR,TGFB2,IGFBP5,SMYD3,FGF2,RBBP8,IGF1R,EGF,ONECUT2,MAP3K21,KIF3A,TEAD1,RAD18,CSF3,BRCA2,CKS1B,TGM2,IKBKE,GJA1,SALL2,SGO2,GNAO1,ZNF148,CLDN4,PIK3R1,H2AX,CD82,IL11,FYN,ANKRD1,DLC1,E2F8,ISG15,STAT5A,CDKN1A,MET,IL1RAP,IGFBP3,CDK6,PRKCZ,MD…	94
Cellular Movement	cell movement	Cell movement	3.61e-11	COL7A1,DAPK2,CORO1A,PML,CLDN3,RALGAPA2,MIA3,TNFRSF9,ACTA2,DSG2,MITF,DBF4,CCNB2,ROBO3,INHBA,ECM1,SCN9A,SNAI2,KITLG,GTSE1,KNSTRN,RAP2A,BCAT1,MYO10,JUP,PTPN23,GREM1,IGF1R,MAP3K21,SGK1,HNF1A,EFEMP1,ITGAM,GNAO1,NDRG1,THY1,CX3CL1,BTG2,IMMT,FBLIM1,EFNA1,CDK6,SRSF1,BST1,DTL,WWTR1,PLAT,KLF2,SRCIN1,PHLDA1,NUMB,TTC21A,TPM3,ING4,EXOC3L2,PTP4A1,CSF1,GLRB,BMI1,SDC4,ADAMTS7,ZBTB7A,ORMDL3,P2RY6,SPRY2,YAP1,TLR4,M…	237
Cancer, Organismal Injury and Abnormalities, Reproductive System Disease	breast adenocarcinoma	Breast adenocarcinoma	4.6e-11	POU2F1,DAPK2,PML,NEK2,UHMK1,NTSR1,MN1,ACTA2,MITF,PHLDB2,CARD11,INHBA,L3MBTL1,ECM1,SAMD9,ARID1B,SPEG,ZFHX3,RNASEL,MKI67,SHOX2,GTSE1,MST1,DCBLD2,TOP2A,OLFML2B,ABHD13,GREM1,IGF1R,SLITRK6,MAP3K21,SGK1,ROS1,CREB3L2,TNXB,EML4,UBE2C,BRCA2,MED12L,CENPE,NEK7,EFEMP1,CBFB,CSF2RA,IL4I1,STC2,NPAS2,KIF11,PTCH2,PARP10,ORC1,FYN,STAT5A,ITGB1,SEMA7A,PDE4D,IL1RAP,RMI1,MDGA1,CDK6,RASGRP3,HK2,TPX2,VAV3,UCP2,NOTCH1,CO…	152
Cancer, Organismal Injury and Abnormalities, Reproductive System Disease	female genital carcinoma	Female genital carcinoma	6.87e-11	SLC4A11,NMNAT2,CLDN3,RALGAPA2,ICE2,DBF4,KIF20B,ITGA7,NDE1,CARD11,SCN9A,RSPRY1,SNAI2,SPEG,CORO2B,SHOX2,BCAT1,TOP2A,SAMD9L,PRDM1,DNAJB5,ANP32E,KCND1,ONECUT2,MCM9,NTNG2,SGK1,DENND2A,FST,ZSWIM3,CCDC136,MSRB3,DEPDC1,NPAS2,PTCH2,ZNF138,FKBP5,FGGY,RMI1,EFNA1,UNC13D,LENG9,ITIH5,C11orf80,BST1,OTUD4,PLAT,IL11RA,TTC21A,EXOC3L2,PTP4A1,AOC2,NEIL2,SKA3,SLC16A3,ZFHX2,TLR4,RRM2,SYT11,RUNX1,MARCKSL1,CDH19,STK36,B…	533
Cancer, Gastrointestinal Disease, Organismal Injury and Abnormalities	colorectal neoplasia	Colorectal tumor	7.31e-11	DAPK2,NTSR1,CLDN3,RALGAPA2,MIA3,HID1,ICE2,DBF4,KIF20B,ITGA7,NDE1,INSYN1,CARD11,CEP41,SCN9A,SNAI2,SPEG,CORO2B,TOP2A,NECTIN1,ZNF106,PDZD7,SLC16A2,SAMD9L,ANP32E,ONECUT2,NTNG2,SGK1,DENND2A,EML4,FST,LRFN1,NHLRC3,CCDC136,SARM1,PTCH2,ORC1,SELENOM,GPSM2,FKBP5,COG2,FGGY,FBLIM1,RMI1,GPR162,UNC13D,CYB5R1,PLEKHB1,ITIH5,AUNIP,BST1,OTUD4,PLAT,IL11RA,PLEKHA4,MXD3,ZBTB2,TPM3,SAPCD2,SLCO2B1,FZD8,NLRP1,AOC2,YAP1,S…	574
Cancer, Gastrointestinal Disease, Hepatic System Disease, Organismal Injury and Abnormalities	cancer	Liver cancer	9.62e-11	SLC4A11,NMNAT2,RALGAPA2,MIA3,KIF20B,ITGA7,CARD11,CEP41,NFKBIL1,RSPRY1,RAB27B,SNAI2,SPEG,CORO2B,SHOX2,PSKH1,BCAT1,TOP2A,ZNF106,SLC16A2,SAMD9L,PRDM1,DNAJB5,GREM1,ANP32E,MCM9,SGK1,DENND2A,EML4,ZSWIM3,LRFN1,CCDC136,MSRB3,SARM1,DEPDC1,SELENOM,GPSM2,ZNF138,COG2,FGGY,RAB40B,HK2,UNC13D,LENG9,PLEKHB1,ITIH5,PLEKHA4,MXD3,ZBTB2,TTC21A,TPM3,YAP1,SKA3,NFKBIE,ZFHX2,RRM2,RSPH1,MYO1C,WIPF2,CDH19,NDRG4,ANO9,STK36,…	478
Cancer, Gastrointestinal Disease, Organismal Injury and Abnormalities	colorectal cancer	Colorectal cancer	1.08e-10	DAPK2,NTSR1,CLDN3,RALGAPA2,MIA3,HID1,ICE2,DBF4,KIF20B,ITGA7,NDE1,INSYN1,CARD11,CEP41,SCN9A,SNAI2,SPEG,CORO2B,TOP2A,NECTIN1,ZNF106,PDZD7,SLC16A2,SAMD9L,ANP32E,ONECUT2,NTNG2,SGK1,DENND2A,EML4,FST,LRFN1,NHLRC3,CCDC136,SARM1,PTCH2,ORC1,SELENOM,GPSM2,FKBP5,COG2,FGGY,FBLIM1,RMI1,GPR162,UNC13D,CYB5R1,PLEKHB1,ITIH5,AUNIP,BST1,OTUD4,PLAT,IL11RA,PLEKHA4,MXD3,ZBTB2,TPM3,SAPCD2,SLCO2B1,FZD8,NLRP1,AOC2,YAP1,S…	567
Cancer, Organismal Injury and Abnormalities	connective or soft tissue tumor	Connective or soft tissue tumor	1.46e-10	EIF4EBP2,SLC4A11,DAPK2,NMNAT2,NTSR1,CLDN3,RALGAPA2,MIA3,HID1,ICE2,FSD1,KIF20B,BORA,ITGA7,NDE1,CARD11,CEP41,SCN9A,RSPRY1,SNAI2,RAB27B,SPEG,CORO2B,SHOX2,AZIN1,BCAT1,TOP2A,NECTIN1,ZNF106,PDZD7,DDIT4L,SLC16A2,AMPD3,SAMD9L,PRDM1,DNAJB5,ONECUT2,ZNF714,KCND1,MCM9,SGK1,DENND2A,EML4,FST,ZSWIM3,LRFN1,MSRB3,CCDC136,SARM1,PPP2R3A,NPAS2,PTCH2,ORC1,ZNF138,FKBP5,FGGY,FBLIM1,RMI1,HK2,GPR162,UNC13D,LENG9,ITIH5,C1…	763
Cancer, Organismal Injury and Abnormalities	development	Development of adenocarcinoma	1.74e-10	SLC4A11,NMNAT2,CLDN3,RALGAPA2,ICE2,DBF4,KIF20B,ITGA7,NDE1,INSYN1,CARD11,SCN9A,RSPRY1,SNAI2,SPEG,CORO2B,SHOX2,BCAT1,TOP2A,TCP11L1,ZNF106,SAMD9L,PRDM1,CD70,DNAJB5,GREM1,ANP32E,KCND1,ONECUT2,MCM9,NTNG2,SGK1,DENND2A,ZSWIM3,CCDC136,MSRB3,DEPDC1,NPAS2,PTCH2,ORC1,ZNF138,FKBP5,FGGY,RMI1,RPL22L1,HK2,UNC13D,LENG9,ITIH5,C11orf80,BST1,OTUD4,IL11RA,PLAT,GPR180,TTC21A,PTP4A1,NLRP1,AOC2,YAP1,NEIL2,SKA3,SLC16A3,…	607
Organismal Injury and Abnormalities, Reproductive System Disease	abnormality of endometrium	Abnormality of endometrium	1.82e-10	NMNAT2,CLDN3,RALGAPA2,ICE2,DBF4,KIF20B,ITGA7,NDE1,CARD11,SCN9A,RSPRY1,SPEG,SHOX2,BCAT1,TOP2A,SAMD9L,DNAJB5,ANP32E,KCND1,ONECUT2,MCM9,NTNG2,SGK1,DENND2A,CCDC136,DEPDC1,NPAS2,PTCH2,BMERB1,ZNF138,FKBP5,COG2,FGGY,RMI1,EFNA1,UNC13D,LENG9,ITIH5,C11orf80,BST1,OTUD4,PLAT,PLEKHA4,TTC21A,PTP4A1,NLRP1,AOC2,HOXD8,NEIL2,SKA3,SLC16A3,ZFHX2,TLR4,MYO1C,SYT11,RUNX1,MARCKSL1,CDH19,NDRG4,ANO9,BTN2A1,TTLL11,KIAA2026…	484
Cell Death and Survival	apoptosis	Apoptosis	2.21e-10	IRF1,DAPK2,PML,NEK2,NTSR1,ATP2A1,RRP1B,TNFRSF9,DSG2,MITF,ITGA7,TNFRSF10B,INHBA,IFI27L2,SNAI2,KITLG,RNASEL,GTSE1,TOP2A,DAP,IFIT3,JUP,NOVA2,PRDM1,CD70,GREM1,IGF1R,ONECUT2,SGK1,HNF1A,FST,FBXO5,CENPE,EFEMP1,ITGAM,SARM1,GNAO1,NDRG1,DEPDC1,THY1,KIF11,CX3CL1,IMMT,FKBP5,HAP1,FBLIM1,EFNA1,CDK6,HK2,TPX2,UCP2,SRSF1,WWTR1,PLAT,KLF2,SIAH1,SRCIN1,PHLDA1,NUMB,RAD21,ING4,CSF1,MAP1S,BMI1,NLRP1,SDC4,ZBTB7A,HIPK2,O…	249
Cellular Assembly and Organization, DNA Replication, Recombination, and Repair	alignment	Alignment of chromosomes	2.4e-10	KIF20A,TTK,FOXM1,DLGAP5,SMC4,EGF,KIF2C,NCAPG,KIF18A,SGO1,CCNA2,CENPE,GTSE1,KIF14	14
Cell Cycle	mitosis	Mitosis of tumor cell lines	2.76e-10	NEK7,NEK2,MASTL,TTK,FOXM1,MITF,KIF11,CCNB2,KLHDC8B,INHBA,CDKN1A,ADGRL2,TPX2,TOP2A,UBA7,CDC20,ACRBP,DLGAP5,SIAH1,RBBP8,RAD21,KNL1,PTP4A1,SPC25,BMI1,BRCA2,DUSP7,PTTG1,CDK1,CCNB1,PLK1,FBXO5,CENPE,CDC25B	34
Cancer, Organismal Injury and Abnormalities	serous adenocarcinoma	Serous adenocarcinoma	3.4e-10	IGFBP4,GNA13,UHMK1,MOXD1,CLDN3,FOXM1,TNFRSF9,CCNB2,ITGA7,NDE1,CEP41,ALDH1A1,SNAI2,ARID1B,GSTM2,RGS2,MYO10,ERICH5,TOP2A,MCM10,IFIT3,MAP3K21,ROS1,METTL8,TNXB,HNF1A,UBE2C,ZSWIM3,BRCA2,CKS1B,CCDC136,FLG,ENTPD1,KIF23,TRO,CLDN4,SNPH,TMEM70,NPAS2,KIF11,ADGRB2,ZNF138,STAT5A,ISG15,EFNA1,TPX2,VAV3,NRIP1,NOTCH1,COL15A1,OTUD4,IL11RA,AHNAK2,GRIN2B,ZNF28,RAD21,MAPK13,SPC25,C3orf52,MYBL2,CCNA2,KIF15,AHNAK,TTK,E…	132
Cancer, Organismal Injury and Abnormalities, Reproductive System Disease	uterine tumor	Uterine tumor	4.53e-10	NMNAT2,NTSR1,CLDN3,RALGAPA2,ICE2,DBF4,KIF20B,ITGA7,NDE1,CARD11,SCN9A,RSPRY1,SPEG,SHOX2,BCAT1,TOP2A,SAMD9L,DNAJB5,ANP32E,KCND1,ONECUT2,MCM9,NTNG2,SGK1,DENND2A,FST,CCDC136,SARM1,DEPDC1,NPAS2,PTCH2,BMERB1,ZNF138,FKBP5,FGGY,RMI1,EFNA1,UNC13D,LENG9,ITIH5,C11orf80,BST1,OTUD4,PLAT,TTC21A,TPM3,EXOC3L2,PTP4A1,NLRP1,AOC2,NEIL2,SKA3,SLC16A3,ZFHX2,TLR4,RRM2,MYO1C,SYT11,RUNX1,MARCKSL1,CDH19,BTN2A1,TTLL11,KIAA…	506
Cellular Movement	migration	Migration of cells	4.97e-10	COL7A1,DAPK2,PML,CLDN3,RALGAPA2,MIA3,TNFRSF9,ACTA2,DSG2,MITF,DBF4,CCNB2,ROBO3,INHBA,ECM1,SCN9A,SNAI2,KITLG,GTSE1,KNSTRN,RAP2A,BCAT1,MYO10,JUP,GREM1,IGF1R,MAP3K21,SGK1,HNF1A,EFEMP1,ITGAM,GNAO1,NDRG1,THY1,CX3CL1,BTG2,FBLIM1,EFNA1,CDK6,BST1,DTL,WWTR1,PLAT,KLF2,SRCIN1,PHLDA1,NUMB,TPM3,ING4,EXOC3L2,PTP4A1,CSF1,GLRB,BMI1,SDC4,ADAMTS7,ZBTB7A,ORMDL3,P2RY6,SPRY2,YAP1,TLR4,MYO1C,NOXA1,RUNX1,ANGPT1,TMPO,RAB…	216
Cell Death and Survival, Organismal Injury and Abnormalities	necrosis	Necrosis	6.82e-10	IRF1,DAPK2,PML,NEK2,NTSR1,ATP2A1,RRP1B,TNFRSF9,DSG2,MITF,TNFRSF10B,INHBA,RAB27B,SNAI2,KITLG,NUP58,RNASEL,GTSE1,TOP2A,YWHAG,JUP,PRDM1,CD70,IGF1R,ONECUT2,SGK1,HNF1A,UBE2C,FST,FBXO5,CENPE,EFEMP1,ACHE,ITGAM,SARM1,NDRG1,DEPDC1,THY1,KIF11,INCENP,CX3CL1,ORC1,BTG2,IMMT,FKBP5,HAP1,EFNA1,CDK6,HK2,TPX2,CYB5R1,UCP2,SRSF1,DTL,WWTR1,PLAT,KLF2,SIAH1,SRCIN1,PHLDA1,NUMB,RAD21,LAMP1,CSF1,MAP1S,BMI1,NLRP1,SDC4,ZBTB…	261
Cancer, Gastrointestinal Disease, Organismal Injury and Abnormalities	gastric epithelial cancer	Gastric carcinoma	7.14e-10	SLC4A11,DAPK2,NTSR1,RALGAPA2,ICE2,KIF20B,NDE1,CARD11,INSYN1,CEP41,NFKBIL1,SCN9A,SNAI2,SPEG,CORO2B,BCAT1,TOP2A,NECTIN1,ZNF106,PDZD7,DDIT4L,SAMD9L,PRDM1,ONECUT2,KCND1,DENND2A,EML4,LRFN1,MSRB3,PPP2R3A,NPAS2,COG2,FGGY,ITIH5,GPR180,LMBR1L,NLRP1,TLR4,RUNX1,MARCKSL1,NDRG4,ANO9,STK36,PRR11,TRPC6,COL6A2,PYCR1,FILIP1,TBCE,KIF3A,TRIM7,TMEM86A,CHPF2,IGSF9,SLC39A10,XDH,ZNF761,MASTL,PAXIP1,PAPPA,PDGFB,E2F8,EHD…	386
Cancer, Organismal Injury and Abnormalities	intrathoracic malignant tumor	Intrathoracic malignant tumor	7.78e-10	NMNAT2,NTSR1,CLDN3,RALGAPA2,MIA3,DBF4,KIF20B,INSYN1,CARD11,CEP41,SNAI2,CORO2B,BCAT1,TOP2A,ZNF106,PDZD7,SAMD9L,GREM1,KCND1,ONECUT2,MCM9,DENND2A,EML4,CCDC136,DEPDC1,PTCH2,BMERB1,ORC1,FKBP5,FGGY,FBLIM1,RMI1,RPL22L1,HK2,SNX12,UNC13D,C11orf80,BST1,PLAT,PLEKHA4,SLCO2B1,EXOC3L2,PTP4A1,YAP1,NEIL2,SKA3,REEP3,SLC16A3,CABLES1,TLR4,RRM2,FLRT3,SYT11,RUNX1,CDH19,NUTF2,STK36,VSTM2L,TMEM130,TRPC6,COL6A2,DLGAP5,T…	438
Cancer, Organismal Injury and Abnormalities, Reproductive System Disease	female genital tract serous carcinoma	Female genital tract serous carcinoma	8.33e-10	IGFBP4,GNA13,MOXD1,TTK,CLDN3,ESPL1,FOXM1,TUBA1C,CCNB2,SLC16A3,TLR4,RRM2,ALDH1A1,SNAI2,RGS2,MATN2,TOP2A,IGFBP5,COL6A2,KIF2C,MAP3K21,ROS1,TNXB,UBE2C,JAM3,BRCA2,CKS1B,FLG,ENTPD1,FLRT2,F2RL1,CENPA,ITGA3,TRO,TSPAN4,CLDN4,PIK3R1,KIF11,H2AX,ZNF138,PHF6,ISG15,CDKN1A,MET,EFNA1,BIK,TPX2,VAV3,TBC1D2B,KPNA2,NOTCH1,COL15A1,CDC20,SMC4,CDA,RAD21,SH2B3,PBX1,SPC25,MAPK13,MYBL2,MCAM,CCNA2,PTTG1,PLK1,CCNB1	66
Cancer, Organismal Injury and Abnormalities	pelvic serous carcinoma	Pelvic serous carcinoma	8.33e-10	IGFBP4,GNA13,MOXD1,TTK,CLDN3,ESPL1,FOXM1,TUBA1C,CCNB2,SLC16A3,TLR4,RRM2,ALDH1A1,SNAI2,RGS2,MATN2,TOP2A,IGFBP5,COL6A2,KIF2C,MAP3K21,ROS1,TNXB,UBE2C,JAM3,BRCA2,CKS1B,FLG,ENTPD1,FLRT2,F2RL1,CENPA,ITGA3,TRO,TSPAN4,CLDN4,PIK3R1,KIF11,H2AX,ZNF138,PHF6,ISG15,CDKN1A,MET,EFNA1,BIK,TPX2,VAV3,TBC1D2B,KPNA2,NOTCH1,COL15A1,CDC20,SMC4,CDA,RAD21,SH2B3,PBX1,SPC25,MAPK13,MYBL2,MCAM,CCNA2,PTTG1,PLK1,CCNB1	66
Cancer, Organismal Injury and Abnormalities	malignant connective or soft tissue neoplasm	Malignant connective or soft tissue neoplasm	8.49e-10	EIF4EBP2,SLC4A11,DAPK2,NMNAT2,NTSR1,CLDN3,RALGAPA2,MIA3,HID1,ICE2,FSD1,KIF20B,BORA,ITGA7,NDE1,CARD11,CEP41,SCN9A,RSPRY1,SNAI2,RAB27B,SPEG,CORO2B,SHOX2,AZIN1,BCAT1,TOP2A,NECTIN1,ZNF106,PDZD7,DDIT4L,SLC16A2,AMPD3,SAMD9L,PRDM1,DNAJB5,ONECUT2,ZNF714,KCND1,MCM9,SGK1,DENND2A,EML4,FST,ZSWIM3,LRFN1,MSRB3,CCDC136,SARM1,PPP2R3A,NPAS2,PTCH2,ORC1,ZNF138,FKBP5,FGGY,FBLIM1,RMI1,HK2,GPR162,UNC13D,LENG9,ITIH5,C1…	751
Cancer, Gastrointestinal Disease, Hepatic System Disease, Organismal Injury and Abnormalities	liver carcinoma	Liver carcinoma	9.12e-10	SLC4A11,NMNAT2,RALGAPA2,MIA3,KIF20B,ITGA7,CARD11,CEP41,NFKBIL1,RSPRY1,RAB27B,SNAI2,SPEG,CORO2B,SHOX2,PSKH1,BCAT1,TOP2A,ZNF106,SLC16A2,SAMD9L,PRDM1,DNAJB5,GREM1,ANP32E,MCM9,SGK1,DENND2A,EML4,ZSWIM3,LRFN1,CCDC136,MSRB3,SARM1,DEPDC1,SELENOM,GPSM2,ZNF138,COG2,FGGY,RAB40B,HK2,UNC13D,LENG9,PLEKHB1,ITIH5,PLEKHA4,MXD3,ZBTB2,TTC21A,TPM3,YAP1,SKA3,NFKBIE,ZFHX2,RRM2,RSPH1,MYO1C,WIPF2,CDH19,ANO9,STK36,TGFB2,…	463
Cancer, Organismal Injury and Abnormalities	thoracic neoplasm	Thoracic neoplasm	9.18e-10	NMNAT2,NTSR1,CLDN3,RALGAPA2,MIA3,DBF4,KIF20B,INSYN1,CARD11,CEP41,SNAI2,CORO2B,BCAT1,TOP2A,ZNF106,PDZD7,SAMD9L,GREM1,KCND1,ONECUT2,MCM9,DENND2A,EML4,CCDC136,DEPDC1,PTCH2,BMERB1,ORC1,FKBP5,FGGY,FBLIM1,RMI1,RPL22L1,HK2,SNX12,UNC13D,C11orf80,BST1,PLAT,PLEKHA4,SLCO2B1,EXOC3L2,PTP4A1,YAP1,NEIL2,SKA3,REEP3,SLC16A3,CABLES1,TLR4,RRM2,FLRT3,SYT11,RUNX1,CDH19,NUTF2,STK36,VSTM2L,TMEM130,TRPC6,COL6A2,DLGAP5,T…	440
Cancer, Gastrointestinal Disease, Organismal Injury and Abnormalities	colon tumor	Colon tumor	9.67e-10	NTSR1,CLDN3,RALGAPA2,MIA3,HID1,ICE2,DBF4,KIF20B,ITGA7,NDE1,INSYN1,CARD11,CEP41,SCN9A,SNAI2,SPEG,CORO2B,TOP2A,NECTIN1,ZNF106,SLC16A2,SAMD9L,ANP32E,ONECUT2,NTNG2,SGK1,DENND2A,EML4,LRFN1,NHLRC3,CCDC136,SARM1,PTCH2,ORC1,SELENOM,GPSM2,COG2,FGGY,FBLIM1,GPR162,UNC13D,CYB5R1,PLEKHB1,AUNIP,BST1,OTUD4,IL11RA,PLEKHA4,MXD3,ZBTB2,SAPCD2,SLCO2B1,FZD8,NLRP1,AOC2,YAP1,SKA3,NFKBIE,TLR4,RRM2,MYO1C,FLRT3,SYT11,RUNX…	504
Cancer, Organismal Injury and Abnormalities, Reproductive System Disease	endometrial cancer	Endometrial cancer	1.06e-09	NMNAT2,CLDN3,RALGAPA2,ICE2,DBF4,KIF20B,ITGA7,NDE1,CARD11,SCN9A,RSPRY1,SPEG,SHOX2,BCAT1,TOP2A,SAMD9L,DNAJB5,ANP32E,KCND1,ONECUT2,MCM9,NTNG2,SGK1,DENND2A,CCDC136,DEPDC1,NPAS2,PTCH2,BMERB1,ZNF138,FKBP5,FGGY,RMI1,EFNA1,UNC13D,LENG9,ITIH5,C11orf80,BST1,OTUD4,PLAT,TTC21A,PTP4A1,NLRP1,AOC2,NEIL2,SKA3,SLC16A3,ZFHX2,TLR4,MYO1C,SYT11,RUNX1,MARCKSL1,CDH19,BTN2A1,TTLL11,KIAA2026,COL6A2,FILIP1,TBCE,KIF3A,PPP6…	467
Cancer, Gastrointestinal Disease, Organismal Injury and Abnormalities	stomach tumor	Stomach tumor	1.09e-09	SLC4A11,DAPK2,NTSR1,RALGAPA2,ICE2,KIF20B,NDE1,INSYN1,CARD11,CEP41,NFKBIL1,SCN9A,SNAI2,SPEG,CORO2B,BCAT1,TOP2A,NECTIN1,ZNF106,PDZD7,DDIT4L,SAMD9L,PRDM1,ONECUT2,KCND1,DENND2A,EML4,LRFN1,MSRB3,PPP2R3A,NPAS2,COG2,FGGY,ITIH5,GPR180,LMBR1L,NLRP1,YAP1,TLR4,RRM2,RUNX1,MARCKSL1,NDRG4,ANO9,STK36,PRR11,TRPC6,COL6A2,PYCR1,FILIP1,TBCE,KIF3A,TRIM7,TMEM86A,CHPF2,IGSF9,SLC39A10,XDH,ZNF761,MASTL,PAXIP1,PAPPA,PDGF…	400
Cancer, Gastrointestinal Disease, Organismal Injury and Abnormalities	gastric cancer	Gastric cancer	1.15e-09	SLC4A11,DAPK2,NTSR1,RALGAPA2,ICE2,KIF20B,NDE1,INSYN1,CARD11,CEP41,NFKBIL1,SCN9A,SNAI2,SPEG,CORO2B,BCAT1,TOP2A,NECTIN1,ZNF106,PDZD7,DDIT4L,SAMD9L,PRDM1,ONECUT2,KCND1,DENND2A,EML4,LRFN1,MSRB3,PPP2R3A,NPAS2,COG2,FGGY,ITIH5,GPR180,LMBR1L,NLRP1,YAP1,TLR4,RRM2,RUNX1,MARCKSL1,NDRG4,ANO9,STK36,PRR11,TRPC6,COL6A2,PYCR1,FILIP1,TBCE,KIF3A,TRIM7,TMEM86A,CHPF2,IGSF9,SLC39A10,XDH,ZNF761,MASTL,PAXIP1,PAPPA,PDGF…	399
Cancer, Gastrointestinal Disease, Organismal Injury and Abnormalities	colon cancer	Colon cancer	1.21e-09	NTSR1,CLDN3,RALGAPA2,MIA3,HID1,ICE2,DBF4,KIF20B,ITGA7,NDE1,INSYN1,CARD11,CEP41,SCN9A,SNAI2,SPEG,CORO2B,TOP2A,NECTIN1,ZNF106,SLC16A2,SAMD9L,ANP32E,ONECUT2,NTNG2,SGK1,DENND2A,EML4,LRFN1,NHLRC3,CCDC136,SARM1,PTCH2,ORC1,SELENOM,GPSM2,COG2,FGGY,FBLIM1,GPR162,UNC13D,CYB5R1,PLEKHB1,AUNIP,BST1,OTUD4,IL11RA,PLEKHA4,MXD3,ZBTB2,SAPCD2,SLCO2B1,FZD8,NLRP1,AOC2,YAP1,SKA3,NFKBIE,TLR4,RRM2,MYO1C,FLRT3,SYT11,RUNX…	500
Organismal Injury and Abnormalities, Reproductive System Disease	abnormal growth	Abnormal growth in endometrium	1.32e-09	NMNAT2,CLDN3,RALGAPA2,ICE2,DBF4,KIF20B,ITGA7,NDE1,CARD11,SCN9A,RSPRY1,SPEG,SHOX2,BCAT1,TOP2A,SAMD9L,DNAJB5,ANP32E,KCND1,ONECUT2,MCM9,NTNG2,SGK1,DENND2A,CCDC136,DEPDC1,NPAS2,PTCH2,BMERB1,ZNF138,FKBP5,FGGY,RMI1,EFNA1,UNC13D,LENG9,ITIH5,C11orf80,BST1,OTUD4,PLAT,TTC21A,PTP4A1,NLRP1,AOC2,NEIL2,SKA3,SLC16A3,ZFHX2,TLR4,MYO1C,SYT11,RUNX1,MARCKSL1,CDH19,ANO9,BTN2A1,TTLL11,KIAA2026,COL6A2,FILIP1,TBCE,KIF3A…	468
Cancer, Organismal Injury and Abnormalities, Reproductive System Disease	uterine cancer	Uterine cancer	1.39e-09	NMNAT2,CLDN3,RALGAPA2,ICE2,DBF4,KIF20B,ITGA7,NDE1,CARD11,SCN9A,RSPRY1,SPEG,SHOX2,BCAT1,TOP2A,SAMD9L,DNAJB5,ANP32E,KCND1,ONECUT2,MCM9,NTNG2,SGK1,DENND2A,FST,CCDC136,DEPDC1,NPAS2,PTCH2,BMERB1,ZNF138,FKBP5,FGGY,RMI1,EFNA1,UNC13D,LENG9,C11orf80,BST1,ITIH5,OTUD4,PLAT,TTC21A,TPM3,EXOC3L2,PTP4A1,NLRP1,AOC2,NEIL2,SKA3,SLC16A3,ZFHX2,TLR4,RRM2,MYO1C,SYT11,RUNX1,MARCKSL1,CDH19,BTN2A1,TTLL11,KIAA2026,COL6A2,…	492
Cancer, Organismal Injury and Abnormalities, Respiratory Disease	lung cancer	Lung cancer	1.49e-09	NMNAT2,NTSR1,CLDN3,RALGAPA2,MIA3,DBF4,KIF20B,INSYN1,CARD11,CEP41,SNAI2,CORO2B,BCAT1,TOP2A,ZNF106,PDZD7,SAMD9L,GREM1,KCND1,ONECUT2,MCM9,DENND2A,EML4,CCDC136,DEPDC1,PTCH2,BMERB1,ORC1,FKBP5,FGGY,FBLIM1,RMI1,RPL22L1,HK2,SNX12,UNC13D,C11orf80,BST1,PLAT,PLEKHA4,SLCO2B1,EXOC3L2,PTP4A1,YAP1,NEIL2,SKA3,REEP3,SLC16A3,CABLES1,TLR4,RRM2,FLRT3,SYT11,RUNX1,CDH19,NUTF2,STK36,VSTM2L,TMEM130,TRPC6,COL6A2,DLGAP5,T…	435
Cancer, Gastrointestinal Disease, Organismal Injury and Abnormalities	gastroesophageal cancer	Gastroesophageal cancer	1.5e-09	SLC4A11,DAPK2,NTSR1,RALGAPA2,ICE2,KIF20B,NDE1,INSYN1,CARD11,CEP41,NFKBIL1,SCN9A,SNAI2,SPEG,CORO2B,BCAT1,TOP2A,NECTIN1,ZNF106,PDZD7,DDIT4L,SAMD9L,PRDM1,KCND1,ONECUT2,DENND2A,EML4,LRFN1,MSRB3,PPP2R3A,NPAS2,COG2,FGGY,ITIH5,BST1,GPR180,LMBR1L,FZD8,NLRP1,YAP1,TLR4,RRM2,RUNX1,MARCKSL1,NDRG4,ANO9,STK36,PRR11,TRPC6,COL6A2,PYCR1,FILIP1,TBCE,KIF3A,TRIM7,TMEM86A,GABRA5,CHPF2,IGSF9,SLC39A10,XDH,ZNF761,MASTL,…	423
Cancer, Hematological Disease, Organismal Injury and Abnormalities	myeloid or lymphoid neoplasm	Myeloid or lymphoid neoplasm	1.63e-09	MIA3,FSD1,CARD11,CEP41,SCN9A,SPEG,SHOX2,AZIN1,BCAT1,TOP2A,NECTIN1,CLMP,SLC16A2,SAMD9L,PRDM1,CD70,GREM1,ZNF714,ONECUT2,SGK1,EML4,NHLRC3,NPAS2,PTCH2,GPSM2,RAB40B,HK2,UNC13D,ITIH5,AUNIP,SAPCD2,SLCO2B1,PTP4A1,LMO1,YAP1,NFKBIE,TLR4,RRM2,RUNX1,CDH19,NUTF2,SMYD3,TRPC6,COL6A2,TBCE,KIF3A,TRIM7,GABRA5,BBS2,XDH,MASTL,FANCB,PAPPA,PDGFB,TAF4,E2F8,CDCA2,GRB2,ABTB1,ZSWIM6,CYFIP2,PRKDC,GRK6,QSER1,LRRC49,DHCR24,C…	395
Cancer, Gastrointestinal Disease, Organismal Injury and Abnormalities	gastro-esophageal carcinoma	Gastro-esophageal carcinoma	1.73e-09	SLC4A11,DAPK2,NTSR1,RALGAPA2,ICE2,KIF20B,NDE1,INSYN1,CARD11,CEP41,NFKBIL1,SCN9A,SNAI2,SPEG,CORO2B,BCAT1,TOP2A,NECTIN1,ZNF106,PDZD7,DDIT4L,SAMD9L,PRDM1,KCND1,ONECUT2,DENND2A,EML4,LRFN1,MSRB3,PPP2R3A,NPAS2,COG2,FGGY,ITIH5,BST1,GPR180,LMBR1L,FZD8,NLRP1,TLR4,RUNX1,MARCKSL1,NDRG4,ANO9,STK36,PRR11,TRPC6,COL6A2,PYCR1,FILIP1,TBCE,KIF3A,TRIM7,TMEM86A,GABRA5,CHPF2,IGSF9,SLC39A10,XDH,ZNF761,MASTL,PAXIP1,PAP…	409
Cancer, Hematological Disease, Organismal Injury and Abnormalities	hematological neoplasia	Hematopoietic neoplasm	1.76e-09	MIA3,FSD1,CARD11,CEP41,SCN9A,SPEG,SHOX2,AZIN1,BCAT1,TOP2A,NECTIN1,CLMP,SLC16A2,SAMD9L,PRDM1,CD70,GREM1,ZNF714,ONECUT2,SGK1,EML4,NHLRC3,NPAS2,PTCH2,GPSM2,RAB40B,HK2,UNC13D,ITIH5,AUNIP,SAPCD2,SLCO2B1,PTP4A1,LMO1,YAP1,NFKBIE,TLR4,RRM2,RUNX1,CDH19,NUTF2,SMYD3,TRPC6,COL6A2,TBCE,KIF3A,TRIM7,GABRA5,BBS2,XDH,MASTL,FANCB,PAPPA,PDGFB,TAF4,E2F8,CDCA2,GRB2,ABTB1,ZSWIM6,CYFIP2,PRKDC,GRK6,QSER1,LRRC49,DHCR24,C…	398
Cancer, Organismal Injury and Abnormalities, Respiratory Disease	lung tumor	Lung tumor	1.8e-09	NMNAT2,NTSR1,CLDN3,RALGAPA2,MIA3,DBF4,KIF20B,INSYN1,CARD11,CEP41,SNAI2,CORO2B,BCAT1,TOP2A,ZNF106,PDZD7,SAMD9L,GREM1,KCND1,ONECUT2,MCM9,DENND2A,EML4,CCDC136,DEPDC1,PTCH2,BMERB1,ORC1,FKBP5,FGGY,FBLIM1,RMI1,RPL22L1,HK2,SNX12,UNC13D,C11orf80,BST1,PLAT,PLEKHA4,SLCO2B1,EXOC3L2,PTP4A1,YAP1,NEIL2,SKA3,REEP3,SLC16A3,CABLES1,TLR4,RRM2,FLRT3,SYT11,RUNX1,CDH19,NUTF2,STK36,VSTM2L,TMEM130,TRPC6,COL6A2,DLGAP5,T…	437
Cancer, Organismal Injury and Abnormalities	soft tissue neoplasm	Soft tissue neoplasm	2.07e-09	EIF4EBP2,SLC4A11,DAPK2,NMNAT2,NTSR1,RALGAPA2,MIA3,HID1,ICE2,FSD1,KIF20B,BORA,ITGA7,NDE1,CARD11,CEP41,SCN9A,RSPRY1,RAB27B,SPEG,CORO2B,SHOX2,AZIN1,BCAT1,TOP2A,NECTIN1,ZNF106,PDZD7,DDIT4L,SLC16A2,AMPD3,SAMD9L,PRDM1,DNAJB5,ONECUT2,ZNF714,KCND1,MCM9,SGK1,DENND2A,EML4,FST,ZSWIM3,LRFN1,MSRB3,CCDC136,SARM1,PPP2R3A,NPAS2,PTCH2,ORC1,ZNF138,FKBP5,FGGY,FBLIM1,RMI1,HK2,GPR162,UNC13D,LENG9,ITIH5,C11orf80,OTUD4…	742
Cancer, Organismal Injury and Abnormalities, Respiratory Disease	malignant neoplasm of respiratory system	Malignant neoplasm of respiratory system	2.16e-09	NMNAT2,NTSR1,CLDN3,RALGAPA2,MIA3,DBF4,KIF20B,ITGA7,INSYN1,CARD11,CEP41,SNAI2,SPEG,CORO2B,AZIN1,BCAT1,TOP2A,ZNF106,PDZD7,SAMD9L,GREM1,ZNF714,KCND1,ONECUT2,MCM9,DENND2A,EML4,CCDC136,DEPDC1,PTCH2,BMERB1,ORC1,FKBP5,FGGY,FBLIM1,RMI1,RPL22L1,HK2,SNX12,UNC13D,ITIH5,C11orf80,BST1,OTUD4,PLAT,PLEKHA4,SLCO2B1,EXOC3L2,PTP4A1,YAP1,NEIL2,SKA3,REEP3,SLC16A3,CABLES1,ZFHX2,TLR4,RRM2,MYO1C,FLRT3,SYT11,RUNX1,CDH19,…	473
Cancer, Organismal Injury and Abnormalities	malignant soft tissue neoplasm	Malignant soft tissue neoplasm	2.32e-09	EIF4EBP2,SLC4A11,DAPK2,NMNAT2,NTSR1,RALGAPA2,MIA3,HID1,ICE2,FSD1,KIF20B,BORA,ITGA7,NDE1,CARD11,CEP41,SCN9A,RSPRY1,RAB27B,SPEG,CORO2B,SHOX2,AZIN1,BCAT1,TOP2A,NECTIN1,ZNF106,PDZD7,DDIT4L,SLC16A2,AMPD3,SAMD9L,PRDM1,DNAJB5,ONECUT2,ZNF714,KCND1,MCM9,SGK1,DENND2A,EML4,FST,ZSWIM3,LRFN1,MSRB3,CCDC136,SARM1,PPP2R3A,NPAS2,PTCH2,ORC1,ZNF138,FKBP5,FGGY,FBLIM1,RMI1,HK2,GPR162,UNC13D,LENG9,ITIH5,C11orf80,OTUD4…	741
Cancer, Organismal Injury and Abnormalities, Respiratory Disease	carcinoma	Lung carcinoma	2.59e-09	NMNAT2,NTSR1,CLDN3,RALGAPA2,MIA3,DBF4,KIF20B,INSYN1,CARD11,CEP41,SNAI2,CORO2B,BCAT1,TOP2A,ZNF106,PDZD7,SAMD9L,GREM1,KCND1,ONECUT2,MCM9,DENND2A,EML4,CCDC136,DEPDC1,PTCH2,BMERB1,ORC1,FKBP5,FGGY,FBLIM1,RMI1,RPL22L1,HK2,SNX12,UNC13D,C11orf80,BST1,PLAT,PLEKHA4,SLCO2B1,EXOC3L2,PTP4A1,YAP1,NEIL2,SKA3,REEP3,SLC16A3,CABLES1,TLR4,RRM2,FLRT3,SYT11,RUNX1,CDH19,NUTF2,STK36,VSTM2L,TMEM130,TRPC6,COL6A2,DLGAP5,K…	422
Cancer, Organismal Injury and Abnormalities, Respiratory Disease	respiratory system tumor	Respiratory system tumor	2.66e-09	NMNAT2,NTSR1,CLDN3,RALGAPA2,MIA3,DBF4,KIF20B,ITGA7,INSYN1,CARD11,CEP41,SNAI2,SPEG,CORO2B,AZIN1,BCAT1,TOP2A,ZNF106,PDZD7,SAMD9L,GREM1,ZNF714,KCND1,ONECUT2,MCM9,DENND2A,EML4,CCDC136,DEPDC1,PTCH2,BMERB1,ORC1,FKBP5,FGGY,FBLIM1,RMI1,RPL22L1,HK2,SNX12,UNC13D,ITIH5,C11orf80,BST1,OTUD4,PLAT,PLEKHA4,SLCO2B1,EXOC3L2,PTP4A1,YAP1,NEIL2,SKA3,REEP3,SLC16A3,CABLES1,ZFHX2,TLR4,RRM2,MYO1C,FLRT3,SYT11,RUNX1,CDH19,…	475
Cancer, Hematological Disease, Organismal Injury and Abnormalities	hematologic cancer	Hematologic cancer	2.7e-09	MIA3,FSD1,CARD11,CEP41,SCN9A,SPEG,SHOX2,AZIN1,BCAT1,TOP2A,NECTIN1,CLMP,SLC16A2,SAMD9L,PRDM1,CD70,ZNF714,ONECUT2,SGK1,EML4,NHLRC3,NPAS2,PTCH2,GPSM2,RAB40B,HK2,UNC13D,ITIH5,AUNIP,SAPCD2,SLCO2B1,PTP4A1,LMO1,YAP1,NFKBIE,TLR4,RRM2,RUNX1,CDH19,NUTF2,SMYD3,TRPC6,COL6A2,TBCE,KIF3A,TRIM7,GABRA5,BBS2,XDH,MASTL,FANCB,PAPPA,PDGFB,TAF4,E2F8,CDCA2,GRB2,ABTB1,ZSWIM6,CYFIP2,PRKDC,GRK6,QSER1,LRRC49,DHCR24,COL11A2…	391
Cancer, Organismal Injury and Abnormalities	hematological or lymphatic system tumor	Hematological or lymphatic system tumor	2.92e-09	MIA3,FSD1,CARD11,CEP41,SCN9A,SPEG,SHOX2,AZIN1,BCAT1,TOP2A,NECTIN1,CLMP,SLC16A2,SAMD9L,PRDM1,CD70,GREM1,ZNF714,ONECUT2,SGK1,EML4,NHLRC3,NPAS2,PTCH2,GPSM2,RAB40B,HK2,UNC13D,ITIH5,AUNIP,SAPCD2,SLCO2B1,PTP4A1,LMO1,YAP1,NFKBIE,TLR4,RRM2,RUNX1,CDH19,NUTF2,SMYD3,TRPC6,COL6A2,TBCE,KIF3A,TRIM7,GABRA5,BBS2,XDH,MASTL,FANCB,PAPPA,PDGFB,TAF4,E2F8,CDCA2,GRB2,ABTB1,ZSWIM6,CYFIP2,PRKDC,GRK6,QSER1,LRRC49,DHCR24,C…	399
Cancer, Organismal Injury and Abnormalities, Reproductive System Disease	uterine serous papillary cancer	Uterine serous papillary cancer	2.92e-09	FLG,ENTPD1,FLRT2,F2RL1,CENPA,MOXD1,ITGA3,TTK,CLDN3,ESPL1,CLDN4,FOXM1,KIF11,CCNB2,SLC16A3,ALDH1A1,ISG15,RGS2,EFNA1,BIK,MATN2,TPX2,TOP2A,KPNA2,COL15A1,IGFBP5,CDC20,CDA,KIF2C,MAPK13,SPC25,TNXB,MYBL2,UBE2C,CCNA2,JAM3,CKS1B,PTTG1,CCNB1,PLK1	40
Cancer, Gastrointestinal Disease, Organismal Injury and Abnormalities	development	Development of colorectal tumor	2.96e-09	NTSR1,RALGAPA2,MIA3,HID1,ICE2,DBF4,KIF20B,ITGA7,NDE1,INSYN1,CARD11,CEP41,SCN9A,SPEG,CORO2B,TOP2A,NECTIN1,ZNF106,PDZD7,SLC16A2,SAMD9L,ANP32E,ONECUT2,NTNG2,DENND2A,EML4,LRFN1,NHLRC3,CCDC136,SARM1,PTCH2,SELENOM,GPSM2,COG2,FGGY,FBLIM1,GPR162,UNC13D,CYB5R1,PLEKHB1,AUNIP,BST1,OTUD4,IL11RA,PLEKHA4,MXD3,ZBTB2,TPM3,SAPCD2,SLCO2B1,FZD8,NLRP1,AOC2,SKA3,NFKBIE,TLR4,MYO1C,FLRT3,SYT11,RUNX1,MARCKSL1,CDH19,ANO9…	506
Cancer, Gastrointestinal Disease, Organismal Injury and Abnormalities	colorectal carcinomagenesis	Colorectal carcinoma	3.72e-09	NTSR1,RALGAPA2,MIA3,HID1,ICE2,DBF4,KIF20B,ITGA7,NDE1,INSYN1,CARD11,CEP41,SCN9A,SPEG,CORO2B,TOP2A,NECTIN1,ZNF106,PDZD7,SLC16A2,SAMD9L,ANP32E,ONECUT2,NTNG2,DENND2A,EML4,LRFN1,NHLRC3,CCDC136,SARM1,PTCH2,SELENOM,GPSM2,COG2,FGGY,FBLIM1,GPR162,UNC13D,CYB5R1,PLEKHB1,AUNIP,BST1,OTUD4,IL11RA,PLEKHA4,MXD3,ZBTB2,TPM3,SAPCD2,SLCO2B1,FZD8,NLRP1,AOC2,SKA3,NFKBIE,TLR4,MYO1C,FLRT3,SYT11,RUNX1,MARCKSL1,CDH19,ANO9…	505
Cancer, Organismal Injury and Abnormalities, Renal and Urological Disease	urinary tract cancer	Urinary tract cancer	3.93e-09	COL7A1,CORO1A,PML,NEK2,UQCR10,ATP2A1,MRPL21,RALGAPA2,ICE2,RRP1B,TNFRSF9,MITF,DBF4,ROBO3,KIF20B,CARD11,ECM1,SCN9A,ARID1B,TAGLN,SPEG,SPTBN5,ZFHX3,RNASEL,KNSTRN,TCP11L1,TOP2A,ZNF106,IFIT3,SLC16A2,SAMD9L,PRDM1,CD70,IGF1R,ONECUT2,ZNF714,MCM9,SGK1,HNF1A,UBE2C,LRFN1,CENPE,CCDC136,ACHE,TNRC6C,IL4I1,KIF11,TMEM70,SIPA1L2,BTG2,HAP1,FGGY,CHRNB2,RAB40B,ANKRD30A,HK2,UNC13D,SRSF1,ITIH5,BST1,RHPN1,OTUD4,PLAT,SIA…	319
Cancer, Organismal Injury and Abnormalities	ductal carcinoma	Ductal carcinoma	3.98e-09	COL7A1,DAPK2,PML,NEK2,UHMK1,NTSR1,ATP2A1,RALGAPA2,MIA3,ACTA2,DSG2,MITF,KATNAL1,FSD1,DBF4,KIF20B,NDE1,CARD11,ECM1,SCN9A,UGGT1,ARID1B,SPEG,SPTBN5,NUP58,ZFHX3,RNASEL,GTSE1,MYO10,TOP2A,ZNF106,JUP,SAMD9L,ADAMTS10,GREM1,IGF1R,ANP32E,MCM9,NTNG2,MAP3K21,SGK1,DENND2A,MYH15,HNF1A,EML4,UBE2C,LRFN1,CENPE,EFEMP1,GPR137B,STC2,KIF11,INCENP,PTCH2,SIPA1L2,EXTL3,ORC1,IMMT,CATSPER1,FGGY,RMI1,MDGA1,ZNF468,CDK6,ANKRD…	343
Cell Cycle	interphase	Interphase	4.61e-09	PML,PPM1A,DKK3,PPARA,FOXM1,SPRY2,DBF4,BORA,INHBA,STING1,L3MBTL1,ARHGAP11A,SNAI2,KITLG,ADGRL2,TMPO,ANGPT1,BCAT1,HDAC5,TOP2A,MCM10,ORAI3,YWHAG,IGFBP5,FGF2,HAVCR1,AATF,RBBP8,ABL1,IGF1R,FAM168A,EGF,MXI1,SGK1,HNF1A,RAD18,CSF3,LBH,SCML2,FBXO5,GJA1,MASTL,PAPPA,NDRG1,CD40,PIK3R1,KIF11,CCND3,TOPBP1,BTG2,E2F8,CDCA2,ITGB1,CDKN1A,MET,GRB2,RMI1,IGFBP3,CDK6,NRIP1,BRSK1,NOTCH1,KLF6,ID2,WNT5B,DTL,HMOX1,E2F7,MXD3…	91
Cancer, Organismal Injury and Abnormalities, Renal and Urological Disease	cancer	Bladder cancer	4.69e-09	COL7A1,PML,UQCR10,MRPL21,RRP1B,DBF4,ROBO3,KIF20B,CARD11,ECM1,SCN9A,ARID1B,TAGLN,SPEG,SPTBN5,RNASEL,KNSTRN,TOP2A,ZNF106,SLC16A2,SAMD9L,PRDM1,ONECUT2,ZNF714,MCM9,SGK1,UBE2C,LRFN1,ACHE,TNRC6C,TMEM70,FGGY,CHRNB2,RAB40B,ANKRD30A,UNC13D,SRSF1,OTUD4,RHPN1,PLAT,SIAH1,SRCIN1,GPR180,NUMB,RAD21,TPM3,APLP1,LTB4R,FZD8,SLC35B4,ZFYVE1,ZNF611,SKA3,ZNF678,NFKBIE,TLR4,RRM2,RUNX1,NDRG4,NUTF2,RAB11FIP4,ZNF430,HDAC5,…	218
Cancer, Organismal Injury and Abnormalities, Renal and Urological Disease	urinary tract tumor	Urinary tract tumor	4.98e-09	COL7A1,CORO1A,PML,NEK2,UQCR10,ATP2A1,MRPL21,RALGAPA2,ICE2,RRP1B,TNFRSF9,MITF,DBF4,ROBO3,KIF20B,CARD11,ECM1,SCN9A,ARID1B,TAGLN,SPEG,SPTBN5,ZFHX3,RNASEL,KNSTRN,TCP11L1,TOP2A,ZNF106,IFIT3,SLC16A2,SAMD9L,PRDM1,CD70,IGF1R,ONECUT2,ZNF714,MCM9,SGK1,HNF1A,UBE2C,LRFN1,CENPE,CCDC136,ACHE,TNRC6C,IL4I1,THY1,KIF11,TMEM70,SIPA1L2,BTG2,HAP1,FGGY,CHRNB2,RAB40B,ANKRD30A,HK2,UNC13D,SRSF1,ITIH5,BST1,RHPN1,OTUD4,PLA…	322
Cancer, Organismal Injury and Abnormalities	cancer	Invasive cancer	5.74e-09	CLDN3,ACTA2,DSG2,KIF20B,INHBA,NCAPG,SNAI2,FERMT1,TAGLN,ZFHX3,MKI67,SHOX2,LTB,DCBLD2,TOP2A,OLFML2B,TNRC18,PTK6,ADAMTS10,ADAMTS1,ABHD13,GREM1,IGF1R,ROS1,FST,BRCA2,EFEMP1,CBFB,KIF20A,KIF23,CSF2RA,TNFSF12,SERTAD2,IL4I1,CLDN4,NUSAP1,NPAS2,SIPA1L2,ADAMTS6,LIMA1,ITGB1,SEMA7A,PDE4D,CDK6,COL15A1,KLF6,RHPN1,FOXF2,PLAT,ISLR,E2F7,GRIN2B,KNL1,SUZ12,CENPF,MAPK13,FZD8,MYBL2,NLRP1,AURKB,MTHFD2,CPA4,CHD1,CEMIP,YA…	119
Organismal Injury and Abnormalities	non-malignant disorder	Non-malignant disorder	6.38e-09	IRF1,COL7A1,PML,NTSR1,ATP2A1,TNFRSF9,ACTA2,MITF,ITGA7,TNFRSF10B,INHBA,RSPRY1,SCN9A,SNAI2,ARID1B,KITLG,ZFHX3,KNSTRN,BCAT1,TOP2A,NECTIN1,IFIT3,ADAMTS10,GREM1,IGF1R,COL16A1,SGK1,HNF1A,FST,COL13A1,ACHE,EFEMP1,ITGAM,KIF20A,SARM1,NDRG1,TNRC6C,THY1,NPAS2,PTCH2,CX3CL1,SIPA1L2,ORC1,BTG2,COG2,SRSF1,LENG9,ITIH5,C11orf80,DTL,PLEKHA4,KLF2,PHLDA1,ING4,APLP1,LTB4R,PTP4A1,CSF1,NLRP1,AURKB,HOXD8,MTHFD2,SIX3,SPRY2…	202
Cellular Development, Cellular Growth and Proliferation	development	Development of tumor cell lines	7.56e-09	IGFBP4,PLCD4,GNA13,ESPL1,CHD1,PPARA,SPRY2,YAP1,MITF,CABLES1,RRM2,GSTO1,ALDH1A1,SNAI2,TNFAIP8L1,CDCA7L,KITLG,ERRFI1,TRIM22,HDAC5,PTK6,INSR,IGFBP5,TRPC6,FGF2,IGF1R,EGF,ONECUT2,TEAD1,CKS1B,TGM2,GJA1,SALL2,SGO2,KIF23,GNAO1,ZNF148,CLDN4,THY1,PIK3R1,H2AX,CD82,FYN,ANKRD1,DLC1,E2F8,ISG15,CDKN1A,MET,IGFBP3,CDK6,PRKDC,MDK,KPNA2,NOTCH1,JAG1,KLF6,KLF2,CYGB,CCDC88A,POM121/POM121C,CCL2,SPC25,MCAM,BMI1,EPAS1,PT…	69
Cell Cycle	mitosis	Mitosis of cervical cancer cell lines	7.58e-09	NEK7,NEK2,MASTL,TTK,KIF11,CCNB2,KLHDC8B,ADGRL2,TPX2,TOP2A,UBA7,CDC20,DLGAP5,RAD21,KNL1,PTP4A1,SPC25,BRCA2,PTTG1,CCNB1,PLK1,CDK1,CENPE,FBXO5,CDC25B	25
Cell Death and Survival, Organismal Injury and Abnormalities	cell death	Cell death of tumor cell lines	1.01e-08	IRF1,DAPK2,PML,NEK2,NTSR1,ATP2A1,RRP1B,DSG2,MITF,TNFRSF10B,INHBA,KITLG,NUP58,RNASEL,GTSE1,TOP2A,YWHAG,JUP,PRDM1,IGF1R,ONECUT2,SGK1,UBE2C,FST,FBXO5,CENPE,EFEMP1,ACHE,ITGAM,NDRG1,DEPDC1,THY1,KIF11,INCENP,ORC1,BTG2,IMMT,FKBP5,HAP1,CDK6,HK2,TPX2,CYB5R1,UCP2,SRSF1,DTL,WWTR1,KLF2,SIAH1,NUMB,RAD21,LAMP1,BMI1,NLRP1,SDC4,ZBTB7A,HIPK2,ORMDL3,AURKB,FDXR,SPRY2,YAP1,SKA3,CABLES1,TLR4,RRM2,RUNX1,HDAC5,UGCG,RCA…	202
Cell Cycle	mitosis	Arrest in mitosis	1.02e-08	NEK7,UBA7,TTK,CDC20,ACRBP,KIF11,CCNB2,KNL1,CDKN1A,SPC25,BMI1,MYBL2,ADGRL2,SGO1,AURKB,TPX2,PLK1,CCNB1,CENPE,CKAP2,FBXO5	21
Cancer, Organismal Injury and Abnormalities	tumor	Advanced stage tumor	1.07e-08	IGFBP4,CLDN3,FOXM1,TNFRSF9,ACTA2,DSG2,MITF,TNFRSF10B,CARD11,NCAPG,SNAI2,ARID1B,ZFHX3,LTB,BCAT1,TOP2A,PTK6,DDX58,ADAMTS1,IGF1R,MAP3K21,ROS1,HNF1A,FST,BRCA2,MR1,EFEMP1,NDRG2,KIF20A,TRO,CSF2RA,SERTAD2,CLDN4,PTCH2,SNCG,ZNF138,FYN,DLC1,ITGB1,EFNA1,CDK6,VAV3,NOTCH1,COL15A1,KLF6,FOXF2,PLAT,IL11RA,ISLR,GRIN2B,RAD21,ING4,MYBL2,NLRP1,ZBTB7A,AURKB,SSX2IP,CPA4,CHD1,CEMIP,YAP1,TUBA1C,SLC16A3,TLR4,SRPX,RRM2,QP…	120
Cellular Development, Cellular Growth and Proliferation	colony formation	Colony formation of cells	1.07e-08	IGFBP4,PLCD4,GNA13,CHD1,SPRY2,YAP1,MITF,CABLES1,RRM2,GSTO1,ALDH1A1,TNFAIP8L1,CDCA7L,KITLG,RUNX1,ERRFI1,TRIM22,HDAC5,APOBEC3B,PTK6,INSR,TGFB2,IGFBP5,FGF2,RBBP8,IGF1R,EGF,ONECUT2,KIF3A,TEAD1,RAD18,CSF3,CKS1B,TGM2,GJA1,SALL2,SGO2,GNAO1,ZNF148,CLDN4,PIK3R1,H2AX,CD82,IL11,FYN,ANKRD1,DLC1,E2F8,ISG15,STAT5A,CDKN1A,MET,IGFBP3,CDK6,PRKCZ,MDK,VAV3,KPNA2,NOTCH1,KLF6,KLF2,CYGB,PHLDA1,CDA,CCDC88A,ING4,POM121/…	76
Cancer, Organismal Injury and Abnormalities, Respiratory Disease	development	Development of respiratory system tumor	1.18e-08	PML,NMNAT2,CLDN3,GPRIN3,ACTA2,DBF4,CCNB2,INSYN1,CARD11,INHBA,VANGL1,UGGT1,ARID1B,CORO2B,ZFHX3,BCAT1,MYO10,TOP2A,IFIT3,JUP,GREM1,IGF1R,ONECUT2,MAP3K21,MYH15,UBE2C,COL13A1,CENPE,ITGAM,GNAO1,DEPDC1,THY1,KIF11,ORC1,IMMT,FKBP5,RMI1,RPL22L1,ZNF468,CDK6,ANKRD30A,TPX2,UNC13D,BST1,TENM3,RHPN1,PLAT,SMC5,SRCIN1,PHLDA1,RAD21,LAMP1,ING4,BMI1,LINC00665,ADAMTS7,AURKB,MTHFD2,YAP1,SKA3,ZNF678,GPC6,TLR4,RRM2,FLRT3…	221
Cellular Movement	invasion	Invasion of cells	1.42e-08	COL7A1,PML,GNA13,CLDN3,FOXM1,ACTA2,MITF,INHBA,VANGL1,ECM1,SNAI2,ADGRL2,TAGLN,MST1,KNSTRN,BCAT1,JUP,DDX58,PTPN23,ADAMTS1,IGF1R,MAP3K21,HNF1A,FST,CSF3,LINC00997,EFEMP1,ITGAM,NDRG2,ZBTB20,S1PR3,RHOD,NDRG1,CLDN4,IFIT2,CD82,BTG2,IMMT,SNCG,FYN,DLC1,LIMA1,ISG15,ITGB1,SEMA7A,FBLIM1,SERPINF2,PRKCZ,NOTCH1,KLF6,WWTR1,FOXF2,PLAT,KLF2,NUMB,CCDC88A,ING4,SUZ12,CENPF,PTP4A1,CSF1,MYBL2,GLRB,CCNA2,SDC4,ZBTB7A,HIPK…	151
Cancer, Organismal Injury and Abnormalities, Respiratory Disease	lung adenocarcinoma	Lung adenocarcinoma	1.45e-08	PML,NMNAT2,CLDN3,GPRIN3,ACTA2,DBF4,CCNB2,INSYN1,CARD11,INHBA,VANGL1,UGGT1,ARID1B,CORO2B,ZFHX3,BCAT1,MYO10,TOP2A,IFIT3,JUP,GREM1,IGF1R,ONECUT2,MAP3K21,MYH15,UBE2C,COL13A1,CENPE,ITGAM,GNAO1,DEPDC1,THY1,KIF11,ORC1,IMMT,FKBP5,RMI1,RPL22L1,ZNF468,ANKRD30A,TPX2,UNC13D,BST1,TENM3,RHPN1,PLAT,SMC5,SRCIN1,PHLDA1,RAD21,LAMP1,ING4,BMI1,LINC00665,ADAMTS7,AURKB,MTHFD2,YAP1,SKA3,ZNF678,GPC6,TLR4,RRM2,FLRT3,RUNX…	220
Cancer, Organismal Injury and Abnormalities	non-squamous cancer	Non-squamous cancer	1.48e-08	PML,NMNAT2,CLDN3,GPRIN3,ACTA2,DBF4,CCNB2,INSYN1,CARD11,INHBA,VANGL1,UGGT1,ARID1B,CORO2B,ZFHX3,BCAT1,MYO10,TOP2A,IFIT3,JUP,GREM1,IGF1R,ONECUT2,MAP3K21,MYH15,UBE2C,COL13A1,CENPE,ITGAM,GNAO1,DEPDC1,THY1,KIF11,ORC1,IMMT,FKBP5,RMI1,RPL22L1,ZNF468,ANKRD30A,TPX2,UNC13D,BST1,TENM3,RHPN1,PLAT,SMC5,SRCIN1,PHLDA1,RAD21,LAMP1,ING4,BMI1,LINC00665,ADAMTS7,AURKB,MTHFD2,YAP1,SKA3,ZNF678,GPC6,TLR4,RRM2,FLRT3,RUNX…	221
Cancer, Endocrine System Disorders, Organismal Injury and Abnormalities, Reproductive System Disease	gonadal tumor	Gonadal tumor	1.5e-08	SLC4A11,COL7A1,UHMK1,NMNAT2,CLDN3,TNFRSF9,MITF,CCNB2,ITGA7,NDE1,TNFRSF10B,INHBA,SNAI2,ARID1B,KITLG,SPEG,CORO2B,ZFHX3,MYO10,TOP2A,IFIT3,ADAMTS10,PRDM1,RFPL2,EVI5L,IGF1R,NTNG2,MAP3K21,HNF1A,UBE2C,ZSWIM3,MSRB3,CENPE,CCDC136,ACHE,GPR137B,NPAS2,TMEM70,SIPA1L2,ZNF138,CATSPER1,STX1B,ANKRD30A,TPX2,TENM3,OTUD4,ACRBP,IL11RA,PHLDA1,RAD21,TPM3,TTC21A,LTB4R,ADAMTS7,P2RY6,AURKB,PGAP3,MTHFD2,ZNF611,ZNF678,SLC16…	229
Cancer, Dermatological Diseases and Conditions, Organismal Injury and Abnormalities	cutaneous melanoma	Cutaneous melanoma	1.5e-08	EIF4EBP2,SLC4A11,DAPK2,NMNAT2,NTSR1,RALGAPA2,MIA3,HID1,ICE2,FSD1,KIF20B,BORA,ITGA7,NDE1,CARD11,CEP41,SCN9A,RSPRY1,RAB27B,SPEG,CORO2B,SHOX2,AZIN1,BCAT1,TOP2A,NECTIN1,ZNF106,PDZD7,SLC16A2,DDIT4L,AMPD3,SAMD9L,PRDM1,DNAJB5,ZNF714,KCND1,ONECUT2,MCM9,SGK1,DENND2A,EML4,FST,ZSWIM3,LRFN1,CCDC136,MSRB3,SARM1,PPP2R3A,NPAS2,PTCH2,ORC1,ZNF138,FKBP5,FGGY,FBLIM1,HK2,GPR162,UNC13D,LENG9,ITIH5,C11orf80,OTUD4,IL11…	712
Cancer, Organismal Injury and Abnormalities	advanced malignant tumor	Advanced malignant tumor	1.67e-08	IGFBP4,CLDN3,FOXM1,TNFRSF9,ACTA2,DSG2,MITF,TNFRSF10B,CARD11,NCAPG,SNAI2,ARID1B,ZFHX3,LTB,BCAT1,TOP2A,PTK6,DDX58,ADAMTS1,IGF1R,MAP3K21,ROS1,HNF1A,FST,BRCA2,MR1,EFEMP1,NDRG2,KIF20A,TRO,CSF2RA,SERTAD2,CLDN4,PTCH2,SNCG,ZNF138,FYN,DLC1,ITGB1,EFNA1,CDK6,VAV3,NOTCH1,COL15A1,KLF6,FOXF2,PLAT,IL11RA,ISLR,GRIN2B,RAD21,ING4,MYBL2,NLRP1,ZBTB7A,AURKB,SSX2IP,CPA4,CHD1,CEMIP,YAP1,TUBA1C,SLC16A3,TLR4,SRPX,RRM2,QP…	119
Cancer, Endocrine System Disorders, Organismal Injury and Abnormalities, Reproductive System Disease	ovarian cancer	Ovarian cancer	1.78e-08	SLC4A11,COL7A1,UHMK1,NMNAT2,CLDN3,TNFRSF9,MITF,CCNB2,ITGA7,NDE1,TNFRSF10B,INHBA,SNAI2,ARID1B,SPEG,CORO2B,ZFHX3,MYO10,TOP2A,IFIT3,ADAMTS10,PRDM1,RFPL2,EVI5L,MAP3K21,HNF1A,UBE2C,ZSWIM3,CCDC136,MSRB3,CENPE,GPR137B,NPAS2,TMEM70,SIPA1L2,ZNF138,CATSPER1,STX1B,ANKRD30A,TPX2,TENM3,OTUD4,IL11RA,ACRBP,PHLDA1,RAD21,TPM3,TTC21A,LTB4R,ADAMTS7,AURKB,PGAP3,MTHFD2,ZNF611,ZNF678,SLC16A3,TLR4,RRM2,RUNX1,SPOCD1,ANG…	216
Cancer, Organismal Injury and Abnormalities, Reproductive System Disease	uterine serous carcinoma	Uterine serous carcinoma	1.8e-08	FLG,ENTPD1,FLRT2,F2RL1,CENPA,MOXD1,ITGA3,TTK,CLDN3,ESPL1,CLDN4,FOXM1,PIK3R1,TUBA1C,CCNB2,KIF11,SLC16A3,ALDH1A1,ISG15,RGS2,EFNA1,BIK,MATN2,TPX2,TOP2A,KPNA2,COL15A1,IGFBP5,CDC20,CDA,KIF2C,SPC25,MAPK13,TNXB,MYBL2,UBE2C,CCNA2,JAM3,CKS1B,PTTG1,CCNB1,PLK1	42
Cancer, Hematological Disease, Organismal Injury and Abnormalities	neoplasia	Neoplasia of blood cells	1.94e-08	IRF1,COL7A1,CORO1A,PML,NEK2,MIA3,ACTA2,TNFRSF9,FSD1,ROBO3,TNFRSF10B,CARD11,INHBA,CEP41,SCN9A,UGGT1,ARID1B,KITLG,SPEG,SPTBN5,ZFHX3,SHOX2,AZIN1,BCAT1,MYO10,TOP2A,PAQR6,NECTIN1,IFIT3,CLMP,SAMD9L,CGN,PRDM1,RFPL2,CD70,GREM1,IGF1R,ZNF714,COL16A1,SGK1,MAP3K21,HNF1A,EML4,UBE2C,NHLRC3,CENPE,TOB2,ITGAM,ACHE,KIF20A,TNRC6C,IL4I1,H1-4,THY1,NPAS2,EXTL3,GPSM2,BTG2,HAP1,CHRNB2,CDK6,ANKRD30A,HK2,UNC13D,SRSF1,BRSK…	372
Cancer, Endocrine System Disorders, Organismal Injury and Abnormalities, Reproductive System Disease	neoplasia	Ovarian tumor	2.31e-08	SLC4A11,COL7A1,UHMK1,NMNAT2,CLDN3,TNFRSF9,MITF,CCNB2,ITGA7,NDE1,TNFRSF10B,INHBA,SNAI2,ARID1B,SPEG,CORO2B,ZFHX3,MYO10,TOP2A,IFIT3,ADAMTS10,PRDM1,RFPL2,EVI5L,IGF1R,MAP3K21,HNF1A,UBE2C,ZSWIM3,MSRB3,CENPE,CCDC136,GPR137B,NPAS2,TMEM70,SIPA1L2,ZNF138,CATSPER1,STX1B,ANKRD30A,TPX2,TENM3,OTUD4,ACRBP,IL11RA,PHLDA1,RAD21,TPM3,TTC21A,LTB4R,ADAMTS7,AURKB,PGAP3,MTHFD2,ZNF611,ZNF678,SLC16A3,TLR4,RRM2,RUNX1,SPOC…	219
Cancer, Gastrointestinal Disease, Organismal Injury and Abnormalities	colorectal adenocarcinoma	Colorectal adenocarcinoma	2.35e-08	NTSR1,RALGAPA2,MIA3,HID1,ICE2,DBF4,KIF20B,ITGA7,NDE1,INSYN1,CARD11,CEP41,SCN9A,SPEG,CORO2B,TOP2A,NECTIN1,ZNF106,PDZD7,SLC16A2,SAMD9L,ANP32E,ONECUT2,NTNG2,DENND2A,EML4,LRFN1,NHLRC3,CCDC136,SARM1,PTCH2,SELENOM,GPSM2,COG2,FGGY,FBLIM1,GPR162,UNC13D,CYB5R1,PLEKHB1,AUNIP,BST1,OTUD4,IL11RA,PLEKHA4,MXD3,ZBTB2,TPM3,SAPCD2,SLCO2B1,FZD8,NLRP1,AOC2,SKA3,NFKBIE,TLR4,MYO1C,FLRT3,SYT11,RUNX1,MARCKSL1,CDH19,ANO9…	490
Cancer, Organismal Injury and Abnormalities, Reproductive System Disease	uterine carcinoma	Uterine carcinoma	2.41e-08	NMNAT2,CLDN3,RALGAPA2,ICE2,DBF4,KIF20B,ITGA7,NDE1,CARD11,SCN9A,RSPRY1,SPEG,SHOX2,BCAT1,TOP2A,SAMD9L,DNAJB5,ANP32E,KCND1,ONECUT2,MCM9,NTNG2,SGK1,DENND2A,FST,CCDC136,DEPDC1,NPAS2,PTCH2,ZNF138,FKBP5,FGGY,RMI1,EFNA1,UNC13D,LENG9,ITIH5,C11orf80,BST1,OTUD4,PLAT,TTC21A,EXOC3L2,PTP4A1,AOC2,NEIL2,SKA3,SLC16A3,ZFHX2,TLR4,RRM2,SYT11,RUNX1,MARCKSL1,CDH19,BTN2A1,TTLL11,KIAA2026,COL6A2,FILIP1,TBCE,KIF3A,PPP6R1…	455
Cancer, Organismal Injury and Abnormalities	cancer of head	Cancer of head	2.95e-08	IRF1,SLC4A11,COL7A1,DAPK2,SOCS5,NMNAT2,RALGAPA2,ACTA2,DSG2,MITF,ROBO3,KIF20B,CARD11,INSYN1,INHBA,SCN9A,RAB27B,ARID1B,TAGLN,SPEG,SPTBN5,ZFHX3,AZIN1,MYO10,PAQR6,TOP2A,JUP,PDZD7,SAMD9L,CGN,PTPN23,DNAJB5,EVI5L,IGF1R,ONECUT2,ZNF714,MCM9,MAP3K21,DENND2A,EML4,FST,LRFN1,FBXO5,CENPE,NHLRC3,CCDC136,TOB2,ACHE,NDRG1,GPR137B,PPP2R3A,SMIM13,PTCH2,BMERB1,SIPA1L2,GPSM2,FGGY,FBLIM1,CDK6,ANKRD30A,RASGRP3,TPX2,GPR1…	357
Cellular Assembly and Organization, Cellular Function and Maintenance	organization	Organization of mitotic spindle	2.97e-08	AUNIP,TTK,KIF11,ASPM,FSD1,SIAH1,BORA,GPSM2,TBCE,SPC25,PRKDC,AURKB,TPX2,CCNB1,PLK1,CENPE,KNSTRN	17
Cancer, Organismal Injury and Abnormalities	malignant solid organ tumor	Malignant solid organ tumor	3.35e-08	EIF4EBP2,SLC4A11,DAPK2,NMNAT2,NTSR1,CLDN3,RALGAPA2,MIA3,HID1,ICE2,FSD1,KIF20B,BORA,ITGA7,NDE1,CARD11,CEP41,SCN9A,RSPRY1,RAB27B,SPEG,CORO2B,SHOX2,AZIN1,BCAT1,TOP2A,TCP11L1,NECTIN1,ZNF106,PDZD7,DDIT4L,SLC16A2,AMPD3,SAMD9L,PRDM1,DNAJB5,ONECUT2,ZNF714,KCND1,MCM9,SGK1,DENND2A,EML4,FST,ZSWIM3,LRFN1,MSRB3,CCDC136,SARM1,PPP2R3A,NPAS2,PTCH2,ORC1,ZNF138,FKBP5,FGGY,FBLIM1,RMI1,HK2,GPR162,UNC13D,CYB5R1,CEND1…	763
Gene Expression	transcription	Transcription of RNA	3.89e-08	IRF1,POU2F1,PML,PPM1A,GNA13,PPARA,FOXM1,MN1,RRP1B,LMX1B,MITF,TNFRSF10B,NFIC,INHBA,STING1,L3MBTL1,ELL2,ECM1,SNAI2,ARID1B,ZFHX3,APBB1,RNASEL,RAP2A,TRIM22,TNFRSF1B,DAP,DDX58,PRDM1,SLC2A4RG,CITED2,GREM1,MXI1,ONECUT2,SGK1,CREB3L2,HNF1A,MDFIC,FST,BRCA2,CSF3,H1-0,CKAP2,EFEMP1,CBFB,ZBTB38,DEPDC1,ZNF148,IL4I1,NPAS2,CD82,TOPBP1,BTG2,TFAM,PER3,STAT5A,NR1H3,SERPINF2,PRKCZ,VAV3,NRIP1,CBX6,NOTCH1,KLF6,FOXF2,KL…	164
Cancer, Hematological Disease, Immunological Disease, Organismal Injury and Abnormalities	lymphocytic cancer	Lymphocytic cancer	4.43e-08	IRF1,COL7A1,NEK2,MIA3,TNFRSF9,ACTA2,FSD1,ROBO3,TNFRSF10B,CARD11,INHBA,CEP41,SCN9A,UGGT1,ARID1B,SPEG,SPTBN5,ZFHX3,SHOX2,BCAT1,TOP2A,NECTIN1,IFIT3,CLMP,SLC16A2,CGN,PRDM1,CD70,IGF1R,ONECUT2,ZNF714,SGK1,EML4,SOCS6,CENPE,NHLRC3,TOB2,ACHE,ITGAM,KIF20A,TNRC6C,IL4I1,H1-4,THY1,NPAS2,PTCH2,BTG2,GPSM2,HAP1,CHRNB2,RAB40B,CDK6,ANKRD30A,HK2,UNC13D,BRSK1,ITIH5,AUNIP,TENM3,OASL,KLF2,LAMP1,SLCO2B1,PTP4A1,C3orf52,…	297
Cancer, Hematological Disease, Organismal Injury and Abnormalities	malignant lymphocytic neoplasm	Malignant lymphocytic neoplasm	4.43e-08	IRF1,COL7A1,NEK2,MIA3,TNFRSF9,ACTA2,FSD1,ROBO3,TNFRSF10B,CARD11,INHBA,CEP41,SCN9A,UGGT1,ARID1B,SPEG,SPTBN5,ZFHX3,SHOX2,BCAT1,TOP2A,NECTIN1,IFIT3,CLMP,SLC16A2,CGN,PRDM1,CD70,IGF1R,ONECUT2,ZNF714,SGK1,EML4,SOCS6,CENPE,NHLRC3,TOB2,ACHE,ITGAM,KIF20A,TNRC6C,IL4I1,H1-4,THY1,NPAS2,PTCH2,BTG2,GPSM2,HAP1,CHRNB2,RAB40B,CDK6,ANKRD30A,HK2,UNC13D,BRSK1,ITIH5,AUNIP,TENM3,OASL,KLF2,LAMP1,SLCO2B1,PTP4A1,C3orf52,…	297
Cancer, Dermatological Diseases and Conditions, Organismal Injury and Abnormalities	skin tumor	Skin tumor	4.98e-08	EIF4EBP2,SLC4A11,DAPK2,NMNAT2,NTSR1,CLDN3,RALGAPA2,MIA3,HID1,ICE2,FSD1,KIF20B,BORA,ITGA7,NDE1,CARD11,CEP41,SCN9A,RSPRY1,RAB27B,SPEG,CORO2B,SHOX2,AZIN1,BCAT1,TOP2A,TCP11L1,NECTIN1,ZNF106,PDZD7,DDIT4L,SLC16A2,AMPD3,SAMD9L,PRDM1,DNAJB5,ONECUT2,ZNF714,KCND1,MCM9,SGK1,DENND2A,EML4,FST,ZSWIM3,LRFN1,MSRB3,CCDC136,SARM1,PPP2R3A,NPAS2,PTCH2,ORC1,ZNF138,FKBP5,FGGY,FBLIM1,HK2,GPR162,UNC13D,CYB5R1,CEND1,LENG…	757
Cell Cycle	mitosis	Delay in mitosis	5.74e-08	RAD21,TOP2A,PTP4A1,FOXM1,CDC20,DLGAP5,PTTG1,CDK1,CCNB1,PLK1,CENPE,CDC25B	12
Cancer, Dermatological Diseases and Conditions, Organismal Injury and Abnormalities	skin cancer	Skin cancer	6.39e-08	EIF4EBP2,SLC4A11,DAPK2,NMNAT2,NTSR1,CLDN3,RALGAPA2,MIA3,HID1,ICE2,FSD1,KIF20B,BORA,ITGA7,NDE1,CARD11,CEP41,SCN9A,RSPRY1,RAB27B,SPEG,CORO2B,SHOX2,AZIN1,BCAT1,TOP2A,TCP11L1,NECTIN1,ZNF106,PDZD7,DDIT4L,SLC16A2,AMPD3,SAMD9L,PRDM1,DNAJB5,ONECUT2,ZNF714,KCND1,MCM9,SGK1,DENND2A,EML4,FST,ZSWIM3,LRFN1,MSRB3,CCDC136,SARM1,PPP2R3A,NPAS2,PTCH2,ORC1,ZNF138,FKBP5,FGGY,FBLIM1,HK2,GPR162,UNC13D,CYB5R1,CEND1,LENG…	756
Cancer, Organismal Injury and Abnormalities	neoplasia	Lymphatic system tumor	8.81e-08	IRF1,COL7A1,NEK2,MIA3,TNFRSF9,ACTA2,FSD1,ROBO3,TNFRSF10B,CARD11,INHBA,CEP41,SCN9A,UGGT1,ARID1B,SPEG,SPTBN5,ZFHX3,SHOX2,BCAT1,TOP2A,NECTIN1,IFIT3,CLMP,SLC16A2,CGN,PRDM1,CD70,IGF1R,ONECUT2,ZNF714,SGK1,EML4,SOCS6,CENPE,NHLRC3,TOB2,ACHE,ITGAM,KIF20A,TNRC6C,IL4I1,H1-4,THY1,NPAS2,PTCH2,BTG2,GPSM2,HAP1,CHRNB2,RAB40B,CDK6,ANKRD30A,HK2,UNC13D,BRSK1,ITIH5,AUNIP,TENM3,OASL,KLF2,LAMP1,SLCO2B1,PTP4A1,C3orf52,…	299
Cancer, Organismal Injury and Abnormalities, Reproductive System Disease	neoplasia	Prostatic tumor	1.02e-07	IRF1,SLC4A11,COL7A1,MOXD1,MRPL21,GPRIN3,RALGAPA2,MIA3,HID1,ACTA2,DBF4,ROBO3,BORA,C18orf54,CARD11,CEP41,ECM1,SCN9A,UGGT1,SNAI2,ARID1B,TAGLN,SPEG,ZFHX3,RNASEL,MYO10,TOP2A,SLC16A2,AMPD3,CGN,PTPN23,CD70,IGF1R,ONECUT2,KCND1,NTNG2,MAP3K21,SGK1,MYH15,HNF1A,EML4,COL13A1,LRFN1,CCDC136,AMIGO1,EFEMP1,ITGAM,KIF20A,GNAO1,TNRC6C,DEPDC1,IL4I1,PPP2R3A,THY1,PTCH2,CX3CL1,ORC1,IMMT,CHRNB2,CDK6,RASGRP3,PLEKHB1,ITIH5…	382
Cancer, Organismal Injury and Abnormalities, Renal and Urological Disease	bladder carcinoma	Bladder carcinoma	1.08e-07	COL7A1,PML,UQCR10,MRPL21,RRP1B,DBF4,ROBO3,KIF20B,CARD11,ECM1,SCN9A,ARID1B,SPEG,SPTBN5,RNASEL,TOP2A,ZNF106,SLC16A2,SAMD9L,PRDM1,ONECUT2,ZNF714,MCM9,SGK1,UBE2C,LRFN1,ACHE,TNRC6C,TMEM70,FGGY,RAB40B,ANKRD30A,UNC13D,SRSF1,OTUD4,RHPN1,SIAH1,SRCIN1,GPR180,NUMB,RAD21,APLP1,LTB4R,FZD8,SLC35B4,ZFYVE1,ZNF611,SKA3,ZNF678,NFKBIE,TLR4,RRM2,RUNX1,NDRG4,NUTF2,RAB11FIP4,ZNF430,HDAC5,SLC7A6,TICRR,DIPK2A,COL6A2,TBC…	201
Cellular Development, Cellular Growth and Proliferation	colony formation	Colony formation of tumor cell lines	1.14e-07	IGFBP4,PLCD4,GNA13,CHD1,SPRY2,YAP1,MITF,CABLES1,RRM2,GSTO1,ALDH1A1,CDCA7L,TNFAIP8L1,KITLG,ERRFI1,HDAC5,TRIM22,PTK6,INSR,IGFBP5,FGF2,IGF1R,EGF,ONECUT2,TEAD1,CKS1B,TGM2,GJA1,SALL2,SGO2,GNAO1,ZNF148,CLDN4,PIK3R1,H2AX,CD82,FYN,ANKRD1,DLC1,E2F8,ISG15,CDKN1A,MET,IGFBP3,CDK6,MDK,KPNA2,NOTCH1,KLF6,KLF2,CYGB,CCDC88A,POM121/POM121C,CCL2,SPC25,BMI1,MCAM,EPAS1,PTTG1,PTP4A3,PLK1	61
Cellular Development	differentiation	Differentiation of tumor cell lines	1.19e-07	IRF1,CBFB,ITGAM,PML,ST8SIA4,NTSR1,NDRG1,CHD1,THY1,PIK3R1,INHBA,BTG2,ISG15,CDKN1A,KITLG,PDE4D,RUNX1,GRB2,SACS,NOTCH1,CD14,KLF6,JAG1,IGFBP5,DDX58,FGF2,TRPC6,PLAT,SIRT2,HAVCR1,PRDM1,HMOX1,GREM1,IGF1R,DLL1,CSF1,MAPK13,BMI1,CSF3,FST,TGM2,HOXD8	42
Cellular Development, Cellular Growth and Proliferation	proliferation	Proliferation of progenitor cells	1.32e-07	NDRG2,TNFSF12,S1PR3,PDGFB,TNFRSF9,INHBA,IL11,FYN,SNAI2,STAT5A,RUNX1,KITLG,IGFBP3,ANGPT1,NOTCH1,JAG1,TNFRSF1B,IGFBP5,FGF2,PUM1,MXD3,EGF,MXI1,SH2B3,DLL1,SUZ12,CCL2,MEIS1,CSF1,EPAS1,CSF3,SDC4,FST	33
Cell Death and Survival, Organismal Injury and Abnormalities	apoptosis	Apoptosis of epithelial cells	1.37e-07	NDRG2,BBC3,ITGA3,NDRG1,CD40,MITF,TNFRSF10B,TLR4,INHBA,IL11,ALDH1A1,ITGB1,MET,BIK,CDK6,MST1,EFNB2,TNFRSF1B,BMF,JUP,IGFBP5,FGF2,PLAT,CYGB,EGF,SGK1,MAPK13,HIPK2	28
Cancer, Organismal Injury and Abnormalities	lymphoreticular neoplasm	Lymphoreticular neoplasm	1.41e-07	IRF1,CORO1A,PML,NEK2,TNFRSF9,ACTA2,TNFRSF10B,CARD11,SCN9A,ARID1B,SPEG,SPTBN5,ZFHX3,SHOX2,AZIN1,BCAT1,MYO10,PAQR6,TOP2A,NECTIN1,IFIT3,CLMP,SAMD9L,CGN,PRDM1,RFPL2,CD70,GREM1,IGF1R,ZNF714,COL16A1,MAP3K21,SGK1,HNF1A,UBE2C,NHLRC3,ITGAM,TNRC6C,IL4I1,THY1,EXTL3,BTG2,GPSM2,CHRNB2,CDK6,ANKRD30A,HK2,UNC13D,SRSF1,BRSK1,ITIH5,TENM3,OASL,TTF2,KLF2,NUMB,RAD21,LAMP1,APLP1,SAPCD2,PTP4A1,C3orf52,BMI1,ADAMTS7,ZBTB…	300
Gene Expression	expression	Expression of RNA	1.45e-07	EIF4EBP2,IRF1,POU2F1,PML,PPM1A,GNA13,NTSR1,CLDN3,PPARA,FOXM1,MN1,RRP1B,LMX1B,MITF,TTBK1,TNFRSF10B,SNIP1,NFIC,INHBA,STING1,L3MBTL1,ELL2,ECM1,SNAI2,ARID1B,RGS2,TAGLN,ZFHX3,APBB1,RNASEL,RAP2A,TRIM22,TNFRSF1B,DAP,DDX58,PRDM1,SLC2A4RG,CITED2,GREM1,MXI1,ONECUT2,SGK1,CREB3L2,HNF1A,MDFIC,FST,BRCA2,CSF3,H1-0,CKAP2,EFEMP1,ITGAM,CBFB,ZBTB38,DEPDC1,ZNF148,IL4I1,STC2,NPAS2,CD82,PARP10,TOPBP1,BTG2,TFAM,PER3,ST…	189
Cancer, Hematological Disease, Immunological Disease, Organismal Injury and Abnormalities	neoplasia	Neoplasia of leukocytes	1.5e-07	IRF1,COL7A1,NEK2,MIA3,TNFRSF9,ACTA2,FSD1,ROBO3,TNFRSF10B,CARD11,INHBA,CEP41,SCN9A,UGGT1,ARID1B,KITLG,SPEG,SPTBN5,ZFHX3,SHOX2,BCAT1,TOP2A,NECTIN1,IFIT3,CLMP,CGN,PRDM1,CD70,IGF1R,ZNF714,SGK1,EML4,CENPE,NHLRC3,TOB2,ACHE,ITGAM,KIF20A,TNRC6C,IL4I1,H1-4,THY1,NPAS2,BTG2,GPSM2,HAP1,CHRNB2,CDK6,ANKRD30A,HK2,UNC13D,BRSK1,ITIH5,AUNIP,TENM3,OASL,KLF2,LAMP1,SLCO2B1,PTP4A1,C3orf52,GLRB,BMI1,ZBTB7A,ASTN2,AURKB,…	275
Cancer, Organismal Injury and Abnormalities, Reproductive System Disease	male genital neoplasm	Male genital neoplasm	1.58e-07	SLC4A11,RALGAPA2,MIA3,HID1,DBF4,BORA,CARD11,CEP41,SCN9A,SNAI2,SPEG,TOP2A,SLC16A2,AMPD3,CD70,KCND1,ONECUT2,NTNG2,SGK1,EML4,LRFN1,CCDC136,DEPDC1,PPP2R3A,PTCH2,ORC1,PLEKHB1,ITIH5,C11orf80,RDH11,OTUD4,PLEKHA4,ZBTB2,LMBR1L,SAPCD2,EXOC3L2,NLRP1,NEIL2,SKA3,SLC16A3,TLR4,RRM2,RSPH1,MYO1C,SYT11,CDH19,ANO9,BTN2A1,RCAN1,VSTM2L,SMYD3,COL6A2,KIF3A,TRIM7,BROX,TMEM59L,EDEM3,TMEM86A,GABRA5,SLC39A10,XDH,ZNF761,MOR…	389
Cell Cycle	ploidy	Ploidy	1.6e-07	TOP2A,NEK2,CCL5,UGCG,NDRG1,FOXM1,SPRY2,CDC20,PIP4K2A,KLHDC8B,IGF1R,CDKN1A,FGGY,BMI1,CCNA2,CKS1B,PRKDC,AURKB,TPX2,PLK1,CKAP2,FBXO5	22
Cell Cycle	interphase	Interphase of tumor cell lines	1.64e-07	PML,FOXM1,SPRY2,BORA,L3MBTL1,ARHGAP11A,SNAI2,KITLG,ADGRL2,HDAC5,TOP2A,MCM10,ORAI3,YWHAG,IGFBP5,FGF2,AATF,ABL1,RBBP8,IGF1R,FAM168A,EGF,MXI1,SGK1,HNF1A,RAD18,CSF3,SCML2,GJA1,MASTL,PAPPA,NDRG1,CD40,KIF11,CCND3,TOPBP1,BTG2,E2F8,CDCA2,ITGB1,CDKN1A,MET,RMI1,CDK6,NRIP1,NOTCH1,DTL,WNT5B,HMOX1,E2F7,MXD3,NUMB,CCDC88A,DLL1,PBX1,PCBP4,CNOT6L,MYBL2,BMI1,CCNA2,CDKN3,CCNB1,HOXD8,PTP4A3,PLK1,CDK1,CDC25B	67
Cancer, Gastrointestinal Disease, Organismal Injury and Abnormalities	colon adenocarcinoma	Colon adenocarcinoma	1.65e-07	NTSR1,RALGAPA2,MIA3,HID1,ICE2,DBF4,KIF20B,ITGA7,NDE1,INSYN1,CARD11,CEP41,SCN9A,SPEG,CORO2B,TOP2A,NECTIN1,ZNF106,SLC16A2,SAMD9L,ANP32E,ONECUT2,NTNG2,DENND2A,EML4,LRFN1,NHLRC3,CCDC136,SARM1,PTCH2,SELENOM,COG2,FGGY,FBLIM1,GPR162,UNC13D,CYB5R1,PLEKHB1,AUNIP,BST1,OTUD4,IL11RA,PLEKHA4,MXD3,ZBTB2,SAPCD2,SLCO2B1,FZD8,NLRP1,AOC2,SKA3,NFKBIE,TLR4,MYO1C,FLRT3,SYT11,RUNX1,MARCKSL1,CDH19,ANO9,PRR11,VSTM2L,COL…	464
Tissue Development	growth	Growth of epithelial tissue	1.68e-07	IGFBP4,PML,PPARA,FOXM1,YAP1,ACTA2,MITF,NFIC,TLR4,INHBA,ECM1,SNAI2,KITLG,RUNX1,FERMT1,FGL1,ANGPT1,MKI67,MST1,RCAN1,TGFB2,FGF2,PAX2,ADAMTS1,IGF1R,EGF,UHRF1,DGKA,XDH,TGM2,HRH2,NDRG2,F2RL1,TNFSF12,PDGFB,H2AX,CCND3,IL11,FYN,DLC1,STAT5A,ITGB1,CDKN1A,MET,EFNA1,CDK6,PRKCZ,PRKDC,MDK,PLXNB3,NOTCH1,ID2,WWTR1,KLF2,HMOX1,NR2F2,HEYL,CYGB,ING4,CCL2,CSF1,FZD8,MCAM,SDC4,HIPK2,CCNB1	66
Cancer, Organismal Injury and Abnormalities, Renal and Urological Disease	transitional cell bladder cancer	Urothelial bladder carcinoma	1.69e-07	GNA13,ESPL1,SKA3,ZNF678,TUBA1C,DBF4,TLR4,CARD11,SRPX,RRM2,ARID1B,RUNX1,MKI67,ZNF430,HDAC5,TOP2A,INSR,KIF2C,ONECUT2,ZNF714,ROS1,JAM3,BRCA2,ZNF254,ZNF761,CBFB,FLRT2,KIF23,ZNF680,NUSAP1,PIK3R1,PHF6,E2F8,KCTD12,LIMA1,CDKN1A,KIF18A,MET,RAB40B,ANKRD30A,CYFIP2,KIF14,RMDN3,TBC1D2B,NOTCH1,RHPN1,OTUD4,AHNAK2,E2F7,FEZ1,SRCIN1,ZNF28,RAD21,KNL1,CENPF,CCDC80,SGO1,ZNF721,AHNAK	59
Cellular Assembly and Organization, Cellular Function and Maintenance	organization	Organization of cytoskeleton	1.81e-07	CORO1A,NEK2,SLAIN2,CLDN3,FOXM1,FSD1,KIF20B,PHLDB2,BORA,CEP41,RAB27B,KITLG,CORO2B,GTSE1,KNSTRN,RAP2A,MYO10,NECTIN1,JUP,PTPN23,GAS2L3,EVI5L,ADGRA2,SGK1,CENPE,NNMT,AMIGO1,NEK7,RHOD,NDRG1,NUSAP1,KIF11,CD82,BTG2,GPSM2,FYN,DLC1,LIMA1,ITGB1,SEMA7A,EFNA1,TPX2,VAV3,AUNIP,BST1,PLAT,ABCC1,GFAP,SIAH1,RAD21,CCDC88A,MAPK13,SPC25,CSF1,MAP1S,KIF18B,CDK18,SDC4,AURKB,CDK1,AHNAK,DKK3,SSX2IP,ADCY6,TTK,DISC1,KCNH1,TL…	110
Cell Cycle	mitosis	Delay in mitosis of tumor cell lines	1.87e-07	RAD21,TOP2A,PTP4A1,CDC20,DLGAP5,PTTG1,CDK1,CCNB1,PLK1,CENPE,CDC25B	11
Gene Expression	transcription	Transcription	1.99e-07	IRF1,POU2F1,PML,PPM1A,GNA13,NTSR1,CLDN3,PPARA,FOXM1,MN1,RRP1B,LMX1B,MITF,TTBK1,TNFRSF10B,NFIC,INHBA,STING1,L3MBTL1,ELL2,ECM1,SNAI2,ARID1B,ZFHX3,APBB1,RNASEL,RAP2A,TRIM22,TNFRSF1B,DAP,DDX58,PRDM1,SLC2A4RG,CITED2,GREM1,MXI1,ONECUT2,SGK1,CREB3L2,HNF1A,MDFIC,FST,BRCA2,CSF3,H1-0,CKAP2,EFEMP1,CBFB,ZBTB38,DEPDC1,ZNF148,IL4I1,STC2,NPAS2,CD82,PARP10,TOPBP1,BTG2,TFAM,PER3,STAT5A,NR1H3,SERPINF2,CDK6,SNX12,P…	179
Cancer, Organismal Injury and Abnormalities, Reproductive System Disease	prostate cancer	Prostate cancer	2.09e-07	IRF1,SLC4A11,COL7A1,MOXD1,MRPL21,GPRIN3,RALGAPA2,MIA3,HID1,ACTA2,DBF4,ROBO3,BORA,C18orf54,CARD11,CEP41,ECM1,SCN9A,UGGT1,SNAI2,ARID1B,TAGLN,SPEG,ZFHX3,RNASEL,MYO10,TOP2A,SLC16A2,AMPD3,CGN,PTPN23,CD70,IGF1R,ONECUT2,KCND1,NTNG2,MAP3K21,SGK1,MYH15,HNF1A,EML4,COL13A1,LRFN1,CCDC136,AMIGO1,EFEMP1,ITGAM,KIF20A,GNAO1,TNRC6C,DEPDC1,IL4I1,PPP2R3A,THY1,PTCH2,CX3CL1,ORC1,IMMT,CHRNB2,CDK6,RASGRP3,PLEKHB1,ITIH5…	379
Cancer, Organismal Injury and Abnormalities, Reproductive System Disease	prostatic carcinoma	Prostatic carcinoma	2.19e-07	SLC4A11,COL7A1,MOXD1,MRPL21,GPRIN3,RALGAPA2,MIA3,HID1,DBF4,ROBO3,BORA,C18orf54,CARD11,CEP41,ECM1,SCN9A,UGGT1,SNAI2,ARID1B,SPEG,ZFHX3,MYO10,TOP2A,AMPD3,PTPN23,CD70,ONECUT2,KCND1,NTNG2,MAP3K21,SGK1,MYH15,HNF1A,EML4,COL13A1,LRFN1,CCDC136,AMIGO1,EFEMP1,ITGAM,KIF20A,GNAO1,TNRC6C,DEPDC1,IL4I1,PPP2R3A,PTCH2,ORC1,IMMT,CHRNB2,CDK6,RASGRP3,PLEKHB1,ITIH5,C11orf80,TENM3,RDH11,OTUD4,SMC5,PHLDA1,ZBTB2,NUMB,RAD…	338
[truncated: 289 more rows]

## Sheet: S5D
Table S5D. Signaling pathway analysis results for genes differentially expressed upon FDI-6 treatment
[truncated: 501 more rows]

## Sheet: S5E
Table S5E. Cell cycle genes identified by knockdown of FOXM1/MYBL2 or FDI-6 treatment experiments
[truncated: 28 more rows]
