# Supplementary material for: Characterizing and Targeting Genes Regulated by Transcription Factor MYBL2 in Lung Adenocarcinoma Cells
Source: Cancers (Basel). 2022 Oct 11;14(20):4979. doi: 10.3390/cancers14204979 (PMC9599349; doi:10.3390/cancers14204979)
Supplement: Supplementary file 1 [file cancers-14-04979-s001.zip › Table S6.xlsx]

## Sheet: S6
Table S6. Primer sequences used for RT-qPCR
Primer name	Primer sequences (5'->3')
ACTIN_Foward	GTTGAGAACCGTGTACCATGT
ACTIN_Reverse	TTCCCACAATTTGGCAAGAGC
MYBL2_Foward	TGGGTTCTAGCCTCTCTGAA
MYBL2_Reverse	GCTGTTGTTGATACTGTCCTCT
FOXM1_Forward	AGCGACAGGTTAAGGTTGAG
FOXM1_Reverse	GCTGTTGATGGCGAATTGTAT
CENPA_Foward	CATCTCTTTGAGGACGCCTATCT
CENPA_Reverse	TCCAGACAGCATCGCAGAATC
NEURL1B_Foward	CGTCATTAAGATCTACAGGCCATA
NEURL1B_Reverse	TGCCCACCACTGGAGAGAT
NEURL1B_Foward	GCTGACCCTCACAGAACTCC
NEURL1B_Reverse	TTGTTCTTCACCCACCTTC
CDKN3_Forward	GCCAGCTGCTGTGAAATAATG
CDKN3_Reverse	CTCCCAAGTCCTCCATAGCA
CCNF_Foward	GGAAAGCGACAGGAGGACAG
CCNF_Reverse	TGGCAGACGATCTCACTGGAA
CCNB1_Foward	GGCCAAAATGCCTATGAAGA
CCNB1_Reverse	CCTTTTCAAGAGGTTTTGGTAGTTT
BORA_Foward	CGCCTATTTCTTCACCCACT
BORA_Reverse	CCAGATGAAGCATCAGGAGA
CDK1_Forward	GGTCAAGTGGTAGCCATGAAA
CDK1_Reverse	CCTGCATAAGCACATCCTGA
CCNA2_Foward	CAAACTCTGCTACTTCTGGGGG
CCNA2_Reverse	AAAACTTCAGCTTGTGGGCA
FAM83D_Foward	GACCAGGCTCTCCTCTCTCA
FAM83D_Reverse	TTTTCGTGAACCTTCCCAAT
KNSTRN_Foward	GCAGTTGCACCAGAAGTTGA
KNSTRN_Reverse	GTTGTCCCGAAACTTCTCCA
